# Supplementary material for: Coral-associated bacteria demonstrate phylosymbiosis and cophylogeny
Source: Nat Commun. 2018 Nov 22;9:4921. doi: 10.1038/s41467-018-07275-x (PMC6250698; doi:10.1038/s41467-018-07275-x)
Supplement: Supplementary file 5 — Supplementary Data 1 [file 41467_2018_7275_MOESM5_ESM.xlsx]

## Sheet: S1a Sample Breakdown
Supplementary Data S1a: Summary of Samples Collected
Summary of numbers of samples collected across coral genera and geographic regions. Note that the number of specific dive sites visited (21; next tab) exceeds the number of regions that we summarize here (5).
Region	Averge Replicates for combinations of genus, compartment, and sector	Mucus	Tissue	Skeleton	Sediment	Water	Grand Total
Great Barrier Reef - Central Sector	7.3	13	16	15			44
Acropora		6	8	7			21
Diploastrea		7	8	8			23
Great Barrier Reef - Northern Sector - Lizard Island	2.6	64	65	66			195
Acropora		3	2	3			8
Caulastrea		1	1	2			4
Diploastrea		4	4	4			12
Echinopora		3	3	3			9
Favites		3	3	3			9
Fungia		2	2	2			6
Galaxea		4	4	4			12
Heliopora		1	1	1			3
Hydnophora		1	1	1			3
Isopora		3	3	3			9
Leptastrea		1	1	1			3
Lobophyllia		2	2	2			6
Lobophytum		1	1	1			3
Millepora		2	2	2			6
Montipora		1	1	1			3
Pachyseris		4	4	4			12
Palythoa		2	2	2			6
Pavona		5	5	5			15
Physogyra		2	2	2			6
Pocillopora		2	3	3			8
Porites		5	5	5			15
Psammacora		2	3	2			7
Stylophora		2	2	2			6
Symphyllia		4	4	4			12
Turbinaria		4	4	4			12
Great Barrier Reef - Northern Sector - Not Lizard Island	4.7	66	64	66			196
Acropora		13	12	13			38
Diploastrea		15	14	15			44
Echinopora		5	6	5			16
Fungia		3	3	3			9
Galaxea		3	2	3			8
Millepora		1	2	2			5
Pachyseris		4	4	4			12
Palythoa		2	2	2			6
Pavona		3	3	3			9
Physogyra		3	3	3			9
Porites		5	5	5			15
Stylophora		3	3	3			9
Symphyllia		3	3	3			9
Turbinaria		3	2	2			7
South East Australia - Lord Howe Island	2.8	36	30	34	3	3	105
Acanthastrea		3	3	3			9
Acropora		6	5	5			16
Alveopora		3	3	2			8
Cyphastrea		2	1	2			5
Favia		0	0	1			1
Favites		3	2	3			8
Goniastrea		3	3	3			9
Montastraea		3	3	3			9
Pocillopora		3	3	3			9
Porites		3	3	3			9
Seriatopora		3	0	3			6
Stylophora		4	4	3			11
Sediment					3		3
Water						3	2
Western Australia - Ningaloo	2.8	48	48	49	5		150
Acropora		3	3	3			9
Cyphastrea		3	3	3			9
Echinopora		3	3	3			9
Favia		4	3	4			11
Favites		2	2	2			6
Galaxea		3	3	3			9
Goniastrea		2	2	1			5
Hydnophora		3	3	3			9
Lobophyllia		3	3	3			9
Merulina		2	3	3			8
Montipora		4	4	4			12
Mycedium		1	1	1			3
Pavona		3	2	3			8
Platygyra		2	3	3			8
Pocillopora		3	3	3			9
Porites		4	4	4			12
Seriatopora		3	3	3			9
Sediment					5		5
Grand Total		227	223	230	8	3	691

## Sheet: S1b Reefs Visited
Supplementary Data S1b: Summary of Samples Collected
Summary of numbers of samples collected across coral genera and geographic regions. Note that the number of specific sites (21) visited exceeds the number of reefs.
Site Name	Region	Ocean	Latitude	Longitude
Day	Great Barrier Reef - Lizard Island Sector	Pacific	-14.4895	145.52
Yonge - Site 2	Great Barrier Reef - Lizard Island Sector	Pacific	-14.5808	145.614
Yonge - Site 1	Great Barrier Reef - Lizard Island Sector	Pacific	-14.5813	145.612
Trawler	Great Barrier Reef - Lizard Island Sector	Pacific	-14.6834	145.466
Big Vickie	Great Barrier Reef - Lizard Island Sector	Pacific	-14.6846	145.442
Horseshoe	Great Barrier Reef - Lizard Island Sector	Pacific	-14.6872	145.444
Lagoon Bommie	Great Barrier Reef - Lizard Island Sector	Pacific	-14.6875	145.465
Lagoon Entrance	Great Barrier Reef - Lizard Island Sector	Pacific	-14.6894	145.468
Martin - Site 1	Great Barrier Reef - Lizard Island Sector	Pacific	-14.7603	145.336
Martin - Site 2	Great Barrier Reef - Lizard Island Sector	Pacific	-14.761	145.337
Maxwell - Site 2	Great Barrier Reef - Lizard Island Sector	Pacific	-14.7863	145.315
Linnett - Site 1	Great Barrier Reef - Lizard Island Sector	Pacific	-14.7889	145.337
Kelso	Great Barrier Reef - Central Sector	Pacific	-18.4239	146.986
Little Kelso	Great Barrier Reef - Central Sector	Pacific	-18.4658	146.991
Fork	Great Barrier Reef - Central Sector	Pacific	-18.611	147.575
Broadhurst	Great Barrier Reef - Central Sector	Pacific	-18.8653	147.694
Bills Bay	Ningaloo	Indian	-23.1404	113.769
Bills Bommie	Ningaloo	Indian	-23.205	113.768
North Bay	Lord Howe Island	Pacific	-31.5214	159.047
Comets Hole	Lord Howe Island	Pacific	-31.5461	159.061
Far Flats	Lord Howe Island	Pacific	-31.5618	159.075
