# Supplementary material for: Coral-associated bacteria demonstrate phylosymbiosis and cophylogeny
Source: Nat Commun. 2018 Nov 22;9:4921. doi: 10.1038/s41467-018-07275-x (PMC6250698; doi:10.1038/s41467-018-07275-x)
Supplement: Supplementary file 6 — Supplementary Data 2 [file 41467_2018_7275_MOESM6_ESM.xlsx]

## Sheet: gcmp16S_map_r25_with_mitochondr
#Supplementary Data S2
#SampleID	BarcodeSequence	LinkerPrimerSequence	ReversePrimer	runID	sequence_center_ID	collection_id	date	concatenated_date	reef_name	collection_time	collection_timestamp	daily_replicate	latitude	longitude	substrate	depth	temperature	surface_temperature	salinity	oxygen	photosynthetically_active_radiation	PAR_method	dna_extracted	physical_samp_avail_now	physical_sample_location	sample_type	env_matter	local_colony_name	contact_description	local_sample_id	Symbio_ITS2_sequenced	colony_name	host_name	host_genus_id	host_species_id	field_host_name	field_host_genus_id	field_host_species_id	dominant_cover_2m	depth_method	colony_height_m	colony_width1	colony_width2	coral_color	coral_color_additional	binary_tissue_loss	tissue_loss_percent	disease_name	binary_disease
E1.10.Poc.dami.1.20140728.M	CTCAAGAAGC	AGATCGGAAGAGCACACGTCTGAACTCCAGTCA	AGATCGGAAGAGCGTCGTGTAGGGAAAGAGTGT	ALVCP	Pollock680_Poci_Muc_140728	Big Vickie_20140728	2014-07-28	20140728	Big Vickie	11:22:00	2014-07-28 11:22:00	1	-14.6846	145.442	sediment	4.8768	22.8	Unknown	Unknown	Unknown	Unknown	None	y	n	Bourne Lab, AIMS, Australia cannot be reextracted	Coral Mucus	mucus	Pocillopora damicornis_20140728	None	Poci Muc 140728	n	E1.10.Poc.dami.1.20140728	Pocillopora damicornis	Pocillopora	damicornis	Pocillopora damicornis	Pocillopora	damicornis	Unknown	measured	10	25	18	Unknown	Unknown	n	0	None	n
E1.10.Poc.dami.1.20140728.S	GGAACACAGG	AGATCGGAAGAGCACACGTCTGAACTCCAGTCA	AGATCGGAAGAGCGTCGTGTAGGGAAAGAGTGT	ALVCP	Pollock682_Poci_Ske_140728	Big Vickie_20140728	2014-07-28	20140728	Big Vickie	11:22:00	2014-07-28 11:22:00	1	-14.6846	145.442	sediment	4.8768	22.8	Unknown	Unknown	Unknown	Unknown	None	y	n	Bourne Lab, AIMS, Australia cannot be reextracted	Coral Skeleton	organic material	Pocillopora damicornis_20140728	None	Poci Ske 140728	n	E1.10.Poc.dami.1.20140728	Pocillopora damicornis	Pocillopora	damicornis	Pocillopora damicornis	Pocillopora	damicornis	Unknown	measured	10	25	18	Unknown	Unknown	n	0	None	n
E1.10.Poc.dami.1.20140728.T	TGGTTCGCTG	AGATCGGAAGAGCACACGTCTGAACTCCAGTCA	AGATCGGAAGAGCGTCGTGTAGGGAAAGAGTGT	ALVCP	Pollock681_Poci_Tis_140728	Big Vickie_20140728	2014-07-28	20140728	Big Vickie	11:22:00	2014-07-28 11:22:00	1	-14.6846	145.442	sediment	4.8768	22.8	Unknown	Unknown	Unknown	Unknown	None	y	n	Bourne Lab, AIMS, Australia cannot be reextracted	Coral Tissue	organic material	Pocillopora damicornis_20140728	None	Poci Tis 140728	n	E1.10.Poc.dami.1.20140728	Pocillopora damicornis	Pocillopora	damicornis	Pocillopora damicornis	Pocillopora	damicornis	Unknown	measured	10	25	18	Unknown	Unknown	n	0	None	n
E1.10.Poc.dami.1.20140731.M	GCACTGTTGC	AGATCGGAAGAGCACACGTCTGAACTCCAGTCA	AGATCGGAAGAGCGTCGTGTAGGGAAAGAGTGT	ALVCP	Pollock337	Horseshoe_20140731	2014-07-31	20140731	Horseshoe	15:30:00	2014-07-31 15:30:00	1	-14.6872	145.444	rock	1.524	23.9	Unknown	Unknown	Unknown	Unknown	None	y	n	Bourne Lab, AIMS, Australia cannot be reextracted	Coral Mucus	mucus	Pocillopora damicornis_20140731	None	Poc Muc 140731	n	E1.10.Poc.dami.1.20140731	Pocillopora damicornis	Pocillopora	damicornis	Pocillopora damicornis	Pocillopora	damicornis	Unknown	measured	10	17	14	Unknown	Unknown	n	0	None	n
E1.10.Poc.dami.1.20140731.S	AGGTAAGAGG	AGATCGGAAGAGCACACGTCTGAACTCCAGTCA	AGATCGGAAGAGCGTCGTGTAGGGAAAGAGTGT	ALVCP	Pollock339	Horseshoe_20140731	2014-07-31	20140731	Horseshoe	15:30:00	2014-07-31 15:30:00	1	-14.6872	145.444	rock	1.524	23.9	Unknown	Unknown	Unknown	Unknown	None	y	n	Bourne Lab, AIMS, Australia cannot be reextracted	Coral Skeleton	organic material	Pocillopora damicornis_20140731	None	Poc Ske 140731	n	E1.10.Poc.dami.1.20140731	Pocillopora damicornis	Pocillopora	damicornis	Pocillopora damicornis	Pocillopora	damicornis	Unknown	measured	10	17	14	Unknown	Unknown	n	0	None	n
E1.10.Poc.dami.1.20140731.T	TCCTGACAGA	AGATCGGAAGAGCACACGTCTGAACTCCAGTCA	AGATCGGAAGAGCGTCGTGTAGGGAAAGAGTGT	ALVCP	Pollock338	Horseshoe_20140731	2014-07-31	20140731	Horseshoe	15:30:00	2014-07-31 15:30:00	1	-14.6872	145.444	rock	1.524	23.9	Unknown	Unknown	Unknown	Unknown	None	y	n	Bourne Lab, AIMS, Australia cannot be reextracted	Coral Tissue	organic material	Pocillopora damicornis_20140731	None	Poc Tis 140731	n	E1.10.Poc.dami.1.20140731	Pocillopora damicornis	Pocillopora	damicornis	Pocillopora damicornis	Pocillopora	damicornis	Unknown	measured	10	17	14	Unknown	Unknown	n	0	None	n
E1.10.Poc.dami.1.20140905.S	CTGATGCAGA	AGATCGGAAGAGCACACGTCTGAACTCCAGTCA	AGATCGGAAGAGCGTCGTGTAGGGAAAGAGTGT	AN5UL	Pollock512_Poc_Ske_140905_1	Broadhurst_20140905	2014-09-05	20140905	Broadhurst	12:45:00	2014-09-05 12:45:00	1	-18.8653	147.694	pavement	1.524	22.8	Unknown	Unknown	Unknown	1846.25	buoy	y	n	Bourne Lab, AIMS, Australia cannot be reextracted	Coral Skeleton	organic material	Pocillopora damicornis_20140905	None	Poc Ske 140905 .1.	y	E1.10.Poc.dami.1.20140905	Pocillopora damicornis	Pocillopora	damicornis	Pocillopora damicornis	Pocillopora	damicornis	Unknown	measured	4	10	8	Unknown	Unknown	n	0	None	n
E1.10.Poc.dami.1.20140905.T	ACTGATGTAG	AGATCGGAAGAGCACACGTCTGAACTCCAGTCA	AGATCGGAAGAGCGTCGTGTAGGGAAAGAGTGT	AN5UL	Pollock513_Poc_Tis_140905_1	Broadhurst_20140905	2014-09-05	20140905	Broadhurst	12:45:00	2014-09-05 12:45:00	1	-18.8653	147.694	pavement	1.524	22.8	Unknown	Unknown	Unknown	1846.25	buoy	y	n	Bourne Lab, AIMS, Australia cannot be reextracted	Coral Tissue	organic material	Pocillopora damicornis_20140905	None	Poc Tis 140905 .1.	y	E1.10.Poc.dami.1.20140905	Pocillopora damicornis	Pocillopora	damicornis	Pocillopora damicornis	Pocillopora	damicornis	Unknown	measured	4	10	8	Unknown	Unknown	n	0	None	n
E1.10.Sty.pist.1.20140807.M	CGTACTACGT	AGATCGGAAGAGCACACGTCTGAACTCCAGTCA	AGATCGGAAGAGCGTCGTGTAGGGAAAGAGTGT	AN5UL	Pollock435_Sty_Muc_140807	Trawler_20140807	2014-08-07	20140807	Trawler	10:00:00	2014-08-07 10:00:00	1	-14.6834	145.466	rock	1.2192	23.9	Unknown	Unknown	Unknown	724.045	buoy	y	n	Bourne Lab, AIMS, Australia cannot be reextracted	Coral Mucus	mucus	Stylophora pistillata_20140807	None	Sty Muc 140807	y	E1.10.Sty.pist.1.20140807	Stylophora pistillata	Stylophora	pistillata	Stylophora pistillata	Stylophora	pistillata	Unknown	measured	9	20	9	Unknown	Unknown	n	0	None	n
E1.10.Sty.pist.1.20140807.S	GCACGTAGCT	AGATCGGAAGAGCACACGTCTGAACTCCAGTCA	AGATCGGAAGAGCGTCGTGTAGGGAAAGAGTGT	AN5UL	Pollock437_Sty_Ske_140807	Trawler_20140807	2014-08-07	20140807	Trawler	10:00:00	2014-08-07 10:00:00	1	-14.6834	145.466	rock	1.2192	23.9	Unknown	Unknown	Unknown	724.045	buoy	y	n	Bourne Lab, AIMS, Australia cannot be reextracted	Coral Skeleton	organic material	Stylophora pistillata_20140807	None	Sty Ske 140807	y	E1.10.Sty.pist.1.20140807	Stylophora pistillata	Stylophora	pistillata	Stylophora pistillata	Stylophora	pistillata	Unknown	measured	9	20	9	Unknown	Unknown	n	0	None	n
E1.10.Sty.pist.1.20140807.T	TCACGCTATG	AGATCGGAAGAGCACACGTCTGAACTCCAGTCA	AGATCGGAAGAGCGTCGTGTAGGGAAAGAGTGT	AN5UL	Pollock436_Sty_Tis_140807	Trawler_20140807	2014-08-07	20140807	Trawler	10:00:00	2014-08-07 10:00:00	1	-14.6834	145.466	rock	1.2192	23.9	Unknown	Unknown	Unknown	724.045	buoy	y	n	Bourne Lab, AIMS, Australia cannot be reextracted	Coral Tissue	organic material	Stylophora pistillata_20140807	None	Sty Tis 140807	y	E1.10.Sty.pist.1.20140807	Stylophora pistillata	Stylophora	pistillata	Stylophora pistillata	Stylophora	pistillata	Unknown	measured	9	20	9	Unknown	Unknown	n	0	None	n
E1.10.Sty.pist.1.20140815.M	CGAGCTAGCA	AGATCGGAAGAGCACACGTCTGAACTCCAGTCA	AGATCGGAAGAGCGTCGTGTAGGGAAAGAGTGT	ALVCP	Pollock114	Trawler_20140815	2014-08-15	20140815	Trawler	11:30:00	2014-08-15 11:30:00	1	-14.6834	145.466	rock	1.524	23.9	Unknown	Unknown	Unknown	331.988	buoy	y	n	Bourne Lab, AIMS, Australia cannot be reextracted	Coral Mucus	mucus	Stylophora pistillata_20140815	None	Sty Muc 140815	y	E1.10.Sty.pist.1.20140815	Stylophora pistillata	Stylophora	pistillata	Stylophora pistillata	Stylophora	pistillata	Unknown	measured	15	25	15	Unknown	Unknown	n	0	None	n
E1.10.Sty.pist.1.20140815.S	CTAGAGTATC	AGATCGGAAGAGCACACGTCTGAACTCCAGTCA	AGATCGGAAGAGCGTCGTGTAGGGAAAGAGTGT	AN5UL	Pollock453_Sty_Ske_140815	Trawler_20140815	2014-08-15	20140815	Trawler	11:30:00	2014-08-15 11:30:00	1	-14.6834	145.466	rock	1.524	23.9	Unknown	Unknown	Unknown	331.988	buoy	y	n	Bourne Lab, AIMS, Australia cannot be reextracted	Coral Skeleton	organic material	Stylophora pistillata_20140815	None	Sty Ske 140815	y	E1.10.Sty.pist.1.20140815	Stylophora pistillata	Stylophora	pistillata	Stylophora pistillata	Stylophora	pistillata	Unknown	measured	15	25	15	Unknown	Unknown	n	0	None	n
E1.10.Sty.pist.1.20140815.T	TGTCTCTATC	AGATCGGAAGAGCACACGTCTGAACTCCAGTCA	AGATCGGAAGAGCGTCGTGTAGGGAAAGAGTGT	AN5UL	Pollock454_Sty_Tis_140815	Trawler_20140815	2014-08-15	20140815	Trawler	11:30:00	2014-08-15 11:30:00	1	-14.6834	145.466	rock	1.524	23.9	Unknown	Unknown	Unknown	331.988	buoy	y	n	Bourne Lab, AIMS, Australia cannot be reextracted	Coral Tissue	organic material	Stylophora pistillata_20140815	None	Sty Tis 140815	y	E1.10.Sty.pist.1.20140815	Stylophora pistillata	Stylophora	pistillata	Stylophora pistillata	Stylophora	pistillata	Unknown	measured	15	25	15	Unknown	Unknown	n	0	None	n
E1.11.Fun.sp.1.20140730.M	GAGACCTCTA	AGATCGGAAGAGCACACGTCTGAACTCCAGTCA	AGATCGGAAGAGCGTCGTGTAGGGAAAGAGTGT	ALVCP	Pollock322	Trawler_20140730	2014-07-30	20140730	Trawler	10:39:00	2014-07-30 10:39:00	1	-14.6834	145.466	rock	1.524	23.9	Unknown	Unknown	Unknown	Unknown	None	y	n	Bourne Lab, AIMS, Australia cannot be reextracted	Coral Mucus	mucus	Fungia sp._20140730	None	Fun Muc 140730	n	E1.11.Fun.sp.1.20140730	Fungia sp	Fungia	sp	Fungia sp	Fungia	sp	Unknown	measured	1	4	5	Unknown	Unknown	n	0	None	n
E1.11.Fun.sp.1.20140730.S	GTCTAGCAGG	AGATCGGAAGAGCACACGTCTGAACTCCAGTCA	AGATCGGAAGAGCGTCGTGTAGGGAAAGAGTGT	ALVCP	Pollock683_Fun_Ske_140730	Trawler_20140730	2014-07-30	20140730	Trawler	10:39:00	2014-07-30 10:39:00	1	-14.6834	145.466	rock	1.524	23.9	Unknown	Unknown	Unknown	Unknown	None	y	n	Bourne Lab, AIMS, Australia cannot be reextracted	Coral Skeleton	organic material	Fungia sp._20140730	None	Fun Ske 140730	n	E1.11.Fun.sp.1.20140730	Fungia sp	Fungia	sp	Fungia sp	Fungia	sp	Unknown	measured	1	4	5	Unknown	Unknown	n	0	None	n
E1.11.Fun.sp.1.20140730.T	GTCCAGACAT	AGATCGGAAGAGCACACGTCTGAACTCCAGTCA	AGATCGGAAGAGCGTCGTGTAGGGAAAGAGTGT	ALVCP	Pollock323	Trawler_20140730	2014-07-30	20140730	Trawler	10:39:00	2014-07-30 10:39:00	1	-14.6834	145.466	rock	1.524	23.9	Unknown	Unknown	Unknown	Unknown	None	y	n	Bourne Lab, AIMS, Australia cannot be reextracted	Coral Tissue	organic material	Fungia sp._20140730	None	Fun Tis 140730	n	E1.11.Fun.sp.1.20140730	Fungia sp	Fungia	sp	Fungia sp	Fungia	sp	Unknown	measured	1	4	5	Unknown	Unknown	n	0	None	n
E1.11.Fun.sp.1.20140811.M	TATCATGTGC	AGATCGGAAGAGCACACGTCTGAACTCCAGTCA	AGATCGGAAGAGCGTCGTGTAGGGAAAGAGTGT	ALVCP	Pollock76	Trawler_20140811	2014-08-11	20140811	Trawler	12:45:00	2014-08-11 12:45:00	1	-14.6834	145.466	sediment	3.9624	23.9	Unknown	Unknown	Unknown	Unknown	None	y	n	Bourne Lab, AIMS, Australia cannot be reextracted	Coral Mucus	mucus	Fungia sp._20140811	None	Fun Muc 140811	y	E1.11.Fun.sp.1.20140811	Fungia sp	Fungia	sp	Fungia sp	Fungia	sp	Unknown	measured	1	5	5	Unknown	Unknown	n	0	None	n
E1.11.Fun.sp.1.20140811.S	TGTCTCTATC	AGATCGGAAGAGCACACGTCTGAACTCCAGTCA	AGATCGGAAGAGCGTCGTGTAGGGAAAGAGTGT	ALVCP	Pollock78	Trawler_20140811	2014-08-11	20140811	Trawler	12:45:00	2014-08-11 12:45:00	1	-14.6834	145.466	sediment	3.9624	23.9	Unknown	Unknown	Unknown	Unknown	None	y	n	Bourne Lab, AIMS, Australia cannot be reextracted	Coral Skeleton	organic material	Fungia sp._20140811	None	Fun Ske 140811	y	E1.11.Fun.sp.1.20140811	Fungia sp	Fungia	sp	Fungia sp	Fungia	sp	Unknown	measured	1	5	5	Unknown	Unknown	n	0	None	n
E1.11.Fun.sp.1.20140811.T	CTAGAGTATC	AGATCGGAAGAGCACACGTCTGAACTCCAGTCA	AGATCGGAAGAGCGTCGTGTAGGGAAAGAGTGT	ALVCP	Pollock77	Trawler_20140811	2014-08-11	20140811	Trawler	12:45:00	2014-08-11 12:45:00	1	-14.6834	145.466	sediment	3.9624	23.9	Unknown	Unknown	Unknown	Unknown	None	y	n	Bourne Lab, AIMS, Australia cannot be reextracted	Coral Tissue	organic material	Fungia sp._20140811	None	Fun Tis 140811	y	E1.11.Fun.sp.1.20140811	Fungia sp	Fungia	sp	Fungia sp	Fungia	sp	Unknown	measured	1	5	5	Unknown	Unknown	n	0	None	n
E1.11.Lep.tran.1.20140731.M	GGCATCATGC	AGATCGGAAGAGCACACGTCTGAACTCCAGTCA	AGATCGGAAGAGCGTCGTGTAGGGAAAGAGTGT	ALVCP	Pollock688_Coel_Muc_140731	Horseshoe_20140731	2014-07-31	20140731	Horseshoe	15:30:00	2014-07-31 15:30:00	1	-14.6872	145.444	rock	1.524	23.9	Unknown	Unknown	Unknown	Unknown	None	y	n	Bourne Lab, AIMS, Australia cannot be reextracted	Coral Mucus	mucus	Leptastrea transversa_20140731	None	Coel Muc 140731	n	E1.11.Lep.tran.1.20140731	Leptastrea transversa	Leptastrea	transversa	Leptastrea transversa	Leptastrea	transversa	Unknown	measured	1	9	5	Unknown	Unknown	n	0	None	n
E1.11.Lep.tran.1.20140731.S	AGGATTGAGG	AGATCGGAAGAGCACACGTCTGAACTCCAGTCA	AGATCGGAAGAGCGTCGTGTAGGGAAAGAGTGT	ALVCP	Pollock334	Horseshoe_20140731	2014-07-31	20140731	Horseshoe	15:30:00	2014-07-31 15:30:00	1	-14.6872	145.444	rock	1.524	23.9	Unknown	Unknown	Unknown	Unknown	None	y	n	Bourne Lab, AIMS, Australia cannot be reextracted	Coral Skeleton	organic material	Leptastrea transversa_20140731	None	Coel Ske 140731	n	E1.11.Lep.tran.1.20140731	Leptastrea transversa	Leptastrea	transversa	Leptastrea transversa	Leptastrea	transversa	Unknown	measured	1	9	5	Unknown	Unknown	n	0	None	n
E1.11.Lep.tran.1.20140731.T	CCAGAACAGA	AGATCGGAAGAGCACACGTCTGAACTCCAGTCA	AGATCGGAAGAGCGTCGTGTAGGGAAAGAGTGT	ALVCP	Pollock333	Horseshoe_20140731	2014-07-31	20140731	Horseshoe	15:30:00	2014-07-31 15:30:00	1	-14.6872	145.444	rock	1.524	23.9	Unknown	Unknown	Unknown	Unknown	None	y	n	Bourne Lab, AIMS, Australia cannot be reextracted	Coral Tissue	organic material	Leptastrea transversa_20140731	None	Coel Tis 140731	n	E1.11.Lep.tran.1.20140731	Leptastrea transversa	Leptastrea	transversa	Leptastrea transversa	Leptastrea	transversa	Unknown	measured	1	9	5	Unknown	Unknown	n	0	None	n
E1.11.Psa.cont.1.20140730.M	GTCGGCTCTA	AGATCGGAAGAGCACACGTCTGAACTCCAGTCA	AGATCGGAAGAGCGTCGTGTAGGGAAAGAGTGT	ALVCP	Pollock685_Pav_Muc_140730	Trawler_20140730	2014-07-30	20140730	Trawler	10:38:00	2014-07-30 10:38:00	1	-14.6834	145.466	pavement	1.524	23.9	Unknown	Unknown	Unknown	Unknown	None	y	n	Bourne Lab, AIMS, Australia cannot be reextracted	Coral Mucus	mucus	Psammacora contigua_20140730	None	Pav Muc 140730	n	E1.11.Psa.cont.1.20140730	Psammocora contigua	Psammocora	contigua	Psammocora contigua	Psammocora	contigua	Unknown	measured	7	10	7	Unknown	Unknown	n	0	None	n
E1.11.Psa.cont.1.20140730.S	TGCATGGAGC	AGATCGGAAGAGCACACGTCTGAACTCCAGTCA	AGATCGGAAGAGCGTCGTGTAGGGAAAGAGTGT	ALVCP	Pollock327	Trawler_20140730	2014-07-30	20140730	Trawler	10:38:00	2014-07-30 10:38:00	1	-14.6834	145.466	pavement	1.524	23.9	Unknown	Unknown	Unknown	Unknown	None	y	n	Bourne Lab, AIMS, Australia cannot be reextracted	Coral Skeleton	organic material	Psammacora contigua_20140730	None	Pav Ske 140730	n	E1.11.Psa.cont.1.20140730	Psammocora contigua	Psammocora	contigua	Psammocora contigua	Psammocora	contigua	Unknown	measured	7	10	7	Unknown	Unknown	n	0	None	n
E1.11.Psa.cont.1.20140730.T	GTACTAAGAG	AGATCGGAAGAGCACACGTCTGAACTCCAGTCA	AGATCGGAAGAGCGTCGTGTAGGGAAAGAGTGT	ALVCP	Pollock326	Trawler_20140730	2014-07-30	20140730	Trawler	10:38:00	2014-07-30 10:38:00	1	-14.6834	145.466	pavement	1.524	23.9	Unknown	Unknown	Unknown	Unknown	None	y	n	Bourne Lab, AIMS, Australia cannot be reextracted	Coral Tissue	organic material	Psammacora contigua_20140730	None	Pav Tis 140730	n	E1.11.Psa.cont.1.20140730	Psammocora contigua	Psammocora	contigua	Psammocora contigua	Psammocora	contigua	Unknown	measured	7	10	7	Unknown	Unknown	n	0	None	n
E1.11.Psa.cont.1.20140730.TS	TGCTGGCTTG	AGATCGGAAGAGCACACGTCTGAACTCCAGTCA	AGATCGGAAGAGCGTCGTGTAGGGAAAGAGTGT	ALVCP	Pollock328	Trawler_20140730	2014-07-30	20140730	Trawler	10:38:00	2014-07-30 10:38:00	1	-14.6834	145.466	pavement	1.524	23.9	Unknown	Unknown	Unknown	Unknown	None	y	n	Bourne Lab, AIMS, Australia cannot be reextracted	Whole Coral	organic material	Psammacora contigua_20140730	None	Pav Ske/Tis 140730	n	E1.11.Psa.cont.1.20140730	Psammocora contigua	Psammocora	contigua	Psammocora contigua	Psammocora	contigua	Unknown	measured	7	10	7	Unknown	Unknown	n	0	None	n
E1.11.Psa.digi.1.20140807.M	TCACGCTATG	AGATCGGAAGAGCACACGTCTGAACTCCAGTCA	AGATCGGAAGAGCGTCGTGTAGGGAAAGAGTGT	ALVCP	Pollock60	Trawler_20140807	2014-08-07	20140807	Trawler	10:00:00	2014-08-07 10:00:00	1	-14.6834	145.466	sediment	1.2192	23.9	Unknown	Unknown	Unknown	724.045	buoy	y	n	Bourne Lab, AIMS, Australia cannot be reextracted	Coral Mucus	mucus	Psammacora digitata_20140807	None	Pav Muc 140807	y	E1.11.Psa.digi.1.20140807	Psammocora digitata	Psammocora	digitata	Psammocora digitata	Psammocora	digitata	Unknown	measured	22	25	20	Unknown	Unknown	n	0	None	n
E1.11.Psa.digi.1.20140807.S	GACTGTACGT	AGATCGGAAGAGCACACGTCTGAACTCCAGTCA	AGATCGGAAGAGCGTCGTGTAGGGAAAGAGTGT	ALVCP	Pollock62	Trawler_20140807	2014-08-07	20140807	Trawler	10:00:00	2014-08-07 10:00:00	1	-14.6834	145.466	sediment	1.2192	23.9	Unknown	Unknown	Unknown	724.045	buoy	y	n	Bourne Lab, AIMS, Australia cannot be reextracted	Coral Skeleton	organic material	Psammacora digitata_20140807	None	Pav Ske 140807	y	E1.11.Psa.digi.1.20140807	Psammocora digitata	Psammocora	digitata	Psammocora digitata	Psammocora	digitata	Unknown	measured	22	25	20	Unknown	Unknown	n	0	None	n
E1.11.Psa.digi.1.20140807.T	GCACGTAGCT	AGATCGGAAGAGCACACGTCTGAACTCCAGTCA	AGATCGGAAGAGCGTCGTGTAGGGAAAGAGTGT	ALVCP	Pollock61	Trawler_20140807	2014-08-07	20140807	Trawler	10:00:00	2014-08-07 10:00:00	1	-14.6834	145.466	sediment	1.2192	23.9	Unknown	Unknown	Unknown	724.045	buoy	y	n	Bourne Lab, AIMS, Australia cannot be reextracted	Coral Tissue	organic material	Psammacora digitata_20140807	None	Pav Tis 140807	y	E1.11.Psa.digi.1.20140807	Psammocora digitata	Psammocora	digitata	Psammocora digitata	Psammocora	digitata	Unknown	measured	22	25	20	Unknown	Unknown	n	0	None	n
E1.14.Phy.lich.1.20140801.M	TCGAACTGCA	AGATCGGAAGAGCACACGTCTGAACTCCAGTCA	AGATCGGAAGAGCGTCGTGTAGGGAAAGAGTGT	ALVCP	Pollock692_Eup_Muc_140801	Trawler_20140801	2014-08-01	20140801	Trawler	11:00:00	2014-08-01 11:00:00	1	-14.6834	145.466	rock	3.3528	23.9	Unknown	Unknown	Unknown	Unknown	None	y	n	Bourne Lab, AIMS, Australia cannot be reextracted	Coral Mucus	mucus	Physogyra lichtensteini_20140801	None	Eup Muc 140801	n	E1.14.Phy.lich.1.20140801	Physogyra lichtensteini	Physogyra	lichtensteini	Physogyra lichtensteini	Physogyra	lichtensteini	Unknown	measured	30	25	4	Unknown	Unknown	n	0	None	n
E1.14.Phy.lich.1.20140801.S	ACTTCTTAGC	AGATCGGAAGAGCACACGTCTGAACTCCAGTCA	AGATCGGAAGAGCGTCGTGTAGGGAAAGAGTGT	ALVCP	Pollock345	Trawler_20140801	2014-08-01	20140801	Trawler	11:00:00	2014-08-01 11:00:00	1	-14.6834	145.466	rock	3.3528	23.9	Unknown	Unknown	Unknown	Unknown	None	y	n	Bourne Lab, AIMS, Australia cannot be reextracted	Coral Skeleton	organic material	Physogyra lichtensteini_20140801	None	Eup Ske 140801	n	E1.14.Phy.lich.1.20140801	Physogyra lichtensteini	Physogyra	lichtensteini	Physogyra lichtensteini	Physogyra	lichtensteini	Unknown	measured	30	25	4	Unknown	Unknown	n	0	None	n
E1.14.Phy.lich.1.20140801.T	GGAGACTGTA	AGATCGGAAGAGCACACGTCTGAACTCCAGTCA	AGATCGGAAGAGCGTCGTGTAGGGAAAGAGTGT	ALVCP	Pollock693_Eup_Tis_140801	Trawler_20140801	2014-08-01	20140801	Trawler	11:00:00	2014-08-01 11:00:00	1	-14.6834	145.466	rock	3.3528	23.9	Unknown	Unknown	Unknown	Unknown	None	y	n	Bourne Lab, AIMS, Australia cannot be reextracted	Coral Tissue	organic material	Physogyra lichtensteini_20140801	None	Eup Tis 140801	n	E1.14.Phy.lich.1.20140801	Physogyra lichtensteini	Physogyra	lichtensteini	Physogyra lichtensteini	Physogyra	lichtensteini	Unknown	measured	30	25	4	Unknown	Unknown	n	0	None	n
E1.14.Phy.lich.1.20140811.M	GTGACTCGTC	AGATCGGAAGAGCACACGTCTGAACTCCAGTCA	AGATCGGAAGAGCGTCGTGTAGGGAAAGAGTGT	AN5UL	Pollock442_Phy_Muc_140811	Trawler_20140811	2014-08-11	20140811	Trawler	12:45:00	2014-08-11 12:45:00	1	-14.6834	145.466	rock	4.572	23.9	Unknown	Unknown	Unknown	Unknown	None	y	n	Bourne Lab, AIMS, Australia cannot be reextracted	Coral Mucus	mucus	Physogyra lichtensteini_20140811	None	Phy Muc 140811	y	E1.14.Phy.lich.1.20140811	Physogyra lichtensteini	Physogyra	lichtensteini	Physogyra lichtensteini	Physogyra	lichtensteini	Unknown	measured	22	18	4	Unknown	Unknown	n	0	None	n
E1.14.Phy.lich.1.20140811.S	TAGAGTCTGT	AGATCGGAAGAGCACACGTCTGAACTCCAGTCA	AGATCGGAAGAGCGTCGTGTAGGGAAAGAGTGT	ALVCP	Pollock86	Trawler_20140811	2014-08-11	20140811	Trawler	12:45:00	2014-08-11 12:45:00	1	-14.6834	145.466	rock	4.572	23.9	Unknown	Unknown	Unknown	Unknown	None	y	n	Bourne Lab, AIMS, Australia cannot be reextracted	Coral Skeleton	organic material	Physogyra lichtensteini_20140811	None	Phy Ske 140811	y	E1.14.Phy.lich.1.20140811	Physogyra lichtensteini	Physogyra	lichtensteini	Physogyra lichtensteini	Physogyra	lichtensteini	Unknown	measured	22	18	4	Unknown	Unknown	n	0	None	n
E1.14.Phy.lich.1.20140811.T	TAGACGTGCT	AGATCGGAAGAGCACACGTCTGAACTCCAGTCA	AGATCGGAAGAGCGTCGTGTAGGGAAAGAGTGT	AN5UL	Pollock443_Phy_Tis_140811	Trawler_20140811	2014-08-11	20140811	Trawler	12:45:00	2014-08-11 12:45:00	1	-14.6834	145.466	rock	4.572	23.9	Unknown	Unknown	Unknown	Unknown	None	y	n	Bourne Lab, AIMS, Australia cannot be reextracted	Coral Tissue	organic material	Physogyra lichtensteini_20140811	None	Phy Tis 140811	y	E1.14.Phy.lich.1.20140811	Physogyra lichtensteini	Physogyra	lichtensteini	Physogyra lichtensteini	Physogyra	lichtensteini	Unknown	measured	22	18	4	Unknown	Unknown	n	0	None	n
E1.15.Dip.heli.1.20140726.M	TGGACTCAGA	AGATCGGAAGAGCACACGTCTGAACTCCAGTCA	AGATCGGAAGAGCGTCGTGTAGGGAAAGAGTGT	ALVCP	Pollock673_Dip_Muc_140726	Trawler_20140726	2014-07-26	20140726	Trawler	10:38:00	2014-07-26 10:38:00	1	-14.6839	145.466	sediment	1.524	22.8	Unknown	Unknown	Unknown	Unknown	None	y	n	Bourne Lab, AIMS, Australia cannot be reextracted	Coral Mucus	mucus	Diploastrea heliopora_20140726	None	Dip Muc 140726	n	E1.15.Dip.heli.1.20140726	Diploastrea heliopora	Diploastrea	heliopora	Diploastrea heliopora	Diploastrea	heliopora	Unknown	measured	80	300	100	Unknown	Unknown	n	0	None	n
E1.15.Dip.heli.1.20140726.S	GAGAGGACAT	AGATCGGAAGAGCACACGTCTGAACTCCAGTCA	AGATCGGAAGAGCGTCGTGTAGGGAAAGAGTGT	ALVCP	Pollock315	Trawler_20140726	2014-07-26	20140726	Trawler	10:38:00	2014-07-26 10:38:00	1	-14.6839	145.466	sediment	1.524	22.8	Unknown	Unknown	Unknown	Unknown	None	y	n	Bourne Lab, AIMS, Australia cannot be reextracted	Coral Skeleton	organic material	Diploastrea heliopora_20140726	None	Dip Ske 140726	n	E1.15.Dip.heli.1.20140726	Diploastrea heliopora	Diploastrea	heliopora	Diploastrea heliopora	Diploastrea	heliopora	Unknown	measured	80	300	100	Unknown	Unknown	n	0	None	n
E1.15.Dip.heli.1.20140726.T	GAGCACGGAA	AGATCGGAAGAGCACACGTCTGAACTCCAGTCA	AGATCGGAAGAGCGTCGTGTAGGGAAAGAGTGT	ALVCP	Pollock314	Trawler_20140726	2014-07-26	20140726	Trawler	10:38:00	2014-07-26 10:38:00	1	-14.6839	145.466	sediment	1.524	22.8	Unknown	Unknown	Unknown	Unknown	None	y	n	Bourne Lab, AIMS, Australia cannot be reextracted	Coral Tissue	organic material	Diploastrea heliopora_20140726	None	Dip Tis 140726	n	E1.15.Dip.heli.1.20140726	Diploastrea heliopora	Diploastrea	heliopora	Diploastrea heliopora	Diploastrea	heliopora	Unknown	measured	80	300	100	Unknown	Unknown	n	0	None	n
E1.15.Dip.heli.1.20140809.M	GACTGTACGT	AGATCGGAAGAGCACACGTCTGAACTCCAGTCA	AGATCGGAAGAGCGTCGTGTAGGGAAAGAGTGT	AN5UL	Pollock438_Dip_Muc_140809	Horseshoe_20140809	2014-08-09	20140809	Horseshoe	10:20:00	2014-08-09 10:20:00	1	-14.6872	145.444	pavement	1.2192	23.3	Unknown	Unknown	Unknown	Unknown	None	y	n	Bourne Lab, AIMS, Australia cannot be reextracted	Coral Mucus	mucus	Diploastrea heliopora_20140809	None	Dip Muc 140809	y	E1.15.Dip.heli.1.20140809	Diploastrea heliopora	Diploastrea	heliopora	Diploastrea heliopora	Diploastrea	heliopora	Unknown	measured	80	120	100	Unknown	Unknown	n	0	None	n
E1.15.Dip.heli.1.20140809.S	TACATCGCTG	AGATCGGAAGAGCACACGTCTGAACTCCAGTCA	AGATCGGAAGAGCGTCGTGTAGGGAAAGAGTGT	ALVCP	Pollock64	Horseshoe_20140809	2014-08-09	20140809	Horseshoe	10:20:00	2014-08-09 10:20:00	1	-14.6872	145.444	pavement	1.2192	23.3	Unknown	Unknown	Unknown	Unknown	None	y	n	Bourne Lab, AIMS, Australia cannot be reextracted	Coral Skeleton	organic material	Diploastrea heliopora_20140809	None	Dip Ske 140809	y	E1.15.Dip.heli.1.20140809	Diploastrea heliopora	Diploastrea	heliopora	Diploastrea heliopora	Diploastrea	heliopora	Unknown	measured	80	120	100	Unknown	Unknown	n	0	None	n
E1.15.Dip.heli.1.20140809.T	GTGAGAGACA	AGATCGGAAGAGCACACGTCTGAACTCCAGTCA	AGATCGGAAGAGCGTCGTGTAGGGAAAGAGTGT	ALVCP	Pollock63	Horseshoe_20140809	2014-08-09	20140809	Horseshoe	10:20:00	2014-08-09 10:20:00	1	-14.6872	145.444	pavement	1.2192	23.3	Unknown	Unknown	Unknown	Unknown	None	y	n	Bourne Lab, AIMS, Australia cannot be reextracted	Coral Tissue	organic material	Diploastrea heliopora_20140809	None	Dip Tis 140809	y	E1.15.Dip.heli.1.20140809	Diploastrea heliopora	Diploastrea	heliopora	Diploastrea heliopora	Diploastrea	heliopora	Unknown	measured	80	120	100	Unknown	Unknown	n	0	None	n
E1.15.Dip.heli.1.20140815.M	CATGAGTGTA	AGATCGGAAGAGCACACGTCTGAACTCCAGTCA	AGATCGGAAGAGCGTCGTGTAGGGAAAGAGTGT	AN5UL	Pollock451_Dip_Muc_140815	Trawler_20140815	2014-08-15	20140815	Trawler	11:30:00	2014-08-15 11:30:00	1	-14.6834	145.466	rock	1.524	23.9	Unknown	Unknown	Unknown	331.988	buoy	y	n	Bourne Lab, AIMS, Australia cannot be reextracted	Coral Mucus	mucus	Diploastrea heliopora_20140815	None	Dip Muc 140815	y	E1.15.Dip.heli.1.20140815	Diploastrea heliopora	Diploastrea	heliopora	Diploastrea heliopora	Diploastrea	heliopora	Unknown	measured	60	100	80	Unknown	Unknown	n	0	None	n
E1.15.Dip.heli.1.20140815.S	GCACGCGTAT	AGATCGGAAGAGCACACGTCTGAACTCCAGTCA	AGATCGGAAGAGCGTCGTGTAGGGAAAGAGTGT	ALVCP	Pollock98	Trawler_20140815	2014-08-15	20140815	Trawler	11:30:00	2014-08-15 11:30:00	1	-14.6834	145.466	rock	1.524	23.9	Unknown	Unknown	Unknown	331.988	buoy	y	n	Bourne Lab, AIMS, Australia cannot be reextracted	Coral Skeleton	organic material	Diploastrea heliopora_20140815	None	Dip Ske 140815	y	E1.15.Dip.heli.1.20140815	Diploastrea heliopora	Diploastrea	heliopora	Diploastrea heliopora	Diploastrea	heliopora	Unknown	measured	60	100	80	Unknown	Unknown	n	0	None	n
E1.15.Dip.heli.1.20140815.T	TCGATGCGCT	AGATCGGAAGAGCACACGTCTGAACTCCAGTCA	AGATCGGAAGAGCGTCGTGTAGGGAAAGAGTGT	ALVCP	Pollock99	Trawler_20140815	2014-08-15	20140815	Trawler	11:30:00	2014-08-15 11:30:00	1	-14.6834	145.466	rock	1.524	23.9	Unknown	Unknown	Unknown	331.988	buoy	y	n	Bourne Lab, AIMS, Australia cannot be reextracted	Coral Tissue	organic material	Diploastrea heliopora_20140815	None	Dip Tis 140815	y	E1.15.Dip.heli.1.20140815	Diploastrea heliopora	Diploastrea	heliopora	Diploastrea heliopora	Diploastrea	heliopora	Unknown	measured	60	100	80	Unknown	Unknown	n	0	None	n
E1.15.Dip.heli.1.20140905.M	CAGCATCTAG	AGATCGGAAGAGCACACGTCTGAACTCCAGTCA	AGATCGGAAGAGCGTCGTGTAGGGAAAGAGTGT	ALVCP	Pollock170	Broadhurst_20140905	2014-09-05	20140905	Broadhurst	12:45:00	2014-09-05 12:45:00	1	-18.8653	147.694	rock	4.2672	22.8	Unknown	Unknown	Unknown	1846.25	buoy	y	n	Bourne Lab, AIMS, Australia cannot be reextracted	Coral Mucus	mucus	Diploastrea heliopora_20140905	None	Dip Muc 140905 .5.	y	E1.15.Dip.heli.1.20140905	Diploastrea heliopora	Diploastrea	heliopora	Diploastrea heliopora	Diploastrea	heliopora	Unknown	measured	10	35	40	Unknown	Unknown	n	0	None	n
E1.15.Dip.heli.1.20140905.S	AGACTATATC	AGATCGGAAGAGCACACGTCTGAACTCCAGTCA	AGATCGGAAGAGCGTCGTGTAGGGAAAGAGTGT	ALVCP	Pollock171	Broadhurst_20140905	2014-09-05	20140905	Broadhurst	12:45:00	2014-09-05 12:45:00	1	-18.8653	147.694	rock	4.2672	22.8	Unknown	Unknown	Unknown	1846.25	buoy	y	n	Bourne Lab, AIMS, Australia cannot be reextracted	Coral Skeleton	organic material	Diploastrea heliopora_20140905	None	Dip Ske 140905 .5.	y	E1.15.Dip.heli.1.20140905	Diploastrea heliopora	Diploastrea	heliopora	Diploastrea heliopora	Diploastrea	heliopora	Unknown	measured	10	35	40	Unknown	Unknown	n	0	None	n
E1.15.Dip.heli.1.20140905.T	AGCATCTATA	AGATCGGAAGAGCACACGTCTGAACTCCAGTCA	AGATCGGAAGAGCGTCGTGTAGGGAAAGAGTGT	ALVCP	Pollock172	Broadhurst_20140905	2014-09-05	20140905	Broadhurst	12:45:00	2014-09-05 12:45:00	1	-18.8653	147.694	rock	4.2672	22.8	Unknown	Unknown	Unknown	1846.25	buoy	y	n	Bourne Lab, AIMS, Australia cannot be reextracted	Coral Tissue	organic material	Diploastrea heliopora_20140905	None	Dip Tis 140905 .5.	y	E1.15.Dip.heli.1.20140905	Diploastrea heliopora	Diploastrea	heliopora	Diploastrea heliopora	Diploastrea	heliopora	Unknown	measured	10	35	40	Unknown	Unknown	n	0	None	n
E1.17.Cau.furc.1.20140801.DS	CATACCTGAT	AGATCGGAAGAGCACACGTCTGAACTCCAGTCA	AGATCGGAAGAGCGTCGTGTAGGGAAAGAGTGT	ALVCP	Pollock343	Trawler_20140801	2014-08-01	20140801	Trawler	11:00:00	2014-08-01 11:00:00	1	-14.6834	145.466	sediment	3.3528	23.9	Unknown	Unknown	Unknown	Unknown	None	y	n	Bourne Lab, AIMS, Australia cannot be reextracted	Coral Skeleton	organic material	Caulastrea furcata_20140801	None	Cau Dead Ske 140801	n	E1.17.Cau.furc.1.20140801	Caulastrea furcata	Caulastrea	furcata	Caulastrea furcata	Caulastrea	furcata	Unknown	measured	80	100	70	Unknown	Unknown	n	0	None	n
E1.17.Cau.furc.1.20140801.M	TCTGGTCTCA	AGATCGGAAGAGCACACGTCTGAACTCCAGTCA	AGATCGGAAGAGCGTCGTGTAGGGAAAGAGTGT	ALVCP	Pollock340	Trawler_20140801	2014-08-01	20140801	Trawler	11:00:00	2014-08-01 11:00:00	1	-14.6834	145.466	sediment	3.3528	23.9	Unknown	Unknown	Unknown	Unknown	None	y	n	Bourne Lab, AIMS, Australia cannot be reextracted	Coral Mucus	mucus	Caulastrea furcata_20140801	None	Cau Muc 140801	n	E1.17.Cau.furc.1.20140801	Caulastrea furcata	Caulastrea	furcata	Caulastrea furcata	Caulastrea	furcata	Unknown	measured	80	100	70	Unknown	Unknown	n	0	None	n
E1.17.Cau.furc.1.20140801.S	GACGTGCTTC	AGATCGGAAGAGCACACGTCTGAACTCCAGTCA	AGATCGGAAGAGCGTCGTGTAGGGAAAGAGTGT	ALVCP	Pollock342	Trawler_20140801	2014-08-01	20140801	Trawler	11:00:00	2014-08-01 11:00:00	1	-14.6834	145.466	sediment	3.3528	23.9	Unknown	Unknown	Unknown	Unknown	None	y	n	Bourne Lab, AIMS, Australia cannot be reextracted	Coral Skeleton	organic material	Caulastrea furcata_20140801	None	Cau Ske 140801	n	E1.17.Cau.furc.1.20140801	Caulastrea furcata	Caulastrea	furcata	Caulastrea furcata	Caulastrea	furcata	Unknown	measured	80	100	70	Unknown	Unknown	n	0	None	n
E1.17.Cau.furc.1.20140801.T	ATTGTGGAGT	AGATCGGAAGAGCACACGTCTGAACTCCAGTCA	AGATCGGAAGAGCGTCGTGTAGGGAAAGAGTGT	ALVCP	Pollock341	Trawler_20140801	2014-08-01	20140801	Trawler	11:00:00	2014-08-01 11:00:00	1	-14.6834	145.466	sediment	3.3528	23.9	Unknown	Unknown	Unknown	Unknown	None	y	n	Bourne Lab, AIMS, Australia cannot be reextracted	Coral Tissue	organic material	Caulastrea furcata_20140801	None	Cau Tis 140801	n	E1.17.Cau.furc.1.20140801	Caulastrea furcata	Caulastrea	furcata	Caulastrea furcata	Caulastrea	furcata	Unknown	measured	80	100	70	Unknown	Unknown	n	0	None	n
E1.17.Ech.lame.1.20140905.M	ATGTATAGTC	AGATCGGAAGAGCACACGTCTGAACTCCAGTCA	AGATCGGAAGAGCGTCGTGTAGGGAAAGAGTGT	ALVCP	Pollock175	Broadhurst_20140905	2014-09-05	20140905	Broadhurst	12:45:00	2014-09-05 12:45:00	1	-18.8653	147.694	rock	2.1336	22.8	Unknown	Unknown	Unknown	1846.25	buoy	y	n	Bourne Lab, AIMS, Australia cannot be reextracted	Coral Mucus	mucus	Echinopora lamellosa_20140905	None	Mon Muc 140905 .8.	y	E1.17.Ech.lame.1.20140905	Echinopora lamellosa	Echinopora	lamellosa	Echinopora lamellosa	Echinopora	lamellosa	Unknown	measured	50	10	60	Unknown	Unknown	n	0	None	n
E1.17.Ech.lame.1.20140905.S	ACATAGTATC	AGATCGGAAGAGCACACGTCTGAACTCCAGTCA	AGATCGGAAGAGCGTCGTGTAGGGAAAGAGTGT	ALVCP	Pollock176	Broadhurst_20140905	2014-09-05	20140905	Broadhurst	12:45:00	2014-09-05 12:45:00	1	-18.8653	147.694	rock	2.1336	22.8	Unknown	Unknown	Unknown	1846.25	buoy	y	n	Bourne Lab, AIMS, Australia cannot be reextracted	Coral Skeleton	organic material	Echinopora lamellosa_20140905	None	Mon Ske 140905 .8.	y	E1.17.Ech.lame.1.20140905	Echinopora lamellosa	Echinopora	lamellosa	Echinopora lamellosa	Echinopora	lamellosa	Unknown	measured	50	10	60	Unknown	Unknown	n	0	None	n
E1.17.Ech.lame.1.20140905.T	ATGCTGCGCT	AGATCGGAAGAGCACACGTCTGAACTCCAGTCA	AGATCGGAAGAGCGTCGTGTAGGGAAAGAGTGT	ALVCP	Pollock177	Broadhurst_20140905	2014-09-05	20140905	Broadhurst	12:45:00	2014-09-05 12:45:00	1	-18.8653	147.694	rock	2.1336	22.8	Unknown	Unknown	Unknown	1846.25	buoy	y	n	Bourne Lab, AIMS, Australia cannot be reextracted	Coral Tissue	organic material	Echinopora lamellosa_20140905	None	Mon Tis 140905 .8.	y	E1.17.Ech.lame.1.20140905	Echinopora lamellosa	Echinopora	lamellosa	Echinopora lamellosa	Echinopora	lamellosa	Unknown	measured	50	10	60	Unknown	Unknown	n	0	None	n
E1.17.Ech.mamm.1.20140728.M	GTAACGATGT	AGATCGGAAGAGCACACGTCTGAACTCCAGTCA	AGATCGGAAGAGCGTCGTGTAGGGAAAGAGTGT	ALVCP	Pollock674_Ech_Muc_140728	Big Vickie_20140728	2014-07-28	20140728	Big Vickie	11:15:00	2014-07-28 11:15:00	1	-14.6846	145.442	sediment	None	None	Unknown	Unknown	Unknown	Unknown	None	y	n	Bourne Lab, AIMS, Australia cannot be reextracted	Coral Mucus	mucus	Echinopora mammiformis_20140728	None	Ech Muc 140728	n	E1.17.Ech.mamm.1.20140728	Echinopora mammiformis	Echinopora	mammiformis	Echinopora mammiformis	Echinopora	mammiformis	Unknown	None	40	200	140	Unknown	Unknown	n	0	None	n
E1.17.Ech.mamm.1.20140728.S	GAAGCGCACT	AGATCGGAAGAGCACACGTCTGAACTCCAGTCA	AGATCGGAAGAGCGTCGTGTAGGGAAAGAGTGT	ALVCP	Pollock319	Big Vickie_20140728	2014-07-28	20140728	Big Vickie	11:15:00	2014-07-28 11:15:00	1	-14.6846	145.442	sediment	None	None	Unknown	Unknown	Unknown	Unknown	None	y	n	Bourne Lab, AIMS, Australia cannot be reextracted	Coral Skeleton	organic material	Echinopora mammiformis_20140728	None	Ech Ske 140728	n	E1.17.Ech.mamm.1.20140728	Echinopora mammiformis	Echinopora	mammiformis	Echinopora mammiformis	Echinopora	mammiformis	Unknown	None	40	200	140	Unknown	Unknown	n	0	None	n
E1.17.Ech.mamm.1.20140728.T	TCCTTGTTCT	AGATCGGAAGAGCACACGTCTGAACTCCAGTCA	AGATCGGAAGAGCGTCGTGTAGGGAAAGAGTGT	ALVCP	Pollock675_Ech_Tis_140728	Big Vickie_20140728	2014-07-28	20140728	Big Vickie	11:15:00	2014-07-28 11:15:00	1	-14.6846	145.442	sediment	None	None	Unknown	Unknown	Unknown	Unknown	None	y	n	Bourne Lab, AIMS, Australia cannot be reextracted	Coral Tissue	organic material	Echinopora mammiformis_20140728	None	Ech Tis 140728	n	E1.17.Ech.mamm.1.20140728	Echinopora mammiformis	Echinopora	mammiformis	Echinopora mammiformis	Echinopora	mammiformis	Unknown	None	40	200	140	Unknown	Unknown	n	0	None	n
E1.17.Ech.mamm.1.20140815.M	CAGCTATAGC	AGATCGGAAGAGCACACGTCTGAACTCCAGTCA	AGATCGGAAGAGCGTCGTGTAGGGAAAGAGTGT	ALVCP	Pollock100	Trawler_20140815	2014-08-15	20140815	Trawler	11:30:00	2014-08-15 11:30:00	1	-14.6834	145.466	rubble	1.524	23.9	Unknown	Unknown	Unknown	331.988	buoy	y	n	Bourne Lab, AIMS, Australia cannot be reextracted	Coral Mucus	mucus	Echinopora mammiformis_20140815	None	Ech Muc 140815	y	E1.17.Ech.mamm.1.20140815	Echinopora mammiformis	Echinopora	mammiformis	Echinopora mammiformis	Echinopora	mammiformis	Unknown	measured	30	45	30	Unknown	Unknown	n	0	None	n
E1.17.Ech.mamm.1.20140815.S	TACGTATAGC	AGATCGGAAGAGCACACGTCTGAACTCCAGTCA	AGATCGGAAGAGCGTCGTGTAGGGAAAGAGTGT	ALVCP	Pollock101	Trawler_20140815	2014-08-15	20140815	Trawler	11:30:00	2014-08-15 11:30:00	1	-14.6834	145.466	rubble	1.524	23.9	Unknown	Unknown	Unknown	331.988	buoy	y	n	Bourne Lab, AIMS, Australia cannot be reextracted	Coral Skeleton	organic material	Echinopora mammiformis_20140815	None	Ech Ske 140815	y	E1.17.Ech.mamm.1.20140815	Echinopora mammiformis	Echinopora	mammiformis	Echinopora mammiformis	Echinopora	mammiformis	Unknown	measured	30	45	30	Unknown	Unknown	n	0	None	n
E1.17.Ech.mamm.1.20140815.T	TATCATGTGC	AGATCGGAAGAGCACACGTCTGAACTCCAGTCA	AGATCGGAAGAGCGTCGTGTAGGGAAAGAGTGT	AN5UL	Pollock452_Ech_Tis_140815	Trawler_20140815	2014-08-15	20140815	Trawler	11:30:00	2014-08-15 11:30:00	1	-14.6834	145.466	rubble	1.524	23.9	Unknown	Unknown	Unknown	331.988	buoy	y	n	Bourne Lab, AIMS, Australia cannot be reextracted	Coral Tissue	organic material	Echinopora mammiformis_20140815	None	Ech Tis 140815	y	E1.17.Ech.mamm.1.20140815	Echinopora mammiformis	Echinopora	mammiformis	Echinopora mammiformis	Echinopora	mammiformis	Unknown	measured	30	45	30	Unknown	Unknown	n	0	None	n
E1.17.Fav.sp.1.20140805.M	AATATGCTGC	AGATCGGAAGAGCACACGTCTGAACTCCAGTCA	AGATCGGAAGAGCGTCGTGTAGGGAAAGAGTGT	ALVCP	Pollock358	Trawler_20140805	2014-08-05	20140805	Trawler	12:00:00	2014-08-05 12:00:00	1	-14.6834	145.466	sediment	1.2192	23.9	Unknown	Unknown	Unknown	Unknown	None	y	n	Bourne Lab, AIMS, Australia cannot be reextracted	Coral Mucus	mucus	Favites sp._20140805_1	None	Fav1 Muc 140805	n	E1.17.Fav.sp.1.20140805	Favites sp1	Favites	sp1	Favites sp1	Favites	sp1	Unknown	measured	20	35	30	Unknown	Unknown	n	0	None	n
E1.17.Fav.sp.1.20140805.S	GCCACATATA	AGATCGGAAGAGCACACGTCTGAACTCCAGTCA	AGATCGGAAGAGCGTCGTGTAGGGAAAGAGTGT	ALVCP	Pollock360	Trawler_20140805	2014-08-05	20140805	Trawler	12:00:00	2014-08-05 12:00:00	1	-14.6834	145.466	sediment	1.2192	23.9	Unknown	Unknown	Unknown	Unknown	None	y	n	Bourne Lab, AIMS, Australia cannot be reextracted	Coral Skeleton	organic material	Favites sp._20140805_1	None	Fav1 Ske 140805	n	E1.17.Fav.sp.1.20140805	Favites sp1	Favites	sp1	Favites sp1	Favites	sp1	Unknown	measured	20	35	30	Unknown	Unknown	n	0	None	n
E1.17.Fav.sp.1.20140805.T	ACGCAGGAGT	AGATCGGAAGAGCACACGTCTGAACTCCAGTCA	AGATCGGAAGAGCGTCGTGTAGGGAAAGAGTGT	ALVCP	Pollock359	Trawler_20140805	2014-08-05	20140805	Trawler	12:00:00	2014-08-05 12:00:00	1	-14.6834	145.466	sediment	1.2192	23.9	Unknown	Unknown	Unknown	Unknown	None	y	n	Bourne Lab, AIMS, Australia cannot be reextracted	Coral Tissue	organic material	Favites sp._20140805_1	None	Fav1 Tis 140805	n	E1.17.Fav.sp.1.20140805	Favites sp1	Favites	sp1	Favites sp1	Favites	sp1	Unknown	measured	20	35	30	Unknown	Unknown	n	0	None	n
E1.17.Fav.sp.1.20140811.M	TATCTCATGC	AGATCGGAAGAGCACACGTCTGAACTCCAGTCA	AGATCGGAAGAGCGTCGTGTAGGGAAAGAGTGT	ALVCP	Pollock73	Trawler_20140811	2014-08-11	20140811	Trawler	12:45:00	2014-08-11 12:45:00	1	-14.6834	145.466	rock	3.9624	23.9	Unknown	Unknown	Unknown	Unknown	None	y	n	Bourne Lab, AIMS, Australia cannot be reextracted	Coral Mucus	mucus	Favites sp._20140811	None	Fav Muc 140811	y	E1.17.Fav.sp.1.20140811	Echinophyllia orpheensis	Echinophyllia	orpheensis	Favites sp	Favites	sp	Unknown	measured	9	5	2	Unknown	Unknown	n	0	None	n
E1.17.Fav.sp.1.20140811.S	CATGAGTGTA	AGATCGGAAGAGCACACGTCTGAACTCCAGTCA	AGATCGGAAGAGCGTCGTGTAGGGAAAGAGTGT	ALVCP	Pollock75	Trawler_20140811	2014-08-11	20140811	Trawler	12:45:00	2014-08-11 12:45:00	1	-14.6834	145.466	rock	3.9624	23.9	Unknown	Unknown	Unknown	Unknown	None	y	n	Bourne Lab, AIMS, Australia cannot be reextracted	Coral Skeleton	organic material	Favites sp._20140811	None	Fav Ske 140811	y	E1.17.Fav.sp.1.20140811	Echinophyllia orpheensis	Echinophyllia	orpheensis	Favites sp	Favites	sp	Unknown	measured	9	5	2	Unknown	Unknown	n	0	None	n
E1.17.Fav.sp.1.20140811.T	TGTCGTCATA	AGATCGGAAGAGCACACGTCTGAACTCCAGTCA	AGATCGGAAGAGCGTCGTGTAGGGAAAGAGTGT	ALVCP	Pollock74	Trawler_20140811	2014-08-11	20140811	Trawler	12:45:00	2014-08-11 12:45:00	1	-14.6834	145.466	rock	3.9624	23.9	Unknown	Unknown	Unknown	Unknown	None	y	n	Bourne Lab, AIMS, Australia cannot be reextracted	Coral Tissue	organic material	Favites sp._20140811	None	Fav Tis 140811	y	E1.17.Fav.sp.1.20140811	Echinophyllia orpheensis	Echinophyllia	orpheensis	Favites sp	Favites	sp	Unknown	measured	9	5	2	Unknown	Unknown	n	0	None	n
E1.17.Fav.sp.2.20140805.M	ACTGTAGGAC	AGATCGGAAGAGCACACGTCTGAACTCCAGTCA	AGATCGGAAGAGCGTCGTGTAGGGAAAGAGTGT	ALVCP	Pollock361	Trawler_20140805	2014-08-05	20140805	Trawler	12:00:00	2014-08-05 12:00:00	1	-14.6834	145.466	sediment	1.2192	23.9	Unknown	Unknown	Unknown	Unknown	None	y	n	Bourne Lab, AIMS, Australia cannot be reextracted	Coral Mucus	mucus	Favites sp._20140805_2	None	Fav2 Muc 140805	n	E1.17.Fav.sp.2.20140805	Favites sp2	Favites	sp2	Favites sp2	Favites	sp2	Unknown	measured	1	3.5	3.5	Unknown	Unknown	n	0	None	n
E1.17.Fav.sp.2.20140805.S	AGCTGAATGA	AGATCGGAAGAGCACACGTCTGAACTCCAGTCA	AGATCGGAAGAGCGTCGTGTAGGGAAAGAGTGT	ALVCP	Pollock363	Trawler_20140805	2014-08-05	20140805	Trawler	12:00:00	2014-08-05 12:00:00	1	-14.6834	145.466	sediment	1.2192	23.9	Unknown	Unknown	Unknown	Unknown	None	y	n	Bourne Lab, AIMS, Australia cannot be reextracted	Coral Skeleton	organic material	Favites sp._20140805_2	None	Fav2 Ske 140805	n	E1.17.Fav.sp.2.20140805	Favites sp2	Favites	sp2	Favites sp2	Favites	sp2	Unknown	measured	1	3.5	3.5	Unknown	Unknown	n	0	None	n
E1.17.Fav.sp.2.20140805.T	ATGCCTATCA	AGATCGGAAGAGCACACGTCTGAACTCCAGTCA	AGATCGGAAGAGCGTCGTGTAGGGAAAGAGTGT	ALVCP	Pollock362	Trawler_20140805	2014-08-05	20140805	Trawler	12:00:00	2014-08-05 12:00:00	1	-14.6834	145.466	sediment	1.2192	23.9	Unknown	Unknown	Unknown	Unknown	None	y	n	Bourne Lab, AIMS, Australia cannot be reextracted	Coral Tissue	organic material	Favites sp._20140805_2	None	Fav2 Tis 140805	n	E1.17.Fav.sp.2.20140805	Favites sp2	Favites	sp2	Favites sp2	Favites	sp2	Unknown	measured	1	3.5	3.5	Unknown	Unknown	n	0	None	n
E1.17.Hyd.exes.1.20140803.M	ACTCAGTTAC	AGATCGGAAGAGCACACGTCTGAACTCCAGTCA	AGATCGGAAGAGCGTCGTGTAGGGAAAGAGTGT	ALVCP	Pollock349	Big Vickie_20140803	2014-08-03	20140803	Big Vickie	10:30:00	2014-08-03 10:30:00	1	-14.6846	145.442	rubble	1.2192	23.9	Unknown	Unknown	Unknown	Unknown	None	y	n	Bourne Lab, AIMS, Australia cannot be reextracted	Coral Mucus	mucus	Hydnophora exesa_20140803	None	Hyd Muc 140803	n	E1.17.Hyd.exes.1.20140803	Hydnophora exesa	Hydnophora	exesa	Hydnophora exesa	Hydnophora	exesa	Unknown	measured	30	80	30	Unknown	Unknown	n	0	None	n
E1.17.Hyd.exes.1.20140803.S	ATATGGTGGA	AGATCGGAAGAGCACACGTCTGAACTCCAGTCA	AGATCGGAAGAGCGTCGTGTAGGGAAAGAGTGT	ALVCP	Pollock350	Big Vickie_20140803	2014-08-03	20140803	Big Vickie	10:30:00	2014-08-03 10:30:00	1	-14.6846	145.442	rubble	1.2192	23.9	Unknown	Unknown	Unknown	Unknown	None	y	n	Bourne Lab, AIMS, Australia cannot be reextracted	Coral Skeleton	organic material	Hydnophora exesa_20140803	None	Hyd Ske 140803	n	E1.17.Hyd.exes.1.20140803	Hydnophora exesa	Hydnophora	exesa	Hydnophora exesa	Hydnophora	exesa	Unknown	measured	30	80	30	Unknown	Unknown	n	0	None	n
E1.17.Hyd.exes.1.20140803.T	AATGCAGTGT	AGATCGGAAGAGCACACGTCTGAACTCCAGTCA	AGATCGGAAGAGCGTCGTGTAGGGAAAGAGTGT	ALVCP	Pollock351	Big Vickie_20140803	2014-08-03	20140803	Big Vickie	10:30:00	2014-08-03 10:30:00	1	-14.6846	145.442	rubble	1.2192	23.9	Unknown	Unknown	Unknown	Unknown	None	y	n	Bourne Lab, AIMS, Australia cannot be reextracted	Coral Tissue	organic material	Hydnophora exesa_20140803	None	Hyd Tis 140803	n	E1.17.Hyd.exes.1.20140803	Hydnophora exesa	Hydnophora	exesa	Hydnophora exesa	Hydnophora	exesa	Unknown	measured	30	80	30	Unknown	Unknown	n	0	None	n
E1.19.Lob.sp.1.20140730.M	GCGCATTATG	AGATCGGAAGAGCACACGTCTGAACTCCAGTCA	AGATCGGAAGAGCGTCGTGTAGGGAAAGAGTGT	ALVCP	Pollock324	Trawler_20140730	2014-07-30	20140730	Trawler	10:38:00	2014-07-30 10:38:00	1	-14.6834	145.466	pavement	1.524	23.9	Unknown	Unknown	Unknown	Unknown	None	y	n	Bourne Lab, AIMS, Australia cannot be reextracted	Coral Mucus	mucus	Lobophyllia sp._20140730	None	Lob Muc 140730	n	E1.19.Lob.sp.1.20140730	Lobophyllia sp	Lobophyllia	sp	Lobophyllia sp	Lobophyllia	sp	Unknown	measured	6	30	30	Unknown	Unknown	n	0	None	n
E1.19.Lob.sp.1.20140730.S	GAAGTCAAGC	AGATCGGAAGAGCACACGTCTGAACTCCAGTCA	AGATCGGAAGAGCGTCGTGTAGGGAAAGAGTGT	ALVCP	Pollock325	Trawler_20140730	2014-07-30	20140730	Trawler	10:38:00	2014-07-30 10:38:00	1	-14.6834	145.466	pavement	1.524	23.9	Unknown	Unknown	Unknown	Unknown	None	y	n	Bourne Lab, AIMS, Australia cannot be reextracted	Coral Skeleton	organic material	Lobophyllia sp._20140730	None	Lob Ske 140730	n	E1.19.Lob.sp.1.20140730	Lobophyllia sp	Lobophyllia	sp	Lobophyllia sp	Lobophyllia	sp	Unknown	measured	6	30	30	Unknown	Unknown	n	0	None	n
E1.19.Lob.sp.1.20140730.T	TTCGATAGCA	AGATCGGAAGAGCACACGTCTGAACTCCAGTCA	AGATCGGAAGAGCGTCGTGTAGGGAAAGAGTGT	ALVCP	Pollock684_Lob_Tis_140730	Trawler_20140730	2014-07-30	20140730	Trawler	10:38:00	2014-07-30 10:38:00	1	-14.6834	145.466	pavement	1.524	23.9	Unknown	Unknown	Unknown	Unknown	None	y	n	Bourne Lab, AIMS, Australia cannot be reextracted	Coral Tissue	organic material	Lobophyllia sp._20140730	None	Lob Tis 140730	n	E1.19.Lob.sp.1.20140730	Lobophyllia sp	Lobophyllia	sp	Lobophyllia sp	Lobophyllia	sp	Unknown	measured	6	30	30	Unknown	Unknown	n	0	None	n
E1.19.Lob.sp.1.20140809.M	TCGAGTAGCG	AGATCGGAAGAGCACACGTCTGAACTCCAGTCA	AGATCGGAAGAGCGTCGTGTAGGGAAAGAGTGT	ALVCP	Pollock65	Horseshoe_20140809	2014-08-09	20140809	Horseshoe	10:20:00	2014-08-09 10:20:00	1	-14.6872	145.444	rock	1.2192	23.3	Unknown	Unknown	Unknown	Unknown	None	y	n	Bourne Lab, AIMS, Australia cannot be reextracted	Coral Mucus	mucus	Lobophyllia sp._20140809	None	Lob Muc 140809	y	E1.19.Lob.sp.1.20140809	Lobophyllia sp	Lobophyllia	sp	Lobophyllia sp	Lobophyllia	sp	Unknown	measured	10	30	22	Unknown	Unknown	n	0	None	n
E1.19.Lob.sp.1.20140809.S	TAGACGTGCT	AGATCGGAAGAGCACACGTCTGAACTCCAGTCA	AGATCGGAAGAGCGTCGTGTAGGGAAAGAGTGT	ALVCP	Pollock67	Horseshoe_20140809	2014-08-09	20140809	Horseshoe	10:20:00	2014-08-09 10:20:00	1	-14.6872	145.444	rock	1.2192	23.3	Unknown	Unknown	Unknown	Unknown	None	y	n	Bourne Lab, AIMS, Australia cannot be reextracted	Coral Skeleton	organic material	Lobophyllia sp._20140809	None	Lob Ske 140809	y	E1.19.Lob.sp.1.20140809	Lobophyllia sp	Lobophyllia	sp	Lobophyllia sp	Lobophyllia	sp	Unknown	measured	10	30	22	Unknown	Unknown	n	0	None	n
E1.19.Lob.sp.1.20140809.T	GTGACTCGTC	AGATCGGAAGAGCACACGTCTGAACTCCAGTCA	AGATCGGAAGAGCGTCGTGTAGGGAAAGAGTGT	ALVCP	Pollock66	Horseshoe_20140809	2014-08-09	20140809	Horseshoe	10:20:00	2014-08-09 10:20:00	1	-14.6872	145.444	rock	1.2192	23.3	Unknown	Unknown	Unknown	Unknown	None	y	n	Bourne Lab, AIMS, Australia cannot be reextracted	Coral Tissue	organic material	Lobophyllia sp._20140809	None	Lob Tis 140809	y	E1.19.Lob.sp.1.20140809	Lobophyllia sp	Lobophyllia	sp	Lobophyllia sp	Lobophyllia	sp	Unknown	measured	10	30	22	Unknown	Unknown	n	0	None	n
E1.19.Sym.sp.1.20140724.M	GTCGTAACAC	AGATCGGAAGAGCACACGTCTGAACTCCAGTCA	AGATCGGAAGAGCGTCGTGTAGGGAAAGAGTGT	ALVCP	Pollock669_Lob_Muc_140724	Lagoon entrance_20140724	2014-07-24	20140724	Lagoon entrance	11:26:00	2014-07-24 11:26:00	1	-14.6894	145.468	sediment	2.4384	22.8	Unknown	Unknown	Unknown	600.663	buoy	y	n	Bourne Lab, AIMS, Australia cannot be reextracted	Coral Mucus	mucus	Symphyllia sp._20140724	None	Lob Muc 140724	n	E1.19.Sym.sp.1.20140724	Symphyllia sp	Symphyllia	sp	Symphyllia sp	Symphyllia	sp	Unknown	measured	25	50	30	Unknown	Unknown	n	0	None	n
E1.19.Sym.sp.1.20140724.S	GCTCTAACAT	AGATCGGAAGAGCACACGTCTGAACTCCAGTCA	AGATCGGAAGAGCGTCGTGTAGGGAAAGAGTGT	ALVCP	Pollock313	Lagoon entrance_20140724	2014-07-24	20140724	Lagoon entrance	11:26:00	2014-07-24 11:26:00	1	-14.6894	145.468	sediment	2.4384	22.8	Unknown	Unknown	Unknown	600.663	buoy	y	n	Bourne Lab, AIMS, Australia cannot be reextracted	Coral Skeleton	organic material	Symphyllia sp._20140724	None	Lob Ske 140724	n	E1.19.Sym.sp.1.20140724	Symphyllia sp	Symphyllia	sp	Symphyllia sp	Symphyllia	sp	Unknown	measured	25	50	30	Unknown	Unknown	n	0	None	n
E1.19.Sym.sp.1.20140724.T	GGCATCATGC	AGATCGGAAGAGCACACGTCTGAACTCCAGTCA	AGATCGGAAGAGCGTCGTGTAGGGAAAGAGTGT	ALVCP	Pollock312	Lagoon entrance_20140724	2014-07-24	20140724	Lagoon entrance	11:26:00	2014-07-24 11:26:00	1	-14.6894	145.468	sediment	2.4384	22.8	Unknown	Unknown	Unknown	600.663	buoy	y	n	Bourne Lab, AIMS, Australia cannot be reextracted	Coral Tissue	organic material	Symphyllia sp._20140724	None	Lob Tis 140724	n	E1.19.Sym.sp.1.20140724	Symphyllia sp	Symphyllia	sp	Symphyllia sp	Symphyllia	sp	Unknown	measured	25	50	30	Unknown	Unknown	n	0	None	n
E1.19.Sym.sp.1.20140814.M	GACGTCTGCT	AGATCGGAAGAGCACACGTCTGAACTCCAGTCA	AGATCGGAAGAGCGTCGTGTAGGGAAAGAGTGT	AN5UL	Pollock446_Symp_Muc_140814	Horseshoe_20140814	2014-08-14	20140814	Horseshoe	11:00:00	2014-08-14 11:00:00	1	-14.6872	145.444	rock	7.0104	22.8	Unknown	Unknown	Unknown	414.005	buoy	y	n	Bourne Lab, AIMS, Australia cannot be reextracted	Coral Mucus	mucus	Symphyllia sp._20140814	None	Symp Muc 140814	y	E1.19.Sym.sp.1.20140814	Symphyllia sp	Symphyllia	sp	Symphyllia sp	Symphyllia	sp	Unknown	measured	30	30	20	Unknown	Unknown	n	0	None	n
E1.19.Sym.sp.1.20140814.S	TCAGATGCTA	AGATCGGAAGAGCACACGTCTGAACTCCAGTCA	AGATCGGAAGAGCGTCGTGTAGGGAAAGAGTGT	ALVCP	Pollock95	Horseshoe_20140814	2014-08-14	20140814	Horseshoe	11:00:00	2014-08-14 11:00:00	1	-14.6872	145.444	rock	7.0104	22.8	Unknown	Unknown	Unknown	414.005	buoy	y	n	Bourne Lab, AIMS, Australia cannot be reextracted	Coral Skeleton	organic material	Symphyllia sp._20140814	None	Symp Ske 140814	y	E1.19.Sym.sp.1.20140814	Symphyllia sp	Symphyllia	sp	Symphyllia sp	Symphyllia	sp	Unknown	measured	30	30	20	Unknown	Unknown	n	0	None	n
E1.19.Sym.sp.1.20140814.T	TATGTACGTG	AGATCGGAAGAGCACACGTCTGAACTCCAGTCA	AGATCGGAAGAGCGTCGTGTAGGGAAAGAGTGT	ALVCP	Pollock94	Horseshoe_20140814	2014-08-14	20140814	Horseshoe	11:00:00	2014-08-14 11:00:00	1	-14.6872	145.444	rock	7.0104	22.8	Unknown	Unknown	Unknown	414.005	buoy	y	n	Bourne Lab, AIMS, Australia cannot be reextracted	Coral Tissue	organic material	Symphyllia sp._20140814	None	Symp Tis 140814	y	E1.19.Sym.sp.1.20140814	Symphyllia sp	Symphyllia	sp	Symphyllia sp	Symphyllia	sp	Unknown	measured	30	30	20	Unknown	Unknown	n	0	None	n
E1.19.Sym.sp.1.20140815.M	CACAGTGATG	AGATCGGAAGAGCACACGTCTGAACTCCAGTCA	AGATCGGAAGAGCGTCGTGTAGGGAAAGAGTGT	ALVCP	Pollock115	Trawler_20140815	2014-08-15	20140815	Trawler	11:30:00	2014-08-15 11:30:00	1	-14.6834	145.466	pavement	1.524	23.9	Unknown	Unknown	Unknown	331.988	buoy	y	n	Bourne Lab, AIMS, Australia cannot be reextracted	Coral Mucus	mucus	Symphyllia sp._20140815	None	Sym Muc 140815	y	E1.19.Sym.sp.1.20140815	Symphyllia sp	Symphyllia	sp	Symphyllia sp	Symphyllia	sp	Unknown	measured	15	17	17	Unknown	Unknown	n	0	None	n
E1.19.Sym.sp.1.20140815.S	CACATACAGT	AGATCGGAAGAGCACACGTCTGAACTCCAGTCA	AGATCGGAAGAGCGTCGTGTAGGGAAAGAGTGT	ALVCP	Pollock116	Trawler_20140815	2014-08-15	20140815	Trawler	11:30:00	2014-08-15 11:30:00	1	-14.6834	145.466	pavement	1.524	23.9	Unknown	Unknown	Unknown	331.988	buoy	y	n	Bourne Lab, AIMS, Australia cannot be reextracted	Coral Skeleton	organic material	Symphyllia sp._20140815	None	Sym Ske 140815	y	E1.19.Sym.sp.1.20140815	Symphyllia sp	Symphyllia	sp	Symphyllia sp	Symphyllia	sp	Unknown	measured	15	17	17	Unknown	Unknown	n	0	None	n
E1.19.Sym.sp.1.20140815.T	TAGTCTGTCA	AGATCGGAAGAGCACACGTCTGAACTCCAGTCA	AGATCGGAAGAGCGTCGTGTAGGGAAAGAGTGT	AN5UL	Pollock455_Sym_Tis_140815	Trawler_20140815	2014-08-15	20140815	Trawler	11:30:00	2014-08-15 11:30:00	1	-14.6834	145.466	pavement	1.524	23.9	Unknown	Unknown	Unknown	331.988	buoy	y	n	Bourne Lab, AIMS, Australia cannot be reextracted	Coral Tissue	organic material	Symphyllia sp._20140815	None	Sym Tis 140815	y	E1.19.Sym.sp.1.20140815	Symphyllia sp	Symphyllia	sp	Symphyllia sp	Symphyllia	sp	Unknown	measured	15	17	17	Unknown	Unknown	n	0	None	n
E1.19.Sym.sp.1.20140905.M	CGCAGAGCAT	AGATCGGAAGAGCACACGTCTGAACTCCAGTCA	AGATCGGAAGAGCGTCGTGTAGGGAAAGAGTGT	ALVCP	Pollock127	Broadhurst_20140905	2014-09-05	20140905	Broadhurst	12:45:00	2014-09-05 12:45:00	1	-18.8653	147.694	rock	1.524	22.8	Unknown	Unknown	Unknown	1846.25	buoy	y	n	Bourne Lab, AIMS, Australia cannot be reextracted	Coral Mucus	mucus	Symphyllia sp._20140905	None	Sym Muc 140905 .2.	y	E1.19.Sym.sp.1.20140905	Symphyllia sp	Symphyllia	sp	Symphyllia sp	Symphyllia	sp	Unknown	measured	25	25	20	Unknown	Unknown	n	0	None	n
E1.19.Sym.sp.1.20140905.S	CAGAGCTAGT	AGATCGGAAGAGCACACGTCTGAACTCCAGTCA	AGATCGGAAGAGCGTCGTGTAGGGAAAGAGTGT	ALVCP	Pollock128	Broadhurst_20140905	2014-09-05	20140905	Broadhurst	12:45:00	2014-09-05 12:45:00	1	-18.8653	147.694	rock	1.524	22.8	Unknown	Unknown	Unknown	1846.25	buoy	y	n	Bourne Lab, AIMS, Australia cannot be reextracted	Coral Skeleton	organic material	Symphyllia sp._20140905	None	Sym Ske 140905 .2.	y	E1.19.Sym.sp.1.20140905	Symphyllia sp	Symphyllia	sp	Symphyllia sp	Symphyllia	sp	Unknown	measured	25	25	20	Unknown	Unknown	n	0	None	n
E1.19.Sym.sp.1.20140905.T	GCAGCTGTCA	AGATCGGAAGAGCACACGTCTGAACTCCAGTCA	AGATCGGAAGAGCGTCGTGTAGGGAAAGAGTGT	ALVCP	Pollock129	Broadhurst_20140905	2014-09-05	20140905	Broadhurst	12:45:00	2014-09-05 12:45:00	1	-18.8653	147.694	rock	1.524	22.8	Unknown	Unknown	Unknown	1846.25	buoy	y	n	Bourne Lab, AIMS, Australia cannot be reextracted	Coral Tissue	organic material	Symphyllia sp._20140905	None	Sym Tis 140905 .2.	y	E1.19.Sym.sp.1.20140905	Symphyllia sp	Symphyllia	sp	Symphyllia sp	Symphyllia	sp	Unknown	measured	25	25	20	Unknown	Unknown	n	0	None	n
E1.2.Tur.pelt.1.20140814.M	TAGTAGCGCG	AGATCGGAAGAGCACACGTCTGAACTCCAGTCA	AGATCGGAAGAGCGTCGTGTAGGGAAAGAGTGT	AN5UL	Pollock447_Turb1_Muc_140814	Horseshoe_20140814	2014-08-14	20140814	Horseshoe	11:00:00	2014-08-14 11:00:00	1	-14.6872	145.444	rock	7.0104	22.8	Unknown	Unknown	Unknown	414.005	buoy	y	n	Bourne Lab, AIMS, Australia cannot be reextracted	Coral Mucus	mucus	Turbinaria peltata_20140814	None	Turb1 Muc 140814	y	E1.2.Tur.pelt.1.20140814	Turbinaria peltata	Turbinaria	peltata	Turbinaria peltata	Turbinaria	peltata	Unknown	measured	25	25	15	Unknown	Unknown	n	0	None	n
E1.2.Tur.pelt.1.20140814.S	TATCAGTCTG	AGATCGGAAGAGCACACGTCTGAACTCCAGTCA	AGATCGGAAGAGCGTCGTGTAGGGAAAGAGTGT	ALVCP	Pollock96	Horseshoe_20140814	2014-08-14	20140814	Horseshoe	11:00:00	2014-08-14 11:00:00	1	-14.6872	145.444	rock	7.0104	22.8	Unknown	Unknown	Unknown	414.005	buoy	y	n	Bourne Lab, AIMS, Australia cannot be reextracted	Coral Skeleton	organic material	Turbinaria peltata_20140814	None	Turb1 Ske 140814	y	E1.2.Tur.pelt.1.20140814	Turbinaria peltata	Turbinaria	peltata	Turbinaria peltata	Turbinaria	peltata	Unknown	measured	25	25	15	Unknown	Unknown	n	0	None	n
E1.2.Tur.pelt.1.20140814.T	TACTGAGCTG	AGATCGGAAGAGCACACGTCTGAACTCCAGTCA	AGATCGGAAGAGCGTCGTGTAGGGAAAGAGTGT	AN5UL	Pollock448_Turb1_Tis_140814	Horseshoe_20140814	2014-08-14	20140814	Horseshoe	11:00:00	2014-08-14 11:00:00	1	-14.6872	145.444	rock	7.0104	22.8	Unknown	Unknown	Unknown	414.005	buoy	y	n	Bourne Lab, AIMS, Australia cannot be reextracted	Coral Tissue	organic material	Turbinaria peltata_20140814	None	Turb1 Tis 140814	y	E1.2.Tur.pelt.1.20140814	Turbinaria peltata	Turbinaria	peltata	Turbinaria peltata	Turbinaria	peltata	Unknown	measured	25	25	15	Unknown	Unknown	n	0	None	n
E1.2.Tur.reni.1.20140730.M	CTGACAAGTG	AGATCGGAAGAGCACACGTCTGAACTCCAGTCA	AGATCGGAAGAGCGTCGTGTAGGGAAAGAGTGT	ALVCP	Pollock329	Trawler_20140730	2014-07-30	20140730	Trawler	10:37:00	2014-07-30 10:37:00	1	-14.6834	145.466	rubble	1.524	23.9	Unknown	Unknown	Unknown	Unknown	None	y	n	Bourne Lab, AIMS, Australia cannot be reextracted	Coral Mucus	mucus	Turbinaria reniformis_20140730	None	Tur Muc 140730	n	E1.2.Tur.reni.1.20140730	Turbinaria reniformis	Turbinaria	reniformis	Turbinaria reniformis	Turbinaria	reniformis	Unknown	measured	2	22	18	Unknown	Unknown	n	0	None	n
E1.2.Tur.reni.1.20140730.S	TTGTCGAGAC	AGATCGGAAGAGCACACGTCTGAACTCCAGTCA	AGATCGGAAGAGCGTCGTGTAGGGAAAGAGTGT	ALVCP	Pollock331	Trawler_20140730	2014-07-30	20140730	Trawler	10:37:00	2014-07-30 10:37:00	1	-14.6834	145.466	rubble	1.524	23.9	Unknown	Unknown	Unknown	Unknown	None	y	n	Bourne Lab, AIMS, Australia cannot be reextracted	Coral Skeleton	organic material	Turbinaria reniformis_20140730	None	Tur Ske 140730	n	E1.2.Tur.reni.1.20140730	Turbinaria reniformis	Turbinaria	reniformis	Turbinaria reniformis	Turbinaria	reniformis	Unknown	measured	2	22	18	Unknown	Unknown	n	0	None	n
E1.2.Tur.reni.1.20140730.T	GACAGGTGAC	AGATCGGAAGAGCACACGTCTGAACTCCAGTCA	AGATCGGAAGAGCGTCGTGTAGGGAAAGAGTGT	ALVCP	Pollock330	Trawler_20140730	2014-07-30	20140730	Trawler	10:37:00	2014-07-30 10:37:00	1	-14.6834	145.466	rubble	1.524	23.9	Unknown	Unknown	Unknown	Unknown	None	y	n	Bourne Lab, AIMS, Australia cannot be reextracted	Coral Tissue	organic material	Turbinaria reniformis_20140730	None	Tur Tis 140730	n	E1.2.Tur.reni.1.20140730	Turbinaria reniformis	Turbinaria	reniformis	Turbinaria reniformis	Turbinaria	reniformis	Unknown	measured	2	22	18	Unknown	Unknown	n	0	None	n
E1.2.Tur.reni.1.20140814.M	TATCTCATGC	AGATCGGAAGAGCACACGTCTGAACTCCAGTCA	AGATCGGAAGAGCGTCGTGTAGGGAAAGAGTGT	AN5UL	Pollock449_Turb2_Muc_140814	Horseshoe_20140814	2014-08-14	20140814	Horseshoe	11:00:00	2014-08-14 11:00:00	1	-14.6872	145.444	rock	7.0104	22.8	Unknown	Unknown	Unknown	414.005	buoy	y	n	Bourne Lab, AIMS, Australia cannot be reextracted	Coral Mucus	mucus	Turbinaria reniformis_20140814	None	Turb2 Muc 140814	y	E1.2.Tur.reni.1.20140814	Turbinaria reniformis	Turbinaria	reniformis	Turbinaria reniformis	Turbinaria	reniformis	Unknown	measured	15	30	20	Unknown	Unknown	n	0	None	n
E1.2.Tur.reni.1.20140814.S	GCAGTATGCG	AGATCGGAAGAGCACACGTCTGAACTCCAGTCA	AGATCGGAAGAGCGTCGTGTAGGGAAAGAGTGT	ALVCP	Pollock97	Horseshoe_20140814	2014-08-14	20140814	Horseshoe	11:00:00	2014-08-14 11:00:00	1	-14.6872	145.444	rock	7.0104	22.8	Unknown	Unknown	Unknown	414.005	buoy	y	n	Bourne Lab, AIMS, Australia cannot be reextracted	Coral Skeleton	organic material	Turbinaria reniformis_20140814	None	Turb2 Ske 140814	y	E1.2.Tur.reni.1.20140814	Turbinaria reniformis	Turbinaria	reniformis	Turbinaria reniformis	Turbinaria	reniformis	Unknown	measured	15	30	20	Unknown	Unknown	n	0	None	n
E1.2.Tur.reni.1.20140814.T	TGTCGTCATA	AGATCGGAAGAGCACACGTCTGAACTCCAGTCA	AGATCGGAAGAGCGTCGTGTAGGGAAAGAGTGT	AN5UL	Pollock450_Turb2_Tis_140814	Horseshoe_20140814	2014-08-14	20140814	Horseshoe	11:00:00	2014-08-14 11:00:00	1	-14.6872	145.444	rock	7.0104	22.8	Unknown	Unknown	Unknown	414.005	buoy	y	n	Bourne Lab, AIMS, Australia cannot be reextracted	Coral Tissue	organic material	Turbinaria reniformis_20140814	None	Turb2 Tis 140814	y	E1.2.Tur.reni.1.20140814	Turbinaria reniformis	Turbinaria	reniformis	Turbinaria reniformis	Turbinaria	reniformis	Unknown	measured	15	30	20	Unknown	Unknown	n	0	None	n
E1.2.Tur.stel.1.20140805.M	ACGCGGACTA	AGATCGGAAGAGCACACGTCTGAACTCCAGTCA	AGATCGGAAGAGCGTCGTGTAGGGAAAGAGTGT	ALVCP	Pollock367	Trawler_20140805	2014-08-05	20140805	Trawler	12:00:00	2014-08-05 12:00:00	1	-14.6834	145.466	rubble	1.2192	23.9	Unknown	Unknown	Unknown	Unknown	None	y	n	Bourne Lab, AIMS, Australia cannot be reextracted	Coral Mucus	mucus	Turbinaria stellulata_20140805	None	Tur Muc 140805	n	E1.2.Tur.stel.1.20140805	Turbinaria stellulata	Turbinaria	stellulata	Turbinaria stellulata	Turbinaria	stellulata	Unknown	measured	3	16	8	Unknown	Unknown	n	0	None	n
E1.2.Tur.stel.1.20140805.S	ACAACTGCAA	AGATCGGAAGAGCACACGTCTGAACTCCAGTCA	AGATCGGAAGAGCGTCGTGTAGGGAAAGAGTGT	ALVCP	Pollock369	Trawler_20140805	2014-08-05	20140805	Trawler	12:00:00	2014-08-05 12:00:00	1	-14.6834	145.466	rubble	1.2192	23.9	Unknown	Unknown	Unknown	Unknown	None	y	n	Bourne Lab, AIMS, Australia cannot be reextracted	Coral Skeleton	organic material	Turbinaria stellulata_20140805	None	Tur Ske 140805	n	E1.2.Tur.stel.1.20140805	Turbinaria stellulata	Turbinaria	stellulata	Turbinaria stellulata	Turbinaria	stellulata	Unknown	measured	3	16	8	Unknown	Unknown	n	0	None	n
E1.2.Tur.stel.1.20140805.T	TGGCTACGCT	AGATCGGAAGAGCACACGTCTGAACTCCAGTCA	AGATCGGAAGAGCGTCGTGTAGGGAAAGAGTGT	ALVCP	Pollock368	Trawler_20140805	2014-08-05	20140805	Trawler	12:00:00	2014-08-05 12:00:00	1	-14.6834	145.466	rubble	1.2192	23.9	Unknown	Unknown	Unknown	Unknown	None	y	n	Bourne Lab, AIMS, Australia cannot be reextracted	Coral Tissue	organic material	Turbinaria stellulata_20140805	None	Tur Tis 140805	n	E1.2.Tur.stel.1.20140805	Turbinaria stellulata	Turbinaria	stellulata	Turbinaria stellulata	Turbinaria	stellulata	Unknown	measured	3	16	8	Unknown	Unknown	n	0	None	n
E1.3.Por.cyli.1.20140801.M	AAGTGCGATG	AGATCGGAAGAGCACACGTCTGAACTCCAGTCA	AGATCGGAAGAGCGTCGTGTAGGGAAAGAGTGT	ALVCP	Pollock348	Trawler_20140801	2014-08-01	20140801	Trawler	11:00:00	2014-08-01 11:00:00	1	-14.6834	145.466	sediment	3.3528	23.9	Unknown	Unknown	Unknown	Unknown	None	y	n	Bourne Lab, AIMS, Australia cannot be reextracted	Coral Mucus	mucus	Porites cylindrica_20140801	None	Por Muc 140801	n	E1.3.Por.cyli.1.20140801	Porites cylindrica	Porites	cylindrica	Porites cylindrica	Porites	cylindrica	Unknown	measured	80	100	70	Unknown	Unknown	n	0	None	n
E1.3.Por.cyli.1.20140801.S	CCACAGAGTG	AGATCGGAAGAGCACACGTCTGAACTCCAGTCA	AGATCGGAAGAGCGTCGTGTAGGGAAAGAGTGT	ALVCP	Pollock347	Trawler_20140801	2014-08-01	20140801	Trawler	11:00:00	2014-08-01 11:00:00	1	-14.6834	145.466	sediment	3.3528	23.9	Unknown	Unknown	Unknown	Unknown	None	y	n	Bourne Lab, AIMS, Australia cannot be reextracted	Coral Skeleton	organic material	Porites cylindrica_20140801	None	Por Ske 140801	n	E1.3.Por.cyli.1.20140801	Porites cylindrica	Porites	cylindrica	Porites cylindrica	Porites	cylindrica	Unknown	measured	80	100	70	Unknown	Unknown	n	0	None	n
E1.3.Por.cyli.1.20140801.T	AGTGGTGATC	AGATCGGAAGAGCACACGTCTGAACTCCAGTCA	AGATCGGAAGAGCGTCGTGTAGGGAAAGAGTGT	ALVCP	Pollock346	Trawler_20140801	2014-08-01	20140801	Trawler	11:00:00	2014-08-01 11:00:00	1	-14.6834	145.466	sediment	3.3528	23.9	Unknown	Unknown	Unknown	Unknown	None	y	n	Bourne Lab, AIMS, Australia cannot be reextracted	Coral Tissue	organic material	Porites cylindrica_20140801	None	Por Tis 140801	n	E1.3.Por.cyli.1.20140801	Porites cylindrica	Porites	cylindrica	Porites cylindrica	Porites	cylindrica	Unknown	measured	80	100	70	Unknown	Unknown	n	0	None	n
E1.3.Por.cyli.1.20140815.M	GCTACTAGCG	AGATCGGAAGAGCACACGTCTGAACTCCAGTCA	AGATCGGAAGAGCGTCGTGTAGGGAAAGAGTGT	ALVCP	Pollock111	Trawler_20140815	2014-08-15	20140815	Trawler	11:30:00	2014-08-15 11:30:00	1	-14.6834	145.466	rock	1.524	23.9	Unknown	Unknown	Unknown	331.988	buoy	y	n	Bourne Lab, AIMS, Australia cannot be reextracted	Coral Mucus	mucus	Porites cylindrica_20140815	None	Por Muc 140815	y	E1.3.Por.cyli.1.20140815	Porites cylindrica	Porites	cylindrica	Porites cylindrica	Porites	cylindrica	Unknown	measured	100	100	60	Unknown	Unknown	n	0	None	n
E1.3.Por.cyli.1.20140815.S	TGATAGAGAG	AGATCGGAAGAGCACACGTCTGAACTCCAGTCA	AGATCGGAAGAGCGTCGTGTAGGGAAAGAGTGT	ALVCP	Pollock112	Trawler_20140815	2014-08-15	20140815	Trawler	11:30:00	2014-08-15 11:30:00	1	-14.6834	145.466	rock	1.524	23.9	Unknown	Unknown	Unknown	331.988	buoy	y	n	Bourne Lab, AIMS, Australia cannot be reextracted	Coral Skeleton	organic material	Porites cylindrica_20140815	None	Por Ske 140815	y	E1.3.Por.cyli.1.20140815	Porites cylindrica	Porites	cylindrica	Porites cylindrica	Porites	cylindrica	Unknown	measured	100	100	60	Unknown	Unknown	n	0	None	n
E1.3.Por.cyli.1.20140815.T	GAGACTATGC	AGATCGGAAGAGCACACGTCTGAACTCCAGTCA	AGATCGGAAGAGCGTCGTGTAGGGAAAGAGTGT	ALVCP	Pollock113	Trawler_20140815	2014-08-15	20140815	Trawler	11:30:00	2014-08-15 11:30:00	1	-14.6834	145.466	rock	1.524	23.9	Unknown	Unknown	Unknown	331.988	buoy	y	n	Bourne Lab, AIMS, Australia cannot be reextracted	Coral Tissue	organic material	Porites cylindrica_20140815	None	Por Tis 140815	y	E1.3.Por.cyli.1.20140815	Porites cylindrica	Porites	cylindrica	Porites cylindrica	Porites	cylindrica	Unknown	measured	100	100	60	Unknown	Unknown	n	0	None	n
E1.3.Por.loba.1.20140724.M	GAGATTGCTA	AGATCGGAAGAGCACACGTCTGAACTCCAGTCA	AGATCGGAAGAGCGTCGTGTAGGGAAAGAGTGT	ALVCP	Pollock668_Por_Muc_140724	Lagoon entrance_20140724	2014-07-24	20140724	Lagoon entrance	11:23:00	2014-07-24 11:23:00	1	-14.6894	145.468	rock	2.4384	22.8	Unknown	Unknown	Unknown	600.663	buoy	y	n	Bourne Lab, AIMS, Australia cannot be reextracted	Coral Mucus	mucus	Porites lobata_20140724	None	Por Muc 140724	n	E1.3.Por.loba.1.20140724	Porites lobata	Porites	lobata	Porites lobata	Porites	lobata	Unknown	measured	18	30	19	Unknown	Unknown	y	5	None	n
E1.3.Por.loba.1.20140724.S	GGACAGATGG	AGATCGGAAGAGCACACGTCTGAACTCCAGTCA	AGATCGGAAGAGCGTCGTGTAGGGAAAGAGTGT	ALVCP	Pollock667_Por_Ske_140724	Lagoon entrance_20140724	2014-07-24	20140724	Lagoon entrance	11:23:00	2014-07-24 11:23:00	1	-14.6894	145.468	rock	2.4384	22.8	Unknown	Unknown	Unknown	600.663	buoy	y	n	Bourne Lab, AIMS, Australia cannot be reextracted	Coral Skeleton	organic material	Porites lobata_20140724	None	Por Ske 140724	n	E1.3.Por.loba.1.20140724	Porites lobata	Porites	lobata	Porites lobata	Porites	lobata	Unknown	measured	18	30	19	Unknown	Unknown	y	5	None	n
E1.3.Por.loba.1.20140724.T	CTTACGTTGC	AGATCGGAAGAGCACACGTCTGAACTCCAGTCA	AGATCGGAAGAGCGTCGTGTAGGGAAAGAGTGT	ALVCP	Pollock666_Por_Tis_140724	Lagoon entrance_20140724	2014-07-24	20140724	Lagoon entrance	11:23:00	2014-07-24 11:23:00	1	-14.6894	145.468	rock	2.4384	22.8	Unknown	Unknown	Unknown	600.663	buoy	y	n	Bourne Lab, AIMS, Australia cannot be reextracted	Coral Tissue	organic material	Porites lobata_20140724	None	Por Tis 140724	n	E1.3.Por.loba.1.20140724	Porites lobata	Porites	lobata	Porites lobata	Porites	lobata	Unknown	measured	18	30	19	Unknown	Unknown	y	5	None	n
E1.3.Por.loba.1.20140726.M	GCATGCCAGT	AGATCGGAAGAGCACACGTCTGAACTCCAGTCA	AGATCGGAAGAGCGTCGTGTAGGGAAAGAGTGT	ALVCP	Pollock318	Trawler_20140726	2014-07-26	20140726	Trawler	10:41:00	2014-07-26 10:41:00	1	-14.6839	145.466	sediment	1.524	22.8	Unknown	Unknown	Unknown	Unknown	None	y	n	Bourne Lab, AIMS, Australia cannot be reextracted	Coral Mucus	mucus	Porites lobata_20140726	None	Por Muc 140726	n	E1.3.Por.loba.1.20140726	Porites lobata	Porites	lobata	Porites lobata	Porites	lobata	Unknown	measured	80	80	80	Unknown	Unknown	y	5	None	n
E1.3.Por.loba.1.20140726.S	GGAGACTGTA	AGATCGGAAGAGCACACGTCTGAACTCCAGTCA	AGATCGGAAGAGCGTCGTGTAGGGAAAGAGTGT	ALVCP	Pollock317	Trawler_20140726	2014-07-26	20140726	Trawler	10:41:00	2014-07-26 10:41:00	1	-14.6839	145.466	sediment	1.524	22.8	Unknown	Unknown	Unknown	Unknown	None	y	n	Bourne Lab, AIMS, Australia cannot be reextracted	Coral Skeleton	organic material	Porites lobata_20140726	None	Por Ske 140726	n	E1.3.Por.loba.1.20140726	Porites lobata	Porites	lobata	Porites lobata	Porites	lobata	Unknown	measured	80	80	80	Unknown	Unknown	y	5	None	n
E1.3.Por.loba.1.20140726.T	TCGAACTGCA	AGATCGGAAGAGCACACGTCTGAACTCCAGTCA	AGATCGGAAGAGCGTCGTGTAGGGAAAGAGTGT	ALVCP	Pollock316	Trawler_20140726	2014-07-26	20140726	Trawler	10:41:00	2014-07-26 10:41:00	1	-14.6839	145.466	sediment	1.524	22.8	Unknown	Unknown	Unknown	Unknown	None	y	n	Bourne Lab, AIMS, Australia cannot be reextracted	Coral Tissue	organic material	Porites lobata_20140726	None	Por Tis 140726	n	E1.3.Por.loba.1.20140726	Porites lobata	Porites	lobata	Porites lobata	Porites	lobata	Unknown	measured	80	80	80	Unknown	Unknown	y	5	None	n
E1.3.Por.loba.1.20140905.M	ACGTCAGTAT	AGATCGGAAGAGCACACGTCTGAACTCCAGTCA	AGATCGGAAGAGCGTCGTGTAGGGAAAGAGTGT	ALVCP	Pollock125	Broadhurst_20140905	2014-09-05	20140905	Broadhurst	12:45:00	2014-09-05 12:45:00	1	-18.8653	147.694	rock	1.524	22.8	Unknown	Unknown	Unknown	1846.25	buoy	y	n	Bourne Lab, AIMS, Australia cannot be reextracted	Coral Mucus	mucus	Porites lobata_20140905	None	Por Muc 140905 .4.	y	E1.3.Por.loba.1.20140905	Porites lobata	Porites	lobata	Porites lobata	Porites	lobata	Unknown	measured	80	60	40	Unknown	Unknown	n	0	None	n
E1.3.Por.loba.1.20140905.S	CTAGATCTGA	AGATCGGAAGAGCACACGTCTGAACTCCAGTCA	AGATCGGAAGAGCGTCGTGTAGGGAAAGAGTGT	AN5UL	Pollock457_Por_Ske_140905_4	Broadhurst_20140905	2014-09-05	20140905	Broadhurst	12:45:00	2014-09-05 12:45:00	1	-18.8653	147.694	rock	1.524	22.8	Unknown	Unknown	Unknown	1846.25	buoy	y	n	Bourne Lab, AIMS, Australia cannot be reextracted	Coral Skeleton	organic material	Porites lobata_20140905	None	Por Ske 140905 .4.	y	E1.3.Por.loba.1.20140905	Porites lobata	Porites	lobata	Porites lobata	Porites	lobata	Unknown	measured	80	60	40	Unknown	Unknown	n	0	None	n
E1.3.Por.loba.1.20140905.T	TGTACAGCGA	AGATCGGAAGAGCACACGTCTGAACTCCAGTCA	AGATCGGAAGAGCGTCGTGTAGGGAAAGAGTGT	ALVCP	Pollock126	Broadhurst_20140905	2014-09-05	20140905	Broadhurst	12:45:00	2014-09-05 12:45:00	1	-18.8653	147.694	rock	1.524	22.8	Unknown	Unknown	Unknown	1846.25	buoy	y	n	Bourne Lab, AIMS, Australia cannot be reextracted	Coral Tissue	organic material	Porites lobata_20140905	None	Por Tis 140905 .4.	y	E1.3.Por.loba.1.20140905	Porites lobata	Porites	lobata	Porites lobata	Porites	lobata	Unknown	measured	80	60	40	Unknown	Unknown	n	0	None	n
E1.4.Pac.rugo.1.20140728.M	CGAGCATTGT	AGATCGGAAGAGCACACGTCTGAACTCCAGTCA	AGATCGGAAGAGCGTCGTGTAGGGAAAGAGTGT	ALVCP	Pollock677_Pach_Muc_140728	Big Vickie_20140728	2014-07-28	20140728	Big Vickie	11:28:00	2014-07-28 11:28:00	1	-14.6846	145.442	sediment	3.3528	22.8	Unknown	Unknown	Unknown	Unknown	None	y	n	Bourne Lab, AIMS, Australia cannot be reextracted	Coral Mucus	mucus	Pachyseris rugosa_20140728	None	Pach Muc 140728	n	E1.4.Pac.rugo.1.20140728	Pachyseris rugosa	Pachyseris	rugosa	Pachyseris rugosa	Pachyseris	rugosa	Unknown	measured	60	130	70	Unknown	Unknown	n	0	None	n
E1.4.Pac.rugo.1.20140728.S	TCTCGGATAG	AGATCGGAAGAGCACACGTCTGAACTCCAGTCA	AGATCGGAAGAGCGTCGTGTAGGGAAAGAGTGT	ALVCP	Pollock679_Pach_Ske_140728	Big Vickie_20140728	2014-07-28	20140728	Big Vickie	11:28:00	2014-07-28 11:28:00	1	-14.6846	145.442	sediment	3.3528	22.8	Unknown	Unknown	Unknown	Unknown	None	y	n	Bourne Lab, AIMS, Australia cannot be reextracted	Coral Skeleton	organic material	Pachyseris rugosa_20140728	None	Pach Ske 140728	n	E1.4.Pac.rugo.1.20140728	Pachyseris rugosa	Pachyseris	rugosa	Pachyseris rugosa	Pachyseris	rugosa	Unknown	measured	60	130	70	Unknown	Unknown	n	0	None	n
E1.4.Pac.rugo.1.20140728.T	CTCTGGACGA	AGATCGGAAGAGCACACGTCTGAACTCCAGTCA	AGATCGGAAGAGCGTCGTGTAGGGAAAGAGTGT	ALVCP	Pollock678_Pach_Tis_140728	Big Vickie_20140728	2014-07-28	20140728	Big Vickie	11:28:00	2014-07-28 11:28:00	1	-14.6846	145.442	sediment	3.3528	22.8	Unknown	Unknown	Unknown	Unknown	None	y	n	Bourne Lab, AIMS, Australia cannot be reextracted	Coral Tissue	organic material	Pachyseris rugosa_20140728	None	Pach Tis 140728	n	E1.4.Pac.rugo.1.20140728	Pachyseris rugosa	Pachyseris	rugosa	Pachyseris rugosa	Pachyseris	rugosa	Unknown	measured	60	130	70	Unknown	Unknown	n	0	None	n
E1.4.Pac.rugo.1.20140814.M	TGATACTCTG	AGATCGGAAGAGCACACGTCTGAACTCCAGTCA	AGATCGGAAGAGCGTCGTGTAGGGAAAGAGTGT	ALVCP	Pollock92	Horseshoe_20140814	2014-08-14	20140814	Horseshoe	11:00:00	2014-08-14 11:00:00	1	-14.6872	145.444	rock	7.0104	22.8	Unknown	Unknown	Unknown	414.005	buoy	y	n	Bourne Lab, AIMS, Australia cannot be reextracted	Coral Mucus	mucus	Pachyseris rugosa_20140814	None	Pach Muc 140814	y	E1.4.Pac.rugo.1.20140814	Pachyseris rugosa	Pachyseris	rugosa	Pachyseris rugosa	Pachyseris	rugosa	Unknown	measured	300	400	300	Unknown	Unknown	n	0	None	n
E1.4.Pac.rugo.1.20140814.S	CTATACAGTG	AGATCGGAAGAGCACACGTCTGAACTCCAGTCA	AGATCGGAAGAGCGTCGTGTAGGGAAAGAGTGT	ALVCP	Pollock93	Horseshoe_20140814	2014-08-14	20140814	Horseshoe	11:00:00	2014-08-14 11:00:00	1	-14.6872	145.444	rock	7.0104	22.8	Unknown	Unknown	Unknown	414.005	buoy	y	n	Bourne Lab, AIMS, Australia cannot be reextracted	Coral Skeleton	organic material	Pachyseris rugosa_20140814	None	Pach Ske 140814	y	E1.4.Pac.rugo.1.20140814	Pachyseris rugosa	Pachyseris	rugosa	Pachyseris rugosa	Pachyseris	rugosa	Unknown	measured	300	400	300	Unknown	Unknown	n	0	None	n
E1.4.Pac.rugo.1.20140814.T	GTACTCGCGA	AGATCGGAAGAGCACACGTCTGAACTCCAGTCA	AGATCGGAAGAGCGTCGTGTAGGGAAAGAGTGT	AN5UL	Pollock445_Pach_Tis_140814	Horseshoe_20140814	2014-08-14	20140814	Horseshoe	11:00:00	2014-08-14 11:00:00	1	-14.6872	145.444	rock	7.0104	22.8	Unknown	Unknown	Unknown	414.005	buoy	y	n	Bourne Lab, AIMS, Australia cannot be reextracted	Coral Tissue	organic material	Pachyseris rugosa_20140814	None	Pach Tis 140814	y	E1.4.Pac.rugo.1.20140814	Pachyseris rugosa	Pachyseris	rugosa	Pachyseris rugosa	Pachyseris	rugosa	Unknown	measured	300	400	300	Unknown	Unknown	n	0	None	n
E1.4.Pac.spec.1.20140801.M	GAGCACGGAA	AGATCGGAAGAGCACACGTCTGAACTCCAGTCA	AGATCGGAAGAGCGTCGTGTAGGGAAAGAGTGT	ALVCP	Pollock690_Pach_Muc_140801	Trawler_20140801	2014-08-01	20140801	Trawler	11:00:00	2014-08-01 11:00:00	1	-14.6834	145.466	sediment	2.7432	23.9	Unknown	Unknown	Unknown	Unknown	None	y	n	Bourne Lab, AIMS, Australia cannot be reextracted	Coral Mucus	mucus	Pachyseris speciosa_20140801	None	Pach Muc 140801	n	E1.4.Pac.spec.1.20140801	Pachyseris speciosa	Pachyseris	speciosa	Pachyseris speciosa	Pachyseris	speciosa	Unknown	measured	1	10	8	Unknown	Unknown	n	0	None	n
E1.4.Pac.spec.1.20140801.S	CACGAAGAGC	AGATCGGAAGAGCACACGTCTGAACTCCAGTCA	AGATCGGAAGAGCGTCGTGTAGGGAAAGAGTGT	ALVCP	Pollock344	Trawler_20140801	2014-08-01	20140801	Trawler	11:00:00	2014-08-01 11:00:00	1	-14.6834	145.466	sediment	2.7432	23.9	Unknown	Unknown	Unknown	Unknown	None	y	n	Bourne Lab, AIMS, Australia cannot be reextracted	Coral Skeleton	organic material	Pachyseris speciosa_20140801	None	Pach Ske 140801	n	E1.4.Pac.spec.1.20140801	Pachyseris speciosa	Pachyseris	speciosa	Pachyseris speciosa	Pachyseris	speciosa	Unknown	measured	1	10	8	Unknown	Unknown	n	0	None	n
E1.4.Pac.spec.1.20140801.T	GAGAGGACAT	AGATCGGAAGAGCACACGTCTGAACTCCAGTCA	AGATCGGAAGAGCGTCGTGTAGGGAAAGAGTGT	ALVCP	Pollock691_Pach_Tis_140801	Trawler_20140801	2014-08-01	20140801	Trawler	11:00:00	2014-08-01 11:00:00	1	-14.6834	145.466	sediment	2.7432	23.9	Unknown	Unknown	Unknown	Unknown	None	y	n	Bourne Lab, AIMS, Australia cannot be reextracted	Coral Tissue	organic material	Pachyseris speciosa_20140801	None	Pach Tis 140801	n	E1.4.Pac.spec.1.20140801	Pachyseris speciosa	Pachyseris	speciosa	Pachyseris speciosa	Pachyseris	speciosa	Unknown	measured	1	10	8	Unknown	Unknown	n	0	None	n
E1.4.Pac.spec.1.20140811.M	GTGATACTGA	AGATCGGAAGAGCACACGTCTGAACTCCAGTCA	AGATCGGAAGAGCGTCGTGTAGGGAAAGAGTGT	ALVCP	Pollock82	Trawler_20140811	2014-08-11	20140811	Trawler	12:45:00	2014-08-11 12:45:00	1	-14.6834	145.466	rock	3.9624	23.9	Unknown	Unknown	Unknown	Unknown	None	y	n	Bourne Lab, AIMS, Australia cannot be reextracted	Coral Mucus	mucus	Pachyseris speciosa_20140811	None	Pach Muc 140811	y	E1.4.Pac.spec.1.20140811	Pachyseris speciosa	Pachyseris	speciosa	Pachyseris speciosa	Pachyseris	speciosa	Unknown	measured	15	30	20	Unknown	Unknown	n	0	None	n
E1.4.Pac.spec.1.20140811.S	TCGAGTAGCG	AGATCGGAAGAGCACACGTCTGAACTCCAGTCA	AGATCGGAAGAGCGTCGTGTAGGGAAAGAGTGT	AN5UL	Pollock441_Pach_Ske_140811	Trawler_20140811	2014-08-11	20140811	Trawler	12:45:00	2014-08-11 12:45:00	1	-14.6834	145.466	rock	3.9624	23.9	Unknown	Unknown	Unknown	Unknown	None	y	n	Bourne Lab, AIMS, Australia cannot be reextracted	Coral Skeleton	organic material	Pachyseris speciosa_20140811	None	Pach Ske 140811	y	E1.4.Pac.spec.1.20140811	Pachyseris speciosa	Pachyseris	speciosa	Pachyseris speciosa	Pachyseris	speciosa	Unknown	measured	15	30	20	Unknown	Unknown	n	0	None	n
E1.4.Pac.spec.1.20140811.T	TACATCGCTG	AGATCGGAAGAGCACACGTCTGAACTCCAGTCA	AGATCGGAAGAGCGTCGTGTAGGGAAAGAGTGT	AN5UL	Pollock440_Pach_Tis_140811	Trawler_20140811	2014-08-11	20140811	Trawler	12:45:00	2014-08-11 12:45:00	1	-14.6834	145.466	rock	3.9624	23.9	Unknown	Unknown	Unknown	Unknown	None	y	n	Bourne Lab, AIMS, Australia cannot be reextracted	Coral Tissue	organic material	Pachyseris speciosa_20140811	None	Pach Tis 140811	y	E1.4.Pac.spec.1.20140811	Pachyseris speciosa	Pachyseris	speciosa	Pachyseris speciosa	Pachyseris	speciosa	Unknown	measured	15	30	20	Unknown	Unknown	n	0	None	n
E1.5.Gal.astr.1.20140728.M	CCAAGAAGAA	AGATCGGAAGAGCACACGTCTGAACTCCAGTCA	AGATCGGAAGAGCGTCGTGTAGGGAAAGAGTGT	ALVCP	Pollock676_Gal_Muc_140728	Big Vickie_20140728	2014-07-28	20140728	Big Vickie	11:27:00	2014-07-28 11:27:00	1	-14.6846	145.442	rock	4.8768	22.8	Unknown	Unknown	Unknown	Unknown	None	y	n	Bourne Lab, AIMS, Australia cannot be reextracted	Coral Mucus	mucus	Galaxea astreata_20140728	None	Gal Muc 140728	n	E1.5.Gal.astr.1.20140728	Galaxea astreata	Galaxea	astreata	Galaxea astreata	Galaxea	astreata	Unknown	measured	1	10	5	Unknown	Unknown	n	0	None	n
E1.5.Gal.astr.1.20140728.S	TTGCACTCAG	AGATCGGAAGAGCACACGTCTGAACTCCAGTCA	AGATCGGAAGAGCGTCGTGTAGGGAAAGAGTGT	ALVCP	Pollock321	Big Vickie_20140728	2014-07-28	20140728	Big Vickie	11:27:00	2014-07-28 11:27:00	1	-14.6846	145.442	rock	4.8768	22.8	Unknown	Unknown	Unknown	Unknown	None	y	n	Bourne Lab, AIMS, Australia cannot be reextracted	Coral Skeleton	organic material	Galaxea astreata_20140728	None	Gal Ske 140728	n	E1.5.Gal.astr.1.20140728	Galaxea astreata	Galaxea	astreata	Galaxea astreata	Galaxea	astreata	Unknown	measured	1	10	5	Unknown	Unknown	n	0	None	n
E1.5.Gal.astr.1.20140728.T	CACATTAGCG	AGATCGGAAGAGCACACGTCTGAACTCCAGTCA	AGATCGGAAGAGCGTCGTGTAGGGAAAGAGTGT	ALVCP	Pollock320	Big Vickie_20140728	2014-07-28	20140728	Big Vickie	11:27:00	2014-07-28 11:27:00	1	-14.6846	145.442	rock	4.8768	22.8	Unknown	Unknown	Unknown	Unknown	None	y	n	Bourne Lab, AIMS, Australia cannot be reextracted	Coral Tissue	organic material	Galaxea astreata_20140728	None	Gal Tis 140728	n	E1.5.Gal.astr.1.20140728	Galaxea astreata	Galaxea	astreata	Galaxea astreata	Galaxea	astreata	Unknown	measured	1	10	5	Unknown	Unknown	n	0	None	n
E1.5.Gal.astr.1.20140807.M	AGGAGAAGGA	AGATCGGAAGAGCACACGTCTGAACTCCAGTCA	AGATCGGAAGAGCGTCGTGTAGGGAAAGAGTGT	ALVCP	Pollock370	Trawler_20140807	2014-08-07	20140807	Trawler	10:00:00	2014-08-07 10:00:00	1	-14.6834	145.466	pavement	1.2192	23.9	Unknown	Unknown	Unknown	724.045	buoy	y	n	Bourne Lab, AIMS, Australia cannot be reextracted	Coral Mucus	mucus	Galaxea astreata_20140807	None	Gal Muc 140807	y	E1.5.Gal.astr.1.20140807	Galaxea astreata	Galaxea	astreata	Galaxea astreata	Galaxea	astreata	Unknown	measured	3	10	5	Unknown	Unknown	n	0	None	n
E1.5.Gal.astr.1.20140807.S	AGTGGCAGGT	AGATCGGAAGAGCACACGTCTGAACTCCAGTCA	AGATCGGAAGAGCGTCGTGTAGGGAAAGAGTGT	ALVCP	Pollock372	Trawler_20140807	2014-08-07	20140807	Trawler	10:00:00	2014-08-07 10:00:00	1	-14.6834	145.466	pavement	1.2192	23.9	Unknown	Unknown	Unknown	724.045	buoy	y	n	Bourne Lab, AIMS, Australia cannot be reextracted	Coral Skeleton	organic material	Galaxea astreata_20140807	None	Gal Ske 140807	y	E1.5.Gal.astr.1.20140807	Galaxea astreata	Galaxea	astreata	Galaxea astreata	Galaxea	astreata	Unknown	measured	3	10	5	Unknown	Unknown	n	0	None	n
E1.5.Gal.astr.1.20140807.T	ATGAGGTCGT	AGATCGGAAGAGCACACGTCTGAACTCCAGTCA	AGATCGGAAGAGCGTCGTGTAGGGAAAGAGTGT	ALVCP	Pollock371	Trawler_20140807	2014-08-07	20140807	Trawler	10:00:00	2014-08-07 10:00:00	1	-14.6834	145.466	pavement	1.2192	23.9	Unknown	Unknown	Unknown	724.045	buoy	y	n	Bourne Lab, AIMS, Australia cannot be reextracted	Coral Tissue	organic material	Galaxea astreata_20140807	None	Gal Tis 140807	y	E1.5.Gal.astr.1.20140807	Galaxea astreata	Galaxea	astreata	Galaxea astreata	Galaxea	astreata	Unknown	measured	3	10	5	Unknown	Unknown	n	0	None	n
E1.5.Gal.astr.1.20140814.M	TATCGATGCT	AGATCGGAAGAGCACACGTCTGAACTCCAGTCA	AGATCGGAAGAGCGTCGTGTAGGGAAAGAGTGT	ALVCP	Pollock87	Horseshoe_20140814	2014-08-14	20140814	Horseshoe	11:00:00	2014-08-14 11:00:00	1	-14.6872	145.444	pavement	7.0104	22.8	Unknown	Unknown	Unknown	414.005	buoy	y	n	Bourne Lab, AIMS, Australia cannot be reextracted	Coral Mucus	mucus	Galaxea astreata_20140814	None	Gal Muc 140814	y	E1.5.Gal.astr.1.20140814	Galaxea astreata	Galaxea	astreata	Galaxea astreata	Galaxea	astreata	Unknown	measured	3	10	7	Unknown	Unknown	n	0	None	n
E1.5.Gal.astr.1.20140814.S	GTAGTACACA	AGATCGGAAGAGCACACGTCTGAACTCCAGTCA	AGATCGGAAGAGCGTCGTGTAGGGAAAGAGTGT	ALVCP	Pollock89	Horseshoe_20140814	2014-08-14	20140814	Horseshoe	11:00:00	2014-08-14 11:00:00	1	-14.6872	145.444	pavement	7.0104	22.8	Unknown	Unknown	Unknown	414.005	buoy	y	n	Bourne Lab, AIMS, Australia cannot be reextracted	Coral Skeleton	organic material	Galaxea astreata_20140814	None	Gal Ske 140814	y	E1.5.Gal.astr.1.20140814	Galaxea astreata	Galaxea	astreata	Galaxea astreata	Galaxea	astreata	Unknown	measured	3	10	7	Unknown	Unknown	n	0	None	n
E1.5.Gal.astr.1.20140814.T	TGTGTCACTA	AGATCGGAAGAGCACACGTCTGAACTCCAGTCA	AGATCGGAAGAGCGTCGTGTAGGGAAAGAGTGT	ALVCP	Pollock88	Horseshoe_20140814	2014-08-14	20140814	Horseshoe	11:00:00	2014-08-14 11:00:00	1	-14.6872	145.444	pavement	7.0104	22.8	Unknown	Unknown	Unknown	414.005	buoy	y	n	Bourne Lab, AIMS, Australia cannot be reextracted	Coral Tissue	organic material	Galaxea astreata_20140814	None	Gal Tis 140814	y	E1.5.Gal.astr.1.20140814	Galaxea astreata	Galaxea	astreata	Galaxea astreata	Galaxea	astreata	Unknown	measured	3	10	7	Unknown	Unknown	n	0	None	n
E1.5.Gal.astr.1.20140905.M	CGATCGACTG	AGATCGGAAGAGCACACGTCTGAACTCCAGTCA	AGATCGGAAGAGCGTCGTGTAGGGAAAGAGTGT	ALVCP	Pollock122	Broadhurst_20140905	2014-09-05	20140905	Broadhurst	12:45:00	2014-09-05 12:45:00	1	-18.8653	147.694	rock	1.524	22.8	Unknown	Unknown	Unknown	1846.25	buoy	y	n	Bourne Lab, AIMS, Australia cannot be reextracted	Coral Mucus	mucus	Galaxea astreata_20140905	None	Gal Muc 140905 .3.	y	E1.5.Gal.astr.1.20140905	Galaxea astreata	Galaxea	astreata	Galaxea astreata	Galaxea	astreata	Unknown	measured	3	7	6	Unknown	Unknown	n	0	None	n
E1.5.Gal.astr.1.20140905.S	ACTGCGTGTC	AGATCGGAAGAGCACACGTCTGAACTCCAGTCA	AGATCGGAAGAGCGTCGTGTAGGGAAAGAGTGT	ALVCP	Pollock123	Broadhurst_20140905	2014-09-05	20140905	Broadhurst	12:45:00	2014-09-05 12:45:00	1	-18.8653	147.694	rock	1.524	22.8	Unknown	Unknown	Unknown	1846.25	buoy	y	n	Bourne Lab, AIMS, Australia cannot be reextracted	Coral Skeleton	organic material	Galaxea astreata_20140905	None	Gal Ske 140905 .3.	y	E1.5.Gal.astr.1.20140905	Galaxea astreata	Galaxea	astreata	Galaxea astreata	Galaxea	astreata	Unknown	measured	3	7	6	Unknown	Unknown	n	0	None	n
E1.5.Gal.astr.1.20140905.T	TCACAGCATA	AGATCGGAAGAGCACACGTCTGAACTCCAGTCA	AGATCGGAAGAGCGTCGTGTAGGGAAAGAGTGT	ALVCP	Pollock124	Broadhurst_20140905	2014-09-05	20140905	Broadhurst	12:45:00	2014-09-05 12:45:00	1	-18.8653	147.694	rock	1.524	22.8	Unknown	Unknown	Unknown	1846.25	buoy	y	n	Bourne Lab, AIMS, Australia cannot be reextracted	Coral Tissue	organic material	Galaxea astreata_20140905	None	Gal Tis 140905 .3.	y	E1.5.Gal.astr.1.20140905	Galaxea astreata	Galaxea	astreata	Galaxea astreata	Galaxea	astreata	Unknown	measured	3	7	6	Unknown	Unknown	n	0	None	n
E1.6.Acr.humi.1.20140731.M	CGTCAAGCAT	AGATCGGAAGAGCACACGTCTGAACTCCAGTCA	AGATCGGAAGAGCGTCGTGTAGGGAAAGAGTGT	ALVCP	Pollock332	Horseshoe_20140731	2014-07-31	20140731	Horseshoe	15:30:00	2014-07-31 15:30:00	1	-14.6872	145.444	rock	1.524	23.9	Unknown	Unknown	Unknown	Unknown	None	y	n	Bourne Lab, AIMS, Australia cannot be reextracted	Coral Mucus	mucus	Acropora humilis_20140731	None	Acr Muc 140731	n	E1.6.Acr.humi.1.20140731	Acropora humilis	Acropora	humilis	Acropora humilis	Acropora	humilis	Unknown	measured	12	22	22	Unknown	Unknown	n	0	None	n
E1.6.Acr.humi.1.20140731.S	GTATAACGCT	AGATCGGAAGAGCACACGTCTGAACTCCAGTCA	AGATCGGAAGAGCGTCGTGTAGGGAAAGAGTGT	ALVCP	Pollock687_Acr_Ske_140731	Horseshoe_20140731	2014-07-31	20140731	Horseshoe	15:30:00	2014-07-31 15:30:00	1	-14.6872	145.444	rock	1.524	23.9	Unknown	Unknown	Unknown	Unknown	None	y	n	Bourne Lab, AIMS, Australia cannot be reextracted	Coral Skeleton	organic material	Acropora humilis_20140731	None	Acr Ske 140731	n	E1.6.Acr.humi.1.20140731	Acropora humilis	Acropora	humilis	Acropora humilis	Acropora	humilis	Unknown	measured	12	22	22	Unknown	Unknown	n	0	None	n
E1.6.Acr.humi.1.20140731.T	GCAGATAAGT	AGATCGGAAGAGCACACGTCTGAACTCCAGTCA	AGATCGGAAGAGCGTCGTGTAGGGAAAGAGTGT	ALVCP	Pollock686_Acr_Tis_140731	Horseshoe_20140731	2014-07-31	20140731	Horseshoe	15:30:00	2014-07-31 15:30:00	1	-14.6872	145.444	rock	1.524	23.9	Unknown	Unknown	Unknown	Unknown	None	y	n	Bourne Lab, AIMS, Australia cannot be reextracted	Coral Tissue	organic material	Acropora humilis_20140731	None	Acr Tis 140731	n	E1.6.Acr.humi.1.20140731	Acropora humilis	Acropora	humilis	Acropora humilis	Acropora	humilis	Unknown	measured	12	22	22	Unknown	Unknown	n	0	None	n
E1.6.Acr.sp.1.20140726.M	CACTGCTTGA	AGATCGGAAGAGCACACGTCTGAACTCCAGTCA	AGATCGGAAGAGCGTCGTGTAGGGAAAGAGTGT	ALVCP	Pollock672_Acr_Muc_140726	Trawler_20140726	2014-07-26	20140726	Trawler	10:35:00	2014-07-26 10:35:00	1	-14.6839	145.466	pavement	1.524	22.8	Unknown	Unknown	Unknown	Unknown	None	y	n	Bourne Lab, AIMS, Australia cannot be reextracted	Coral Mucus	mucus	Acropora sp._20140726	None	Acr Muc 140726	n	E1.6.Acr.sp.1.20140726	Acropora sp_bushy	Acropora	sp_bushy	Acropora sp	Acropora	sp	Unknown	measured	19	28	12	Unknown	Unknown	n	0	None	n
E1.6.Acr.sp.1.20140726.S	TCTAGCGTGG	AGATCGGAAGAGCACACGTCTGAACTCCAGTCA	AGATCGGAAGAGCGTCGTGTAGGGAAAGAGTGT	ALVCP	Pollock671_Acr_Ske_140726	Trawler_20140726	2014-07-26	20140726	Trawler	10:35:00	2014-07-26 10:35:00	1	-14.6839	145.466	pavement	1.524	22.8	Unknown	Unknown	Unknown	Unknown	None	y	n	Bourne Lab, AIMS, Australia cannot be reextracted	Coral Skeleton	organic material	Acropora sp._20140726	None	Acr Ske 140726	n	E1.6.Acr.sp.1.20140726	Acropora sp_bushy	Acropora	sp_bushy	Acropora sp	Acropora	sp	Unknown	measured	19	28	12	Unknown	Unknown	n	0	None	n
E1.6.Acr.sp.1.20140726.T	GCATAATCGC	AGATCGGAAGAGCACACGTCTGAACTCCAGTCA	AGATCGGAAGAGCGTCGTGTAGGGAAAGAGTGT	ALVCP	Pollock670_Acr_Tis_140726	Trawler_20140726	2014-07-26	20140726	Trawler	10:35:00	2014-07-26 10:35:00	1	-14.6839	145.466	pavement	1.524	22.8	Unknown	Unknown	Unknown	Unknown	None	y	n	Bourne Lab, AIMS, Australia cannot be reextracted	Coral Tissue	organic material	Acropora sp._20140726	None	Acr Tis 140726	n	E1.6.Acr.sp.1.20140726	Acropora sp_bushy	Acropora	sp_bushy	Acropora sp	Acropora	sp	Unknown	measured	19	28	12	Unknown	Unknown	n	0	None	n
E1.6.Acr.sp.1.20140905.M	ACATATACGT	AGATCGGAAGAGCACACGTCTGAACTCCAGTCA	AGATCGGAAGAGCGTCGTGTAGGGAAAGAGTGT	ALVCP	Pollock173	Broadhurst_20140905	2014-09-05	20140905	Broadhurst	12:45:00	2014-09-05 12:45:00	1	-18.8653	147.694	rock	1.8288	22.8	Unknown	Unknown	Unknown	1846.25	buoy	y	n	Bourne Lab, AIMS, Australia cannot be reextracted	Coral Mucus	mucus	Acropora sp._20140905	None	Acr Muc 140905 .7.	y	E1.6.Acr.sp.1.20140905	Acropora sp_bushy	Acropora	sp_bushy	Acropora sp	Acropora	sp	Unknown	measured	30	40	30	Unknown	Unknown	n	0	None	n
E1.6.Acr.sp.1.20140905.S	ACAGTCATAT	AGATCGGAAGAGCACACGTCTGAACTCCAGTCA	AGATCGGAAGAGCGTCGTGTAGGGAAAGAGTGT	ALVCP	Pollock174	Broadhurst_20140905	2014-09-05	20140905	Broadhurst	12:45:00	2014-09-05 12:45:00	1	-18.8653	147.694	rock	1.8288	22.8	Unknown	Unknown	Unknown	1846.25	buoy	y	n	Bourne Lab, AIMS, Australia cannot be reextracted	Coral Skeleton	organic material	Acropora sp._20140905	None	Acr Ske 140905 .7.	y	E1.6.Acr.sp.1.20140905	Acropora sp_bushy	Acropora	sp_bushy	Acropora sp	Acropora	sp	Unknown	measured	30	40	30	Unknown	Unknown	n	0	None	n
E1.6.Acr.sp.1.20140905.T	TCGATCGACA	AGATCGGAAGAGCACACGTCTGAACTCCAGTCA	AGATCGGAAGAGCGTCGTGTAGGGAAAGAGTGT	AN5UL	Pollock514_Acr_Tis_140905_7	Broadhurst_20140905	2014-09-05	20140905	Broadhurst	12:45:00	2014-09-05 12:45:00	1	-18.8653	147.694	rock	1.8288	22.8	Unknown	Unknown	Unknown	1846.25	buoy	y	n	Bourne Lab, AIMS, Australia cannot be reextracted	Coral Tissue	organic material	Acropora sp._20140905	None	Acr Tis 140905 .7.	y	E1.6.Acr.sp.1.20140905	Acropora sp_bushy	Acropora	sp_bushy	Acropora sp	Acropora	sp	Unknown	measured	30	40	30	Unknown	Unknown	n	0	None	n
E1.6.Iso.pali.1.20140803.M	ACCATGAGTC	AGATCGGAAGAGCACACGTCTGAACTCCAGTCA	AGATCGGAAGAGCGTCGTGTAGGGAAAGAGTGT	ALVCP	Pollock352	Big Vickie_20140803	2014-08-03	20140803	Big Vickie	10:30:00	2014-08-03 10:30:00	1	-14.6846	145.442	rock	1.2192	23.9	Unknown	Unknown	Unknown	Unknown	None	y	n	Bourne Lab, AIMS, Australia cannot be reextracted	Coral Mucus	mucus	Acropora palifera_20140803	None	Acr Muc 140803	y	E1.6.Iso.pali.1.20140803	Isopora palifera	Isopora	palifera	Isopora palifera	Isopora	palifera	Unknown	measured	25	40	20	Unknown	Unknown	n	0	None	n
E1.6.Iso.pali.1.20140803.M.2	TACACAGTAG	AGATCGGAAGAGCACACGTCTGAACTCCAGTCA	AGATCGGAAGAGCGTCGTGTAGGGAAAGAGTGT	ALVCP	Pollock117	Unknown	Unknown	Unknown	Unknown	Unknown	Unknown	Unknown	Unknown	Unknown	Unknown	Unknown	Unknown	Unknown	Unknown	Unknown	Unknown	Unknown	Unknown	Unknown	Unknown	Unknown	Unknown	Unknown	Unknown	Unknown	Unknown	Unknown	Unknown	Unknown	Unknown	Unknown	Unknown	Unknown	Unknown	Unknown	Unknown	Unknown	Unknown	Unknown	Unknown	Unknown	Unknown	Unknown	Unknown
E1.6.Iso.pali.1.20140803.S	CGCGACTTGT	AGATCGGAAGAGCACACGTCTGAACTCCAGTCA	AGATCGGAAGAGCGTCGTGTAGGGAAAGAGTGT	ALVCP	Pollock354	Big Vickie_20140803	2014-08-03	20140803	Big Vickie	10:30:00	2014-08-03 10:30:00	1	-14.6846	145.442	rock	1.2192	23.9	Unknown	Unknown	Unknown	Unknown	None	y	n	Bourne Lab, AIMS, Australia cannot be reextracted	Coral Skeleton	organic material	Acropora palifera_20140803	None	Acr Ske 140803	n	E1.6.Iso.pali.1.20140803	Isopora palifera	Isopora	palifera	Isopora palifera	Isopora	palifera	Unknown	measured	25	40	20	Unknown	Unknown	n	0	None	n
E1.6.Iso.pali.1.20140803.S.2	CAGTCTACAT	AGATCGGAAGAGCACACGTCTGAACTCCAGTCA	AGATCGGAAGAGCGTCGTGTAGGGAAAGAGTGT	ALVCP	Pollock119	Unknown	Unknown	Unknown	Unknown	Unknown	Unknown	Unknown	Unknown	Unknown	Unknown	Unknown	Unknown	Unknown	Unknown	Unknown	Unknown	Unknown	Unknown	Unknown	Unknown	Unknown	Unknown	Unknown	Unknown	Unknown	Unknown	Unknown	Unknown	Unknown	Unknown	Unknown	Unknown	Unknown	Unknown	Unknown	Unknown	Unknown	Unknown	Unknown	Unknown	Unknown	Unknown	Unknown	Unknown
E1.6.Iso.pali.1.20140803.T	CATCAACATG	AGATCGGAAGAGCACACGTCTGAACTCCAGTCA	AGATCGGAAGAGCGTCGTGTAGGGAAAGAGTGT	ALVCP	Pollock353	Big Vickie_20140803	2014-08-03	20140803	Big Vickie	10:30:00	2014-08-03 10:30:00	1	-14.6846	145.442	rock	1.2192	23.9	Unknown	Unknown	Unknown	Unknown	None	y	n	Bourne Lab, AIMS, Australia cannot be reextracted	Coral Tissue	organic material	Acropora palifera_20140803	None	Acr Tis 140803	n	E1.6.Iso.pali.1.20140803	Isopora palifera	Isopora	palifera	Isopora palifera	Isopora	palifera	Unknown	measured	25	40	20	Unknown	Unknown	n	0	None	n
E1.6.Iso.pali.1.20140803.T.2	TACTGCAGCG	AGATCGGAAGAGCACACGTCTGAACTCCAGTCA	AGATCGGAAGAGCGTCGTGTAGGGAAAGAGTGT	ALVCP	Pollock118	Unknown	Unknown	Unknown	Unknown	Unknown	Unknown	Unknown	Unknown	Unknown	Unknown	Unknown	Unknown	Unknown	Unknown	Unknown	Unknown	Unknown	Unknown	Unknown	Unknown	Unknown	Unknown	Unknown	Unknown	Unknown	Unknown	Unknown	Unknown	Unknown	Unknown	Unknown	Unknown	Unknown	Unknown	Unknown	Unknown	Unknown	Unknown	Unknown	Unknown	Unknown	Unknown	Unknown	Unknown
E1.6.Iso.pali.1.20140815.M	TCATATCGCG	AGATCGGAAGAGCACACGTCTGAACTCCAGTCA	AGATCGGAAGAGCGTCGTGTAGGGAAAGAGTGT	ALVCP	Pollock102	Trawler_20140815	2014-08-15	20140815	Trawler	11:30:00	2014-08-15 11:30:00	1	-14.6834	145.466	pavement	1.524	23.9	Unknown	Unknown	Unknown	331.988	buoy	y	n	Bourne Lab, AIMS, Australia cannot be reextracted	Coral Mucus	mucus	Acropora palifera_20140815	None	Acr Muc 140815	y	E1.6.Iso.pali.1.20140815	Isopora palifera	Isopora	palifera	Isopora palifera	Isopora	palifera	Unknown	measured	15	12	12	Unknown	Unknown	n	0	None	n
E1.6.Iso.pali.1.20140815.S	AGTGTGTCTA	AGATCGGAAGAGCACACGTCTGAACTCCAGTCA	AGATCGGAAGAGCGTCGTGTAGGGAAAGAGTGT	ALVCP	Pollock103	Trawler_20140815	2014-08-15	20140815	Trawler	11:30:00	2014-08-15 11:30:00	1	-14.6834	145.466	pavement	1.524	23.9	Unknown	Unknown	Unknown	331.988	buoy	y	n	Bourne Lab, AIMS, Australia cannot be reextracted	Coral Skeleton	organic material	Acropora palifera_20140815	None	Acr Ske 140815	y	E1.6.Iso.pali.1.20140815	Isopora palifera	Isopora	palifera	Isopora palifera	Isopora	palifera	Unknown	measured	15	12	12	Unknown	Unknown	n	0	None	n
E1.6.Iso.pali.1.20140815.T	TGCTACATCA	AGATCGGAAGAGCACACGTCTGAACTCCAGTCA	AGATCGGAAGAGCGTCGTGTAGGGAAAGAGTGT	ALVCP	Pollock104	Trawler_20140815	2014-08-15	20140815	Trawler	11:30:00	2014-08-15 11:30:00	1	-14.6834	145.466	pavement	1.524	23.9	Unknown	Unknown	Unknown	331.988	buoy	y	n	Bourne Lab, AIMS, Australia cannot be reextracted	Coral Tissue	organic material	Acropora palifera_20140815	None	Acr Tis 140815	y	E1.6.Iso.pali.1.20140815	Isopora palifera	Isopora	palifera	Isopora palifera	Isopora	palifera	Unknown	measured	15	12	12	Unknown	Unknown	n	0	None	n
E1.6.Mon.hisp.1.20140807.M	GCATGCCAGT	AGATCGGAAGAGCACACGTCTGAACTCCAGTCA	AGATCGGAAGAGCGTCGTGTAGGGAAAGAGTGT	ALVCP	Pollock694_Tur_Muc_140807	Trawler_20140807	2014-08-07	20140807	Trawler	10:00:00	2014-08-07 10:00:00	1	-14.6834	145.466	sediment	1.2192	23.9	Unknown	Unknown	Unknown	724.045	buoy	y	n	Bourne Lab, AIMS, Australia cannot be reextracted	Coral Mucus	mucus	Montipora hispida_20140807	None	Tur Muc 140807	y	E1.6.Mon.hisp.1.20140807	Montipora hispida	Montipora	hispida	Montipora hispida	Montipora	hispida	Unknown	measured	22	30	30	Unknown	Unknown	n	0	None	n
E1.6.Mon.hisp.1.20140807.S	CAGCTGAGTA	AGATCGGAAGAGCACACGTCTGAACTCCAGTCA	AGATCGGAAGAGCGTCGTGTAGGGAAAGAGTGT	AN5UL	Pollock434_Tur_Ske_140807	Trawler_20140807	2014-08-07	20140807	Trawler	10:00:00	2014-08-07 10:00:00	1	-14.6834	145.466	sediment	1.2192	23.9	Unknown	Unknown	Unknown	724.045	buoy	y	n	Bourne Lab, AIMS, Australia cannot be reextracted	Coral Skeleton	organic material	Montipora hispida_20140807	None	Tur Ske 140807	y	E1.6.Mon.hisp.1.20140807	Montipora hispida	Montipora	hispida	Montipora hispida	Montipora	hispida	Unknown	measured	22	30	30	Unknown	Unknown	n	0	None	n
E1.6.Mon.hisp.1.20140807.T	GAAGCGCACT	AGATCGGAAGAGCACACGTCTGAACTCCAGTCA	AGATCGGAAGAGCGTCGTGTAGGGAAAGAGTGT	ALVCP	Pollock695_Tur_Tis_140807	Trawler_20140807	2014-08-07	20140807	Trawler	10:00:00	2014-08-07 10:00:00	1	-14.6834	145.466	sediment	1.2192	23.9	Unknown	Unknown	Unknown	724.045	buoy	y	n	Bourne Lab, AIMS, Australia cannot be reextracted	Coral Tissue	organic material	Montipora hispida_20140807	None	Tur Tis 140807	y	E1.6.Mon.hisp.1.20140807	Montipora hispida	Montipora	hispida	Montipora hispida	Montipora	hispida	Unknown	measured	22	30	30	Unknown	Unknown	n	0	None	n
E1.7.Pav.sp.1.20140905.M	CTCAGCAGTG	AGATCGGAAGAGCACACGTCTGAACTCCAGTCA	AGATCGGAAGAGCGTCGTGTAGGGAAAGAGTGT	ALVCP	Pollock120	Broadhurst_20140905	2014-09-05	20140905	Broadhurst	12:45:00	2014-09-05 12:45:00	1	-18.8653	147.694	pavement	1.8288	22.8	Unknown	Unknown	Unknown	1846.25	buoy	y	n	Bourne Lab, AIMS, Australia cannot be reextracted	Coral Mucus	mucus	Pavona sp._20140905	None	Pav Muc 140905 .6.	y	E1.7.Pav.sp.1.20140905	Pavona sp	Pavona	sp	Pavona sp	Pavona	sp	Unknown	measured	12	25	12	Unknown	Unknown	n	0	None	n
E1.7.Pav.sp.1.20140905.S	GCGAGATGTA	AGATCGGAAGAGCACACGTCTGAACTCCAGTCA	AGATCGGAAGAGCGTCGTGTAGGGAAAGAGTGT	ALVCP	Pollock121	Broadhurst_20140905	2014-09-05	20140905	Broadhurst	12:45:00	2014-09-05 12:45:00	1	-18.8653	147.694	pavement	1.8288	22.8	Unknown	Unknown	Unknown	1846.25	buoy	y	n	Bourne Lab, AIMS, Australia cannot be reextracted	Coral Skeleton	organic material	Pavona sp._20140905	None	Pav Ske 140905 .6.	y	E1.7.Pav.sp.1.20140905	Pavona sp	Pavona	sp	Pavona sp	Pavona	sp	Unknown	measured	12	25	12	Unknown	Unknown	n	0	None	n
E1.7.Pav.sp.1.20140905.T	CGTATGATGT	AGATCGGAAGAGCACACGTCTGAACTCCAGTCA	AGATCGGAAGAGCGTCGTGTAGGGAAAGAGTGT	AN5UL	Pollock456_Pav_Tis_140905_6	Broadhurst_20140905	2014-09-05	20140905	Broadhurst	12:45:00	2014-09-05 12:45:00	1	-18.8653	147.694	pavement	1.8288	22.8	Unknown	Unknown	Unknown	1846.25	buoy	y	n	Bourne Lab, AIMS, Australia cannot be reextracted	Coral Tissue	organic material	Pavona sp._20140905	None	Pav Tis 140905 .6.	y	E1.7.Pav.sp.1.20140905	Pavona sp	Pavona	sp	Pavona sp	Pavona	sp	Unknown	measured	12	25	12	Unknown	Unknown	n	0	None	n
E1.7.Pav.vari.1.20140805.M	AAGTACACTC	AGATCGGAAGAGCACACGTCTGAACTCCAGTCA	AGATCGGAAGAGCGTCGTGTAGGGAAAGAGTGT	ALVCP	Pollock364	Trawler_20140805	2014-08-05	20140805	Trawler	12:00:00	2014-08-05 12:00:00	1	-14.6834	145.466	rubble	1.2192	23.9	Unknown	Unknown	Unknown	Unknown	None	y	n	Bourne Lab, AIMS, Australia cannot be reextracted	Coral Mucus	mucus	Pavona varians_20140805	None	Pav Muc 140805	n	E1.7.Pav.vari.1.20140805	Pavona varians	Pavona	varians	Pavona varians	Pavona	varians	Unknown	measured	6	12	11	Unknown	Unknown	n	0	None	n
E1.7.Pav.vari.1.20140805.S	AGAGGTCGGA	AGATCGGAAGAGCACACGTCTGAACTCCAGTCA	AGATCGGAAGAGCGTCGTGTAGGGAAAGAGTGT	ALVCP	Pollock366	Trawler_20140805	2014-08-05	20140805	Trawler	12:00:00	2014-08-05 12:00:00	1	-14.6834	145.466	rubble	1.2192	23.9	Unknown	Unknown	Unknown	Unknown	None	y	n	Bourne Lab, AIMS, Australia cannot be reextracted	Coral Skeleton	organic material	Pavona varians_20140805	None	Pav Ske 140805	n	E1.7.Pav.vari.1.20140805	Pavona varians	Pavona	varians	Pavona varians	Pavona	varians	Unknown	measured	6	12	11	Unknown	Unknown	n	0	None	n
E1.7.Pav.vari.1.20140805.T	AATCGAGCGT	AGATCGGAAGAGCACACGTCTGAACTCCAGTCA	AGATCGGAAGAGCGTCGTGTAGGGAAAGAGTGT	ALVCP	Pollock365	Trawler_20140805	2014-08-05	20140805	Trawler	12:00:00	2014-08-05 12:00:00	1	-14.6834	145.466	rubble	1.2192	23.9	Unknown	Unknown	Unknown	Unknown	None	y	n	Bourne Lab, AIMS, Australia cannot be reextracted	Coral Tissue	organic material	Pavona varians_20140805	None	Pav Tis 140805	n	E1.7.Pav.vari.1.20140805	Pavona varians	Pavona	varians	Pavona varians	Pavona	varians	Unknown	measured	6	12	11	Unknown	Unknown	n	0	None	n
E1.7.Pav.vari.1.20140815.M	GACTCATGCT	AGATCGGAAGAGCACACGTCTGAACTCCAGTCA	AGATCGGAAGAGCGTCGTGTAGGGAAAGAGTGT	ALVCP	Pollock108	Trawler_20140815	2014-08-15	20140815	Trawler	11:30:00	2014-08-15 11:30:00	1	-14.6834	145.466	rock	1.524	23.9	Unknown	Unknown	Unknown	331.988	buoy	y	n	Bourne Lab, AIMS, Australia cannot be reextracted	Coral Mucus	mucus	Pavona varians_20140815	None	Pav Muc 140815	y	E1.7.Pav.vari.1.20140815	Pavona varians	Pavona	varians	Pavona varians	Pavona	varians	Unknown	measured	5	15	7	Unknown	Unknown	y	2	None	n
E1.7.Pav.vari.1.20140815.S	CGATGACAGA	AGATCGGAAGAGCACACGTCTGAACTCCAGTCA	AGATCGGAAGAGCGTCGTGTAGGGAAAGAGTGT	ALVCP	Pollock109	Trawler_20140815	2014-08-15	20140815	Trawler	11:30:00	2014-08-15 11:30:00	1	-14.6834	145.466	rock	1.524	23.9	Unknown	Unknown	Unknown	331.988	buoy	y	n	Bourne Lab, AIMS, Australia cannot be reextracted	Coral Skeleton	organic material	Pavona varians_20140815	None	Pav Ske 140815	y	E1.7.Pav.vari.1.20140815	Pavona varians	Pavona	varians	Pavona varians	Pavona	varians	Unknown	measured	5	15	7	Unknown	Unknown	y	2	None	n
E1.7.Pav.vari.1.20140815.T	TGCGAGACGT	AGATCGGAAGAGCACACGTCTGAACTCCAGTCA	AGATCGGAAGAGCGTCGTGTAGGGAAAGAGTGT	ALVCP	Pollock110	Trawler_20140815	2014-08-15	20140815	Trawler	11:30:00	2014-08-15 11:30:00	1	-14.6834	145.466	rock	1.524	23.9	Unknown	Unknown	Unknown	331.988	buoy	y	n	Bourne Lab, AIMS, Australia cannot be reextracted	Coral Tissue	organic material	Pavona varians_20140815	None	Pav Tis 140815	y	E1.7.Pav.vari.1.20140815	Pavona varians	Pavona	varians	Pavona varians	Pavona	varians	Unknown	measured	5	15	7	Unknown	Unknown	y	2	None	n
E1.7.Pav.veno.1.20140809.M	TAGTAGCGCG	AGATCGGAAGAGCACACGTCTGAACTCCAGTCA	AGATCGGAAGAGCGTCGTGTAGGGAAAGAGTGT	ALVCP	Pollock71	Horseshoe_20140809	2014-08-09	20140809	Horseshoe	10:20:00	2014-08-09 10:20:00	1	-14.6872	145.444	rubble	1.2192	23.3	Unknown	Unknown	Unknown	Unknown	None	y	n	Bourne Lab, AIMS, Australia cannot be reextracted	Coral Mucus	mucus	Pavona venosa_20140809	None	Pav Muc 140809	y	E1.7.Pav.veno.1.20140809	Pavona venosa	Pavona	venosa	Pavona venosa	Pavona	venosa	Unknown	measured	3	17	5	Unknown	Unknown	n	0	None	n
E1.7.Pav.veno.1.20140809.S	TACTGAGCTG	AGATCGGAAGAGCACACGTCTGAACTCCAGTCA	AGATCGGAAGAGCGTCGTGTAGGGAAAGAGTGT	ALVCP	Pollock72	Horseshoe_20140809	2014-08-09	20140809	Horseshoe	10:20:00	2014-08-09 10:20:00	1	-14.6872	145.444	rubble	1.2192	23.3	Unknown	Unknown	Unknown	Unknown	None	y	n	Bourne Lab, AIMS, Australia cannot be reextracted	Coral Skeleton	organic material	Pavona venosa_20140809	None	Pav Ske 140809	y	E1.7.Pav.veno.1.20140809	Pavona venosa	Pavona	venosa	Pavona venosa	Pavona	venosa	Unknown	measured	3	17	5	Unknown	Unknown	n	0	None	n
E1.7.Pav.veno.1.20140809.T	GTGAGAGACA	AGATCGGAAGAGCACACGTCTGAACTCCAGTCA	AGATCGGAAGAGCGTCGTGTAGGGAAAGAGTGT	AN5UL	Pollock439_Pav_Tis_140809	Horseshoe_20140809	2014-08-09	20140809	Horseshoe	10:20:00	2014-08-09 10:20:00	1	-14.6872	145.444	rubble	1.2192	23.3	Unknown	Unknown	Unknown	Unknown	None	y	n	Bourne Lab, AIMS, Australia cannot be reextracted	Coral Tissue	organic material	Pavona venosa_20140809	None	Pav Tis 140809	y	E1.7.Pav.veno.1.20140809	Pavona venosa	Pavona	venosa	Pavona venosa	Pavona	venosa	Unknown	measured	3	17	5	Unknown	Unknown	n	0	None	n
E1.7.Pav.veno.1.20140811.M	CGTCTATGAT	AGATCGGAAGAGCACACGTCTGAACTCCAGTCA	AGATCGGAAGAGCGTCGTGTAGGGAAAGAGTGT	ALVCP	Pollock83	Trawler_20140811	2014-08-11	20140811	Trawler	12:45:00	2014-08-11 12:45:00	1	-14.6834	145.466	rock	1.2192	23.9	Unknown	Unknown	Unknown	Unknown	None	y	n	Bourne Lab, AIMS, Australia cannot be reextracted	Coral Mucus	mucus	Pavona venosa_20140811	None	Pav Muc 140811	y	E1.7.Pav.veno.1.20140811	Pavona venosa	Pavona	venosa	Pavona venosa	Pavona	venosa	Unknown	measured	15	20	15	Unknown	Unknown	n	0	None	n
E1.7.Pav.veno.1.20140811.S	CATGCATCAT	AGATCGGAAGAGCACACGTCTGAACTCCAGTCA	AGATCGGAAGAGCGTCGTGTAGGGAAAGAGTGT	ALVCP	Pollock85	Trawler_20140811	2014-08-11	20140811	Trawler	12:45:00	2014-08-11 12:45:00	1	-14.6834	145.466	rock	1.2192	23.9	Unknown	Unknown	Unknown	Unknown	None	y	n	Bourne Lab, AIMS, Australia cannot be reextracted	Coral Skeleton	organic material	Pavona venosa_20140811	None	Pav Ske 140811	y	E1.7.Pav.veno.1.20140811	Pavona venosa	Pavona	venosa	Pavona venosa	Pavona	venosa	Unknown	measured	15	20	15	Unknown	Unknown	n	0	None	n
E1.7.Pav.veno.1.20140811.T	TGATCAGTCA	AGATCGGAAGAGCACACGTCTGAACTCCAGTCA	AGATCGGAAGAGCGTCGTGTAGGGAAAGAGTGT	ALVCP	Pollock84	Trawler_20140811	2014-08-11	20140811	Trawler	12:45:00	2014-08-11 12:45:00	1	-14.6834	145.466	rock	1.2192	23.9	Unknown	Unknown	Unknown	Unknown	None	y	n	Bourne Lab, AIMS, Australia cannot be reextracted	Coral Tissue	organic material	Pavona venosa_20140811	None	Pav Tis 140811	y	E1.7.Pav.veno.1.20140811	Pavona venosa	Pavona	venosa	Pavona venosa	Pavona	venosa	Unknown	measured	15	20	15	Unknown	Unknown	n	0	None	n
E1.Out.Hel.coer.1.20140811.M	TAGTCTGTCA	AGATCGGAAGAGCACACGTCTGAACTCCAGTCA	AGATCGGAAGAGCGTCGTGTAGGGAAAGAGTGT	ALVCP	Pollock79	Trawler_20140811	2014-08-11	20140811	Trawler	12:45:00	2014-08-11 12:45:00	1	-14.6834	145.466	rock	1.2192	23.9	Unknown	Unknown	Unknown	Unknown	None	y	n	Bourne Lab, AIMS, Australia cannot be reextracted	Heliopora Mucus	mucus	Heliopora coerulea_20140811	None	Blu Muc 140811	y	E1.Out.Hel.coer.1.20140811	Heliopora coerulea	Heliopora	coerulea	Heliopora coerulea	Heliopora	coerulea	Unknown	measured	40	100	60	Unknown	Unknown	n	0	None	n
E1.Out.Hel.coer.1.20140811.S	CTAGATCTGA	AGATCGGAAGAGCACACGTCTGAACTCCAGTCA	AGATCGGAAGAGCGTCGTGTAGGGAAAGAGTGT	ALVCP	Pollock81	Trawler_20140811	2014-08-11	20140811	Trawler	12:45:00	2014-08-11 12:45:00	1	-14.6834	145.466	rock	1.2192	23.9	Unknown	Unknown	Unknown	Unknown	None	y	n	Bourne Lab, AIMS, Australia cannot be reextracted	Heliopora Skeleton	organic material	Heliopora coerulea_20140811	None	Blu Ske 140811	y	E1.Out.Hel.coer.1.20140811	Heliopora coerulea	Heliopora	coerulea	Heliopora coerulea	Heliopora	coerulea	Unknown	measured	40	100	60	Unknown	Unknown	n	0	None	n
E1.Out.Hel.coer.1.20140811.T	CGTATGATGT	AGATCGGAAGAGCACACGTCTGAACTCCAGTCA	AGATCGGAAGAGCGTCGTGTAGGGAAAGAGTGT	ALVCP	Pollock80	Trawler_20140811	2014-08-11	20140811	Trawler	12:45:00	2014-08-11 12:45:00	1	-14.6834	145.466	rock	1.2192	23.9	Unknown	Unknown	Unknown	Unknown	None	y	n	Bourne Lab, AIMS, Australia cannot be reextracted	Heliopora Tissue	organic material	Heliopora coerulea_20140811	None	Blu Tis 140811	y	E1.Out.Hel.coer.1.20140811	Heliopora coerulea	Heliopora	coerulea	Heliopora coerulea	Heliopora	coerulea	Unknown	measured	40	100	60	Unknown	Unknown	n	0	None	n
E1.Out.Lob.sp.1.20140803.M	CTGACCGAGA	AGATCGGAAGAGCACACGTCTGAACTCCAGTCA	AGATCGGAAGAGCGTCGTGTAGGGAAAGAGTGT	ALVCP	Pollock355	Big Vickie_20140803	2014-08-03	20140803	Big Vickie	10:30:00	2014-08-03 10:30:00	1	-14.6846	145.442	rubble	1.2192	23.9	Unknown	Unknown	Unknown	Unknown	None	y	n	Bourne Lab, AIMS, Australia cannot be reextracted	Alcyonacea Mucus	mucus	Lobophytum sp._20140803	None	Sof Muc 140803	n	E1.Out.Lob.sp.1.20140803	Lobophytum sp	Lobophytum	sp	Lobophytum sp	Lobophytum	sp	Unknown	measured	10	12	10	Unknown	Unknown	n	0	None	n
E1.Out.Lob.sp.1.20140803.S	AAGCGTAGAA	AGATCGGAAGAGCACACGTCTGAACTCCAGTCA	AGATCGGAAGAGCGTCGTGTAGGGAAAGAGTGT	ALVCP	Pollock357	Big Vickie_20140803	2014-08-03	20140803	Big Vickie	10:30:00	2014-08-03 10:30:00	1	-14.6846	145.442	rubble	1.2192	23.9	Unknown	Unknown	Unknown	Unknown	None	y	n	Bourne Lab, AIMS, Australia cannot be reextracted	Alcyonacea Skeleton	organic material	Lobophytum sp._20140803	None	Sof Ske 140803	y	E1.Out.Lob.sp.1.20140803	Lobophytum sp	Lobophytum	sp	Lobophytum sp	Lobophytum	sp	Unknown	measured	10	12	10	Unknown	Unknown	n	0	None	n
E1.Out.Lob.sp.1.20140803.T	GACAGCAAGC	AGATCGGAAGAGCACACGTCTGAACTCCAGTCA	AGATCGGAAGAGCGTCGTGTAGGGAAAGAGTGT	ALVCP	Pollock356	Big Vickie_20140803	2014-08-03	20140803	Big Vickie	10:30:00	2014-08-03 10:30:00	1	-14.6846	145.442	rubble	1.2192	23.9	Unknown	Unknown	Unknown	Unknown	None	y	n	Bourne Lab, AIMS, Australia cannot be reextracted	Alcyonacea Tissue	organic material	Lobophytum sp._20140803	None	Sof Tis 140803	y	E1.Out.Lob.sp.1.20140803	Lobophytum sp	Lobophytum	sp	Lobophytum sp	Lobophytum	sp	Unknown	measured	10	12	10	Unknown	Unknown	n	0	None	n
E1.Out.Mil.sp.1.20140731.M	GCTCTAACAT	AGATCGGAAGAGCACACGTCTGAACTCCAGTCA	AGATCGGAAGAGCGTCGTGTAGGGAAAGAGTGT	ALVCP	Pollock689_Mil_Muc_140731	Horseshoe_20140731	2014-07-31	20140731	Horseshoe	15:30:00	2014-07-31 15:30:00	1	-14.6872	145.444	rock	1.524	23.9	Unknown	Unknown	Unknown	Unknown	None	y	n	Bourne Lab, AIMS, Australia cannot be reextracted	Millepora Mucus	mucus	Millepora sp._20140731	None	Mil Muc 140731	n	E1.Out.Mil.sp.1.20140731	Millepora sp	Millepora	sp	Millepora sp	Millepora	sp	Unknown	measured	13	9	9	Unknown	Unknown	n	0	None	n
E1.Out.Mil.sp.1.20140731.S	TGCGGCGATA	AGATCGGAAGAGCACACGTCTGAACTCCAGTCA	AGATCGGAAGAGCGTCGTGTAGGGAAAGAGTGT	ALVCP	Pollock336	Horseshoe_20140731	2014-07-31	20140731	Horseshoe	15:30:00	2014-07-31 15:30:00	1	-14.6872	145.444	rock	1.524	23.9	Unknown	Unknown	Unknown	Unknown	None	y	n	Bourne Lab, AIMS, Australia cannot be reextracted	Millepora Skeleton	organic material	Millepora sp._20140731	None	Mil Ske 140731	n	E1.Out.Mil.sp.1.20140731	Millepora sp	Millepora	sp	Millepora sp	Millepora	sp	Unknown	measured	13	9	9	Unknown	Unknown	n	0	None	n
E1.Out.Mil.sp.1.20140731.T	AGTTGCTAGT	AGATCGGAAGAGCACACGTCTGAACTCCAGTCA	AGATCGGAAGAGCGTCGTGTAGGGAAAGAGTGT	ALVCP	Pollock335	Horseshoe_20140731	2014-07-31	20140731	Horseshoe	15:30:00	2014-07-31 15:30:00	1	-14.6872	145.444	rock	1.524	23.9	Unknown	Unknown	Unknown	Unknown	None	y	n	Bourne Lab, AIMS, Australia cannot be reextracted	Millepora Tissue	organic material	Millepora sp._20140731	None	Mil Tis 140731	n	E1.Out.Mil.sp.1.20140731	Millepora sp	Millepora	sp	Millepora sp	Millepora	sp	Unknown	measured	13	9	9	Unknown	Unknown	n	0	None	n
E1.Out.Mil.sp.1.20140814.M	TCTGAGCGCA	AGATCGGAAGAGCACACGTCTGAACTCCAGTCA	AGATCGGAAGAGCGTCGTGTAGGGAAAGAGTGT	AN5UL	Pollock444_Hydr_Muc_140814	Horseshoe_20140814	2014-08-14	20140814	Horseshoe	11:00:00	2014-08-14 11:00:00	1	-14.6872	145.444	rock	7.0104	22.8	Unknown	Unknown	Unknown	414.005	buoy	y	n	Bourne Lab, AIMS, Australia cannot be reextracted	Coral Mucus	mucus	Millepora sp._20140814	None	Hydr Muc 140814	y	E1.Out.Mil.sp.1.20140814	Millepora sp	Millepora	sp	Millepora sp	Millepora	sp	Unknown	measured	7	6	3	Unknown	Unknown	n	0	None	n
E1.Out.Mil.sp.1.20140814.S	TCAGCGATAT	AGATCGGAAGAGCACACGTCTGAACTCCAGTCA	AGATCGGAAGAGCGTCGTGTAGGGAAAGAGTGT	ALVCP	Pollock91	Horseshoe_20140814	2014-08-14	20140814	Horseshoe	11:00:00	2014-08-14 11:00:00	1	-14.6872	145.444	rock	7.0104	22.8	Unknown	Unknown	Unknown	414.005	buoy	y	n	Bourne Lab, AIMS, Australia cannot be reextracted	Coral Skeleton	organic material	Millepora sp._20140814	None	Hydr Ske 140814	y	E1.Out.Mil.sp.1.20140814	Millepora sp	Millepora	sp	Millepora sp	Millepora	sp	Unknown	measured	7	6	3	Unknown	Unknown	n	0	None	n
E1.Out.Mil.sp.1.20140814.T	CTACTGATGA	AGATCGGAAGAGCACACGTCTGAACTCCAGTCA	AGATCGGAAGAGCGTCGTGTAGGGAAAGAGTGT	ALVCP	Pollock90	Horseshoe_20140814	2014-08-14	20140814	Horseshoe	11:00:00	2014-08-14 11:00:00	1	-14.6872	145.444	rock	7.0104	22.8	Unknown	Unknown	Unknown	414.005	buoy	y	n	Bourne Lab, AIMS, Australia cannot be reextracted	Coral Tissue	organic material	Millepora sp._20140814	None	Hydr Tis 140814	y	E1.Out.Mil.sp.1.20140814	Millepora sp	Millepora	sp	Millepora sp	Millepora	sp	Unknown	measured	7	6	3	Unknown	Unknown	n	0	None	n
E1.Out.Pal.caes.1.20140809.M	TCTGAGCGCA	AGATCGGAAGAGCACACGTCTGAACTCCAGTCA	AGATCGGAAGAGCGTCGTGTAGGGAAAGAGTGT	ALVCP	Pollock68	Horseshoe_20140809	2014-08-09	20140809	Horseshoe	10:20:00	2014-08-09 10:20:00	1	-14.6872	145.444	pavement	1.2192	23.3	Unknown	Unknown	Unknown	Unknown	None	y	n	Bourne Lab, AIMS, Australia cannot be reextracted	Zooanthid Mucus	mucus	Zooanthid_20140809	None	Zoo Muc 140809	y	E1.Out.Pal.caes.1.20140809	Palythoa caesia	Palythoa	caesia	Palythoa caesia	Palythoa	caesia	Unknown	measured	1	4	4	Unknown	Unknown	n	0	None	n
E1.Out.Pal.caes.1.20140809.S	GACGTCTGCT	AGATCGGAAGAGCACACGTCTGAACTCCAGTCA	AGATCGGAAGAGCGTCGTGTAGGGAAAGAGTGT	ALVCP	Pollock70	Horseshoe_20140809	2014-08-09	20140809	Horseshoe	10:20:00	2014-08-09 10:20:00	1	-14.6872	145.444	pavement	1.2192	23.3	Unknown	Unknown	Unknown	Unknown	None	y	n	Bourne Lab, AIMS, Australia cannot be reextracted	Zooanthid Skeleton	organic material	Zooanthid_20140809	None	Zoo Ske 140809	y	E1.Out.Pal.caes.1.20140809	Palythoa caesia	Palythoa	caesia	Palythoa caesia	Palythoa	caesia	Unknown	measured	1	4	4	Unknown	Unknown	n	0	None	n
E1.Out.Pal.caes.1.20140809.T	GTACTCGCGA	AGATCGGAAGAGCACACGTCTGAACTCCAGTCA	AGATCGGAAGAGCGTCGTGTAGGGAAAGAGTGT	ALVCP	Pollock69	Horseshoe_20140809	2014-08-09	20140809	Horseshoe	10:20:00	2014-08-09 10:20:00	1	-14.6872	145.444	pavement	1.2192	23.3	Unknown	Unknown	Unknown	Unknown	None	y	n	Bourne Lab, AIMS, Australia cannot be reextracted	Zooanthid Tissue	organic material	Zooanthid_20140809	None	Zoo Tis 140809	y	E1.Out.Pal.caes.1.20140809	Palythoa caesia	Palythoa	caesia	Palythoa caesia	Palythoa	caesia	Unknown	measured	1	4	4	Unknown	Unknown	n	0	None	n
E1.Out.Pal.caes.1.20140815.M	GCGTAGACGA	AGATCGGAAGAGCACACGTCTGAACTCCAGTCA	AGATCGGAAGAGCGTCGTGTAGGGAAAGAGTGT	ALVCP	Pollock105	Trawler_20140815	2014-08-15	20140815	Trawler	11:30:00	2014-08-15 11:30:00	1	-14.6834	145.466	rock	1.524	23.9	Unknown	Unknown	Unknown	331.988	buoy	y	n	Bourne Lab, AIMS, Australia cannot be reextracted	Zooanthid Mucus	mucus	Zooanthid_20140815	None	Zoo Muc 140815	y	E1.Out.Pal.caes.1.20140815	Palythoa caesia	Palythoa	caesia	Palythoa caesia	Palythoa	caesia	Unknown	measured	20	30	20	Unknown	Unknown	n	0	None	n
E1.Out.Pal.caes.1.20140815.S	ACTAGCTGTC	AGATCGGAAGAGCACACGTCTGAACTCCAGTCA	AGATCGGAAGAGCGTCGTGTAGGGAAAGAGTGT	ALVCP	Pollock106	Trawler_20140815	2014-08-15	20140815	Trawler	11:30:00	2014-08-15 11:30:00	1	-14.6834	145.466	rock	1.524	23.9	Unknown	Unknown	Unknown	331.988	buoy	y	n	Bourne Lab, AIMS, Australia cannot be reextracted	Zooanthid Skeleton	organic material	Zooanthid_20140815	None	Zoo Ske 140815	y	E1.Out.Pal.caes.1.20140815	Palythoa caesia	Palythoa	caesia	Palythoa caesia	Palythoa	caesia	Unknown	measured	20	30	20	Unknown	Unknown	n	0	None	n
E1.Out.Pal.caes.1.20140815.T	GTCTGATACG	AGATCGGAAGAGCACACGTCTGAACTCCAGTCA	AGATCGGAAGAGCGTCGTGTAGGGAAAGAGTGT	ALVCP	Pollock107	Trawler_20140815	2014-08-15	20140815	Trawler	11:30:00	2014-08-15 11:30:00	1	-14.6834	145.466	rock	1.524	23.9	Unknown	Unknown	Unknown	331.988	buoy	y	n	Bourne Lab, AIMS, Australia cannot be reextracted	Zooanthid Tissue	organic material	Zooanthid_20140815	None	Zoo Tis 140815	y	E1.Out.Pal.caes.1.20140815	Palythoa caesia	Palythoa	caesia	Palythoa caesia	Palythoa	caesia	Unknown	measured	20	30	20	Unknown	Unknown	n	0	None	n
E10.10.Poc.dami.1.20150630.M	CGCGTATCAT	AGATCGGAAGAGCACACGTCTGAACTCCAGTCA	AGATCGGAAGAGCGTCGTGTAGGGAAAGAGTGT	ALVCP	Pollock55	Far Flats_20150630	2015-06-30	20150630	Far Flats	13:22:00	2015-06-30 13:22:00	1	-31.5618	159.075	sand	0.7	21	Unknown	Unknown	Unknown	Unknown	None	n	y	Medina Lab, Penn State, USA can be reextracted	Coral Mucus	mucus	E10.Poc.dami.1	None	LH_313_M	n	E10.10.Poc.dami.1.20150630	Pocillopora damicornis	Pocillopora	damicornis	Pocillopora damicornis	Pocillopora	damicornis	sand	measured	18	30	25	D4	None	n	0	None	n
E10.10.Poc.dami.1.20150630.S	CTGCATGATC	AGATCGGAAGAGCACACGTCTGAACTCCAGTCA	AGATCGGAAGAGCGTCGTGTAGGGAAAGAGTGT	ALVCP	Pollock56	Far Flats_20150630	2015-06-30	20150630	Far Flats	13:22:00	2015-06-30 13:22:00	1	-31.5618	159.075	sand	0.7	21	Unknown	Unknown	Unknown	Unknown	None	n	y	Medina Lab, Penn State, USA can be reextracted	Coral Skeleton	organic material	E10.Poc.dami.1	None	LH_313_S	n	E10.10.Poc.dami.1.20150630	Pocillopora damicornis	Pocillopora	damicornis	Pocillopora damicornis	Pocillopora	damicornis	sand	measured	18	30	25	D4	None	n	0	None	n
E10.10.Poc.dami.1.20150630.T	GAGATCAGTC	AGATCGGAAGAGCACACGTCTGAACTCCAGTCA	AGATCGGAAGAGCGTCGTGTAGGGAAAGAGTGT	ALVCP	Pollock57	Far Flats_20150630	2015-06-30	20150630	Far Flats	13:22:00	2015-06-30 13:22:00	1	-31.5618	159.075	sand	0.7	21	Unknown	Unknown	Unknown	Unknown	None	n	y	Medina Lab, Penn State, USA can be reextracted	Coral Tissue	organic material	E10.Poc.dami.1	None	LH_313_T	n	E10.10.Poc.dami.1.20150630	Pocillopora damicornis	Pocillopora	damicornis	Pocillopora damicornis	Pocillopora	damicornis	sand	measured	18	30	25	D4	None	n	0	None	n
E10.10.Sty.pist.1.20150630.M	CAGCTGAGTA	AGATCGGAAGAGCACACGTCTGAACTCCAGTCA	AGATCGGAAGAGCGTCGTGTAGGGAAAGAGTGT	ALVCP	Pollock58	Far Flats_20150630	2015-06-30	20150630	Far Flats	13:31:00	2015-06-30 13:31:00	1	-31.5618	159.075	dead_coral	0.7	21	Unknown	Unknown	Unknown	Unknown	None	n	y	Medina Lab, Penn State, USA can be reextracted	Coral Mucus	mucus	E10.Sty.pisti.1	None	LH_314_M	n	E10.10.Sty.pist.1.20150630	Stylophora pistillata	Stylophora	pistillata	Stylophora pistillata	Stylophora	pistillata	sand	measured	20	35	40	D3	None	n	0	None	n
E10.10.Sty.pist.1.20150630.S	CTGCATGATC	AGATCGGAAGAGCACACGTCTGAACTCCAGTCA	AGATCGGAAGAGCGTCGTGTAGGGAAAGAGTGT	AN5UL	Pollock432_LH_314_S	Far Flats_20150630	2015-06-30	20150630	Far Flats	13:31:00	2015-06-30 13:31:00	1	-31.5618	159.075	dead_coral	0.7	21	Unknown	Unknown	Unknown	Unknown	None	n	y	Medina Lab, Penn State, USA can be reextracted	Coral Skeleton	organic material	E10.Sty.pisti.1	None	LH_314_S	n	E10.10.Sty.pist.1.20150630	Stylophora pistillata	Stylophora	pistillata	Stylophora pistillata	Stylophora	pistillata	sand	measured	20	35	40	D3	None	n	0	None	n
E10.10.Sty.pist.1.20150630.T	GAGATCAGTC	AGATCGGAAGAGCACACGTCTGAACTCCAGTCA	AGATCGGAAGAGCGTCGTGTAGGGAAAGAGTGT	AN5UL	Pollock433_LH_314_T	Far Flats_20150630	2015-06-30	20150630	Far Flats	13:31:00	2015-06-30 13:31:00	1	-31.5618	159.075	dead_coral	0.7	21	Unknown	Unknown	Unknown	Unknown	None	n	y	Medina Lab, Penn State, USA can be reextracted	Coral Tissue	organic material	E10.Sty.pisti.1	None	LH_314_T	n	E10.10.Sty.pist.1.20150630	Stylophora pistillata	Stylophora	pistillata	Stylophora pistillata	Stylophora	pistillata	sand	measured	20	35	40	D3	None	n	0	None	n
E10.10.Sty.pist.2.20150630.M	CGTACTACGT	AGATCGGAAGAGCACACGTCTGAACTCCAGTCA	AGATCGGAAGAGCGTCGTGTAGGGAAAGAGTGT	ALVCP	Pollock59	Far Flats_20150630	2015-06-30	20150630	Far Flats	13:36:00	2015-06-30 13:36:00	2	-31.5618	159.075	dead_coral	0.5	21	Unknown	Unknown	Unknown	Unknown	None	n	y	Medina Lab, Penn State, USA can be reextracted	Coral Mucus	mucus	E10.Sty.pisti.2	None	LH_315_M	n	E10.10.Sty.pist.2.20150630	Stylophora pistillata	Stylophora	pistillata	Stylophora pistillata	Stylophora	pistillata	sand	measured	15	22	22	D3	None	n	0	None	n
E10.10.Sty.pist.2.20150630.S	CAGAGAGTCA	AGATCGGAAGAGCACACGTCTGAACTCCAGTCA	AGATCGGAAGAGCGTCGTGTAGGGAAAGAGTGT	AN5UL	Pollock515_LH_315_S	Far Flats_20150630	2015-06-30	20150630	Far Flats	13:36:00	2015-06-30 13:36:00	2	-31.5618	159.075	dead_coral	0.5	21	Unknown	Unknown	Unknown	Unknown	None	n	y	Medina Lab, Penn State, USA can be reextracted	Coral Skeleton	organic material	E10.Sty.pisti.2	None	LH_315_S	n	E10.10.Sty.pist.2.20150630	Stylophora pistillata	Stylophora	pistillata	Stylophora pistillata	Stylophora	pistillata	sand	measured	15	22	22	D3	None	n	0	None	n
E10.10.Sty.pist.2.20150630.T	GATGACTACG	AGATCGGAAGAGCACACGTCTGAACTCCAGTCA	AGATCGGAAGAGCGTCGTGTAGGGAAAGAGTGT	AN5UL	Pollock516_LH_315_T	Far Flats_20150630	2015-06-30	20150630	Far Flats	13:36:00	2015-06-30 13:36:00	2	-31.5618	159.075	dead_coral	0.5	21	Unknown	Unknown	Unknown	Unknown	None	n	y	Medina Lab, Penn State, USA can be reextracted	Coral Tissue	organic material	E10.Sty.pisti.2	None	LH_315_T	n	E10.10.Sty.pist.2.20150630	Stylophora pistillata	Stylophora	pistillata	Stylophora pistillata	Stylophora	pistillata	sand	measured	15	22	22	D3	None	n	0	None	n
E10.10.Sty.pist.3.20150630.M	GACTAGTCAG	AGATCGGAAGAGCACACGTCTGAACTCCAGTCA	AGATCGGAAGAGCGTCGTGTAGGGAAAGAGTGT	AN5UL	Pollock517_LH_316_M	Far Flats_20150630	2015-06-30	20150630	Far Flats	13:47:00	2015-06-30 13:47:00	3	-31.5618	159.075	sand	0.8	21	Unknown	Unknown	Unknown	Unknown	None	n	y	Medina Lab, Penn State, USA can be reextracted	Coral Mucus	mucus	E10.Sty.pisti.3	None	LH_316_M	n	E10.10.Sty.pist.3.20150630	Stylophora pistillata	Stylophora	pistillata	Stylophora pistillata	Stylophora	pistillata	seagrass	measured	20	28	26	D2	None	n	0	None	n
E10.10.Sty.pist.3.20150630.S	GATACACTGA	AGATCGGAAGAGCACACGTCTGAACTCCAGTCA	AGATCGGAAGAGCGTCGTGTAGGGAAAGAGTGT	AN5UL	Pollock518_LH_316_S	Far Flats_20150630	2015-06-30	20150630	Far Flats	13:47:00	2015-06-30 13:47:00	3	-31.5618	159.075	sand	0.8	21	Unknown	Unknown	Unknown	Unknown	None	n	y	Medina Lab, Penn State, USA can be reextracted	Coral Skeleton	organic material	E10.Sty.pisti.3	None	LH_316_S	n	E10.10.Sty.pist.3.20150630	Stylophora pistillata	Stylophora	pistillata	Stylophora pistillata	Stylophora	pistillata	seagrass	measured	20	28	26	D2	None	n	0	None	n
E10.10.Sty.pist.3.20150630.T	AGTATCGTAC	AGATCGGAAGAGCACACGTCTGAACTCCAGTCA	AGATCGGAAGAGCGTCGTGTAGGGAAAGAGTGT	AN5UL	Pollock519_LH_316_T	Far Flats_20150630	2015-06-30	20150630	Far Flats	13:47:00	2015-06-30 13:47:00	3	-31.5618	159.075	sand	0.8	21	Unknown	Unknown	Unknown	Unknown	None	n	y	Medina Lab, Penn State, USA can be reextracted	Coral Tissue	organic material	E10.Sty.pisti.3	None	LH_316_T	n	E10.10.Sty.pist.3.20150630	Stylophora pistillata	Stylophora	pistillata	Stylophora pistillata	Stylophora	pistillata	seagrass	measured	20	28	26	D2	None	n	0	None	n
E10.17.Fav.abdi.1.20150630.M	CACTATGTCG	AGATCGGAAGAGCACACGTCTGAACTCCAGTCA	AGATCGGAAGAGCGTCGTGTAGGGAAAGAGTGT	AN5UL	Pollock428_LH_309_M	Far Flats_20150630	2015-06-30	20150630	Far Flats	12:25:00	2015-06-30 12:25:00	1	-31.5618	159.075	dead_coral	1	21	Unknown	Unknown	Unknown	Unknown	None	n	y	Medina Lab, Penn State, USA can be reextracted	Coral Mucus	mucus	E10.Fav.abdi.1	None	LH_309_M	n	E10.17.Fav.abdi.1.20150630	Favites abdita	Favites	abdita	Favites abdita	Favites	abdita	live coral	measured	35	70	60	D2	None	n	0	None	n
E10.17.Fav.abdi.1.20150630.S	CGAGTGCTGT	AGATCGGAAGAGCACACGTCTGAACTCCAGTCA	AGATCGGAAGAGCGTCGTGTAGGGAAAGAGTGT	ALVCP	Pollock47	Far Flats_20150630	2015-06-30	20150630	Far Flats	12:25:00	2015-06-30 12:25:00	1	-31.5618	159.075	dead_coral	1	21	Unknown	Unknown	Unknown	Unknown	None	n	y	Medina Lab, Penn State, USA can be reextracted	Coral Skeleton	organic material	E10.Fav.abdi.1	None	LH_309_S	n	E10.17.Fav.abdi.1.20150630	Favites abdita	Favites	abdita	Favites abdita	Favites	abdita	live coral	measured	35	70	60	D2	None	n	0	None	n
E10.17.Fav.abdi.1.20150630.T	GTATGAGCAC	AGATCGGAAGAGCACACGTCTGAACTCCAGTCA	AGATCGGAAGAGCGTCGTGTAGGGAAAGAGTGT	ALVCP	Pollock48	Far Flats_20150630	2015-06-30	20150630	Far Flats	12:25:00	2015-06-30 12:25:00	1	-31.5618	159.075	dead_coral	1	21	Unknown	Unknown	Unknown	Unknown	None	n	y	Medina Lab, Penn State, USA can be reextracted	Coral Tissue	organic material	E10.Fav.abdi.1	None	LH_309_T	n	E10.17.Fav.abdi.1.20150630	Favites abdita	Favites	abdita	Favites abdita	Favites	abdita	live coral	measured	35	70	60	D2	None	n	0	None	n
E10.17.Fav.abdi.2.20150630.M	GCTCATATGC	AGATCGGAAGAGCACACGTCTGAACTCCAGTCA	AGATCGGAAGAGCGTCGTGTAGGGAAAGAGTGT	AN5UL	Pollock429_LH_310_M	Far Flats_20150630	2015-06-30	20150630	Far Flats	12:56:00	2015-06-30 12:56:00	2	-31.5618	159.075	sand	1	21	Unknown	Unknown	Unknown	Unknown	None	n	y	Medina Lab, Penn State, USA can be reextracted	Coral Mucus	mucus	E10.Fav.abdi.2	None	LH_310_M	n	E10.17.Fav.abdi.2.20150630	Favites abdita	Favites	abdita	Favites abdita	Favites	abdita	seagrass	measured	50	40	40	D5	None	n	0	None	n
E10.17.Fav.abdi.2.20150630.S	TCGCGTGAGA	AGATCGGAAGAGCACACGTCTGAACTCCAGTCA	AGATCGGAAGAGCGTCGTGTAGGGAAAGAGTGT	ALVCP	Pollock49	Far Flats_20150630	2015-06-30	20150630	Far Flats	12:56:00	2015-06-30 12:56:00	2	-31.5618	159.075	sand	1	21	Unknown	Unknown	Unknown	Unknown	None	n	y	Medina Lab, Penn State, USA can be reextracted	Coral Skeleton	organic material	E10.Fav.abdi.2	None	LH_310_S	n	E10.17.Fav.abdi.2.20150630	Favites abdita	Favites	abdita	Favites abdita	Favites	abdita	seagrass	measured	50	40	40	D5	None	n	0	None	n
E10.17.Fav.abdi.2.20150630.T	GTATCTCTCG	AGATCGGAAGAGCACACGTCTGAACTCCAGTCA	AGATCGGAAGAGCGTCGTGTAGGGAAAGAGTGT	AN5UL	Pollock430_LH_310_T	Far Flats_20150630	2015-06-30	20150630	Far Flats	12:56:00	2015-06-30 12:56:00	2	-31.5618	159.075	sand	1	21	Unknown	Unknown	Unknown	Unknown	None	n	y	Medina Lab, Penn State, USA can be reextracted	Coral Tissue	organic material	E10.Fav.abdi.2	None	LH_310_T	n	E10.17.Fav.abdi.2.20150630	Favites abdita	Favites	abdita	Favites abdita	Favites	abdita	seagrass	measured	50	40	40	D5	None	n	0	None	n
E10.17.Fav.pali.1.20150630.M	TATGCGCTGC	AGATCGGAAGAGCACACGTCTGAACTCCAGTCA	AGATCGGAAGAGCGTCGTGTAGGGAAAGAGTGT	AN5UL	Pollock420_LH_306_M	Far Flats_20150630	2015-06-30	20150630	Far Flats	12:00:00	2015-06-30 12:00:00	1	-31.5618	159.075	dead_coral	1.3	21	Unknown	Unknown	Unknown	Unknown	None	n	y	Medina Lab, Penn State, USA can be reextracted	Coral Mucus	mucus	E10.Fav.pali.1	None	LH_306_M	n	E10.17.Fav.pali.1.20150630	Dipsastraea pallida	Dipsastraea	pallida	Dipsastraea pallida	Dipsastraea	pallida	sand	measured	20	20	20	D5	None	n	0	None	n
E10.17.Fav.pali.1.20150630.S	TATAGCACGC	AGATCGGAAGAGCACACGTCTGAACTCCAGTCA	AGATCGGAAGAGCGTCGTGTAGGGAAAGAGTGT	ALVCP	Pollock46	Far Flats_20150630	2015-06-30	20150630	Far Flats	12:00:00	2015-06-30 12:00:00	1	-31.5618	159.075	dead_coral	1.3	21	Unknown	Unknown	Unknown	Unknown	None	n	y	Medina Lab, Penn State, USA can be reextracted	Coral Skeleton	organic material	E10.Fav.pali.1	None	LH_306_S	n	E10.17.Fav.pali.1.20150630	Dipsastraea pallida	Dipsastraea	pallida	Dipsastraea pallida	Dipsastraea	pallida	sand	measured	20	20	20	D5	None	n	0	None	n
E10.17.Fav.pali.1.20150630.T	TCATGCGCGA	AGATCGGAAGAGCACACGTCTGAACTCCAGTCA	AGATCGGAAGAGCGTCGTGTAGGGAAAGAGTGT	AN5UL	Pollock421_LH_306_T	Far Flats_20150630	2015-06-30	20150630	Far Flats	12:00:00	2015-06-30 12:00:00	1	-31.5618	159.075	dead_coral	1.3	21	Unknown	Unknown	Unknown	Unknown	None	n	y	Medina Lab, Penn State, USA can be reextracted	Coral Tissue	organic material	E10.Fav.pali.1	None	LH_306_T	n	E10.17.Fav.pali.1.20150630	Dipsastraea pallida	Dipsastraea	pallida	Dipsastraea pallida	Dipsastraea	pallida	sand	measured	20	20	20	D5	None	n	0	None	n
E10.17.Fav.pali.2.20150630.M	TATAGCACGC	AGATCGGAAGAGCACACGTCTGAACTCCAGTCA	AGATCGGAAGAGCGTCGTGTAGGGAAAGAGTGT	AN5UL	Pollock422_LH_307_M	Far Flats_20150630	2015-06-30	20150630	Far Flats	12:06:00	2015-06-30 12:06:00	2	-31.5618	159.075	sand	1.3	21	Unknown	Unknown	Unknown	Unknown	None	n	y	Medina Lab, Penn State, USA can be reextracted	Coral Mucus	mucus	E10.Fav.pali.2	None	LH_307_M	n	E10.17.Fav.pali.2.20150630	Dipsastraea pallida	Dipsastraea	pallida	Dipsastraea pallida	Dipsastraea	pallida	sand	measured	12	10	70	D5	None	n	0	None	n
E10.17.Fav.pali.2.20150630.S	CGAGTGCTGT	AGATCGGAAGAGCACACGTCTGAACTCCAGTCA	AGATCGGAAGAGCGTCGTGTAGGGAAAGAGTGT	AN5UL	Pollock423_LH_307_S	Far Flats_20150630	2015-06-30	20150630	Far Flats	12:06:00	2015-06-30 12:06:00	2	-31.5618	159.075	sand	1.3	21	Unknown	Unknown	Unknown	Unknown	None	n	y	Medina Lab, Penn State, USA can be reextracted	Coral Skeleton	organic material	E10.Fav.pali.2	None	LH_307_S	n	E10.17.Fav.pali.2.20150630	Dipsastraea pallida	Dipsastraea	pallida	Dipsastraea pallida	Dipsastraea	pallida	sand	measured	12	10	70	D5	None	n	0	None	n
E10.17.Fav.pali.2.20150630.T	GTATGAGCAC	AGATCGGAAGAGCACACGTCTGAACTCCAGTCA	AGATCGGAAGAGCGTCGTGTAGGGAAAGAGTGT	AN5UL	Pollock424_LH_307_T	Far Flats_20150630	2015-06-30	20150630	Far Flats	12:06:00	2015-06-30 12:06:00	2	-31.5618	159.075	sand	1.3	21	Unknown	Unknown	Unknown	Unknown	None	n	y	Medina Lab, Penn State, USA can be reextracted	Coral Tissue	organic material	E10.Fav.pali.2	None	LH_307_T	n	E10.17.Fav.pali.2.20150630	Dipsastraea pallida	Dipsastraea	pallida	Dipsastraea pallida	Dipsastraea	pallida	sand	measured	12	10	70	D5	None	n	0	None	n
E10.17.Fav.pali.3.20150630.M	TCGCGTGAGA	AGATCGGAAGAGCACACGTCTGAACTCCAGTCA	AGATCGGAAGAGCGTCGTGTAGGGAAAGAGTGT	AN5UL	Pollock425_LH_308_M	Far Flats_20150630	2015-06-30	20150630	Far Flats	12:13:00	2015-06-30 12:13:00	3	-31.5618	159.075	dead_coral	1.3	21	Unknown	Unknown	Unknown	Unknown	None	n	y	Medina Lab, Penn State, USA can be reextracted	Coral Mucus	mucus	E10.Fav.pali.3	None	LH_308_M	n	E10.17.Fav.pali.3.20150630	Dipsastraea pallida	Dipsastraea	pallida	Dipsastraea pallida	Dipsastraea	pallida	sand	measured	20	23	13	D5	None	n	0	None	n
E10.17.Fav.pali.3.20150630.S	CGTCACAGTA	AGATCGGAAGAGCACACGTCTGAACTCCAGTCA	AGATCGGAAGAGCGTCGTGTAGGGAAAGAGTGT	AN5UL	Pollock426_LH_308_S	Far Flats_20150630	2015-06-30	20150630	Far Flats	12:13:00	2015-06-30 12:13:00	3	-31.5618	159.075	dead_coral	1.3	21	Unknown	Unknown	Unknown	Unknown	None	n	y	Medina Lab, Penn State, USA can be reextracted	Coral Skeleton	organic material	E10.Fav.pali.3	None	LH_308_S	n	E10.17.Fav.pali.3.20150630	Dipsastraea pallida	Dipsastraea	pallida	Dipsastraea pallida	Dipsastraea	pallida	sand	measured	20	23	13	D5	None	n	0	None	n
E10.17.Fav.pali.3.20150630.T	TAGCGCGTAG	AGATCGGAAGAGCACACGTCTGAACTCCAGTCA	AGATCGGAAGAGCGTCGTGTAGGGAAAGAGTGT	AN5UL	Pollock427_LH_308_T	Far Flats_20150630	2015-06-30	20150630	Far Flats	12:13:00	2015-06-30 12:13:00	3	-31.5618	159.075	dead_coral	1.3	21	Unknown	Unknown	Unknown	Unknown	None	n	y	Medina Lab, Penn State, USA can be reextracted	Coral Tissue	organic material	E10.Fav.pali.3	None	LH_308_T	n	E10.17.Fav.pali.3.20150630	Dipsastraea pallida	Dipsastraea	pallida	Dipsastraea pallida	Dipsastraea	pallida	sand	measured	20	23	13	D5	None	n	0	None	n
E10.17.Gon.favu.1.20150629.M	TCTCTGTGCA	AGATCGGAAGAGCACACGTCTGAACTCCAGTCA	AGATCGGAAGAGCGTCGTGTAGGGAAAGAGTGT	ALVCP	Pollock43	Far Flats_20150629	2015-06-29	20150629	Far Flats	11:12:00	2015-06-29 11:12:00	1	-31.5618	159.075	dead_coral	1	21	Unknown	Unknown	Unknown	Unknown	None	n	y	Medina Lab, Penn State, USA can be reextracted	Coral Mucus	mucus	E10.Gon.favu.1	None	LH_304_M	n	E10.17.Gon.favu.1.20150629	Goniastrea favulus	Goniastrea	favulus	Goniastrea favulus	Goniastrea	favulus	dead coral	measured	20	35	25	D5	None	n	0	None	n
E10.17.Gon.favu.1.20150629.S	TATGCGCTGC	AGATCGGAAGAGCACACGTCTGAACTCCAGTCA	AGATCGGAAGAGCGTCGTGTAGGGAAAGAGTGT	ALVCP	Pollock44	Far Flats_20150629	2015-06-29	20150629	Far Flats	11:12:00	2015-06-29 11:12:00	1	-31.5618	159.075	dead_coral	1	21	Unknown	Unknown	Unknown	Unknown	None	n	y	Medina Lab, Penn State, USA can be reextracted	Coral Skeleton	organic material	E10.Gon.favu.1	None	LH_304_S	n	E10.17.Gon.favu.1.20150629	Goniastrea favulus	Goniastrea	favulus	Goniastrea favulus	Goniastrea	favulus	dead coral	measured	20	35	25	D5	None	n	0	None	n
E10.17.Gon.favu.1.20150629.T	TCATGCGCGA	AGATCGGAAGAGCACACGTCTGAACTCCAGTCA	AGATCGGAAGAGCGTCGTGTAGGGAAAGAGTGT	ALVCP	Pollock45	Far Flats_20150629	2015-06-29	20150629	Far Flats	11:12:00	2015-06-29 11:12:00	1	-31.5618	159.075	dead_coral	1	21	Unknown	Unknown	Unknown	Unknown	None	n	y	Medina Lab, Penn State, USA can be reextracted	Coral Tissue	organic material	E10.Gon.favu.1	None	LH_304_T	n	E10.17.Gon.favu.1.20150629	Goniastrea favulus	Goniastrea	favulus	Goniastrea favulus	Goniastrea	favulus	dead coral	measured	20	35	25	D5	None	n	0	None	n
E10.17.Gon.favu.1.20150630.M	CGTCACAGTA	AGATCGGAAGAGCACACGTCTGAACTCCAGTCA	AGATCGGAAGAGCGTCGTGTAGGGAAAGAGTGT	ALVCP	Pollock50	Far Flats_20150630	2015-06-30	20150630	Far Flats	13:09:00	2015-06-30 13:09:00	1	-31.5618	159.075	sand	0.8	21	Unknown	Unknown	Unknown	Unknown	None	n	y	Medina Lab, Penn State, USA can be reextracted	Coral Mucus	mucus	E10.Gon.favu.1	None	LH_311_M	n	E10.17.Gon.favu.1.20150630	Goniastrea favulus	Goniastrea	favulus	Goniastrea favulus	Goniastrea	favulus	sand	measured	3	10	10	D5	None	n	0	None	n
E10.17.Gon.favu.1.20150630.S	TAGCGCGTAG	AGATCGGAAGAGCACACGTCTGAACTCCAGTCA	AGATCGGAAGAGCGTCGTGTAGGGAAAGAGTGT	ALVCP	Pollock51	Far Flats_20150630	2015-06-30	20150630	Far Flats	13:09:00	2015-06-30 13:09:00	1	-31.5618	159.075	sand	0.8	21	Unknown	Unknown	Unknown	Unknown	None	n	y	Medina Lab, Penn State, USA can be reextracted	Coral Skeleton	organic material	E10.Gon.favu.1	None	LH_311_S	n	E10.17.Gon.favu.1.20150630	Goniastrea favulus	Goniastrea	favulus	Goniastrea favulus	Goniastrea	favulus	sand	measured	3	10	10	D5	None	n	0	None	n
E10.17.Gon.favu.1.20150630.T	CACTATGTCG	AGATCGGAAGAGCACACGTCTGAACTCCAGTCA	AGATCGGAAGAGCGTCGTGTAGGGAAAGAGTGT	ALVCP	Pollock52	Far Flats_20150630	2015-06-30	20150630	Far Flats	13:09:00	2015-06-30 13:09:00	1	-31.5618	159.075	sand	0.8	21	Unknown	Unknown	Unknown	Unknown	None	n	y	Medina Lab, Penn State, USA can be reextracted	Coral Tissue	organic material	E10.Gon.favu.1	None	LH_311_T	n	E10.17.Gon.favu.1.20150630	Goniastrea favulus	Goniastrea	favulus	Goniastrea favulus	Goniastrea	favulus	sand	measured	3	10	10	D5	None	n	0	None	n
E10.17.Gon.favu.2.20150630.M	CGCGTATCAT	AGATCGGAAGAGCACACGTCTGAACTCCAGTCA	AGATCGGAAGAGCGTCGTGTAGGGAAAGAGTGT	AN5UL	Pollock431_LH_312_M	Far Flats_20150630	2015-06-30	20150630	Far Flats	13:16:00	2015-06-30 13:16:00	2	-31.5618	159.075	dead_coral	0.7	21	Unknown	Unknown	Unknown	Unknown	None	n	y	Medina Lab, Penn State, USA can be reextracted	Coral Mucus	mucus	E10.Gon.favu.2	None	LH_312_M	n	E10.17.Gon.favu.2.20150630	Goniastrea favulus	Goniastrea	favulus	Goniastrea favulus	Goniastrea	favulus	dead coral	measured	5	10	15	D5	None	n	0	None	n
E10.17.Gon.favu.2.20150630.S	GCTCATATGC	AGATCGGAAGAGCACACGTCTGAACTCCAGTCA	AGATCGGAAGAGCGTCGTGTAGGGAAAGAGTGT	ALVCP	Pollock53	Far Flats_20150630	2015-06-30	20150630	Far Flats	13:16:00	2015-06-30 13:16:00	2	-31.5618	159.075	dead_coral	0.7	21	Unknown	Unknown	Unknown	Unknown	None	n	y	Medina Lab, Penn State, USA can be reextracted	Coral Skeleton	organic material	E10.Gon.favu.2	None	LH_312_S	n	E10.17.Gon.favu.2.20150630	Goniastrea favulus	Goniastrea	favulus	Goniastrea favulus	Goniastrea	favulus	dead coral	measured	5	10	15	D5	None	n	0	None	n
E10.17.Gon.favu.2.20150630.T	GTATCTCTCG	AGATCGGAAGAGCACACGTCTGAACTCCAGTCA	AGATCGGAAGAGCGTCGTGTAGGGAAAGAGTGT	ALVCP	Pollock54	Far Flats_20150630	2015-06-30	20150630	Far Flats	13:16:00	2015-06-30 13:16:00	2	-31.5618	159.075	dead_coral	0.7	21	Unknown	Unknown	Unknown	Unknown	None	n	y	Medina Lab, Penn State, USA can be reextracted	Coral Tissue	organic material	E10.Gon.favu.2	None	LH_312_T	n	E10.17.Gon.favu.2.20150630	Goniastrea favulus	Goniastrea	favulus	Goniastrea favulus	Goniastrea	favulus	dead coral	measured	5	10	15	D5	None	n	0	None	n
E10.17.Mon.curt.3.20150629.M	CTATCGCGTG	AGATCGGAAGAGCACACGTCTGAACTCCAGTCA	AGATCGGAAGAGCGTCGTGTAGGGAAAGAGTGT	AN5UL	Pollock418_LH_303_M	Far Flats_20150629	2015-06-29	20150629	Far Flats	10:58:00	2015-06-29 10:58:00	1	-31.5618	159.075	dead_coral	1	21	Unknown	Unknown	Unknown	Unknown	None	n	y	Medina Lab, Penn State, USA can be reextracted	Coral Mucus	mucus	E10.Mon.curt.1	None	LH_303_M	n	E10.17.Mon.curt.3.20150629	Astrea curta	Astrea	curta	Astrea curta	Astrea	curta	dead coral	measured	20	30	25	D3	None	n	0	None	n
E10.17.Mon.curt.3.20150629.S	TACGCTGCTG	AGATCGGAAGAGCACACGTCTGAACTCCAGTCA	AGATCGGAAGAGCGTCGTGTAGGGAAAGAGTGT	ALVCP	Pollock41	Far Flats_20150629	2015-06-29	20150629	Far Flats	10:58:00	2015-06-29 10:58:00	1	-31.5618	159.075	dead_coral	1	21	Unknown	Unknown	Unknown	Unknown	None	n	y	Medina Lab, Penn State, USA can be reextracted	Coral Skeleton	organic material	E10.Mon.curt.1	None	LH_303_S	n	E10.17.Mon.curt.3.20150629	Astrea curta	Astrea	curta	Astrea curta	Astrea	curta	dead coral	measured	20	30	25	D3	None	n	0	None	n
E10.17.Mon.curt.3.20150629.T	CTATCGCGTG	AGATCGGAAGAGCACACGTCTGAACTCCAGTCA	AGATCGGAAGAGCGTCGTGTAGGGAAAGAGTGT	ALVCP	Pollock42	Far Flats_20150629	2015-06-29	20150629	Far Flats	10:58:00	2015-06-29 10:58:00	1	-31.5618	159.075	dead_coral	1	21	Unknown	Unknown	Unknown	Unknown	None	n	y	Medina Lab, Penn State, USA can be reextracted	Coral Tissue	organic material	E10.Mon.curt.1	None	LH_303_T	n	E10.17.Mon.curt.3.20150629	Astrea curta	Astrea	curta	Astrea curta	Astrea	curta	dead coral	measured	20	30	25	D3	None	n	0	None	n
E10.Aca.hill.1.20150629.M	TGCGTAGTCG	AGATCGGAAGAGCACACGTCTGAACTCCAGTCA	AGATCGGAAGAGCGTCGTGTAGGGAAAGAGTGT	ALVCP	Pollock28	Far Flats_20150629	2015-06-29	20150629	Far Flats	09:57:00	2015-06-29 09:57:00	1	-31.5618	159.075	sand	1	21	Unknown	Unknown	Unknown	Unknown	None	n	y	Medina Lab, Penn State, USA can be reextracted	Coral Mucus	mucus	E10.Aca.hill.1	None	LH_297_M	n	E10.18.Aca.hill.1.20150629	Acanthastrea hillae	Acanthastrea	hillae	Acanthastrea hillae	Acanthastrea	hillae	sand	measured	30	50	35	D4	None	n	0	None	n
E10.Aca.hill.1.20150629.S	GAGTGCATCT	AGATCGGAAGAGCACACGTCTGAACTCCAGTCA	AGATCGGAAGAGCGTCGTGTAGGGAAAGAGTGT	ALVCP	Pollock29	Far Flats_20150629	2015-06-29	20150629	Far Flats	09:57:00	2015-06-29 09:57:00	1	-31.5618	159.075	sand	1	21	Unknown	Unknown	Unknown	Unknown	None	n	y	Medina Lab, Penn State, USA can be reextracted	Coral Skeleton	organic material	E10.Aca.hill.1	None	LH_297_S	n	E10.18.Aca.hill.1.20150629	Acanthastrea hillae	Acanthastrea	hillae	Acanthastrea hillae	Acanthastrea	hillae	sand	measured	30	50	35	D4	None	n	0	None	n
E10.Aca.hill.1.20150629.T	GCGATGATGA	AGATCGGAAGAGCACACGTCTGAACTCCAGTCA	AGATCGGAAGAGCGTCGTGTAGGGAAAGAGTGT	AN5UL	Pollock413_LH_297_T	Far Flats_20150629	2015-06-29	20150629	Far Flats	09:57:00	2015-06-29 09:57:00	1	-31.5618	159.075	sand	1	21	Unknown	Unknown	Unknown	Unknown	None	n	y	Medina Lab, Penn State, USA can be reextracted	Coral Tissue	organic material	E10.Aca.hill.1	None	LH_297_T	n	E10.18.Aca.hill.1.20150629	Acanthastrea hillae	Acanthastrea	hillae	Acanthastrea hillae	Acanthastrea	hillae	sand	measured	30	50	35	D4	None	n	0	None	n
E10.Aca.hill.2.20150629.M	CTGTACGTGA	AGATCGGAAGAGCACACGTCTGAACTCCAGTCA	AGATCGGAAGAGCGTCGTGTAGGGAAAGAGTGT	AN5UL	Pollock414_LH_298_M	Far Flats_20150629	2015-06-29	20150629	Far Flats	10:05:00	2015-06-29 10:05:00	2	-31.5618	159.075	sand	1	21	Unknown	Unknown	Unknown	Unknown	None	n	y	Medina Lab, Penn State, USA can be reextracted	Coral Mucus	mucus	E10.Aca.hill.2	None	LH_298_M	n	E10.18.Aca.hill.2.20150629	Acanthastrea hillae	Acanthastrea	hillae	Acanthastrea hillae	Acanthastrea	hillae	sand	measured	20	60	35	D4	None	n	0	None	n
E10.Aca.hill.2.20150629.S	CTAGTCTCGT	AGATCGGAAGAGCACACGTCTGAACTCCAGTCA	AGATCGGAAGAGCGTCGTGTAGGGAAAGAGTGT	ALVCP	Pollock30	Far Flats_20150629	2015-06-29	20150629	Far Flats	10:05:00	2015-06-29 10:05:00	2	-31.5618	159.075	sand	1	21	Unknown	Unknown	Unknown	Unknown	None	n	y	Medina Lab, Penn State, USA can be reextracted	Coral Skeleton	organic material	E10.Aca.hill.2	None	LH_298_S	n	E10.18.Aca.hill.2.20150629	Acanthastrea hillae	Acanthastrea	hillae	Acanthastrea hillae	Acanthastrea	hillae	sand	measured	20	60	35	D4	None	n	0	None	n
E10.Aca.hill.2.20150629.T	GATGCGAGCT	AGATCGGAAGAGCACACGTCTGAACTCCAGTCA	AGATCGGAAGAGCGTCGTGTAGGGAAAGAGTGT	AN5UL	Pollock415_LH_298_T	Far Flats_20150629	2015-06-29	20150629	Far Flats	10:05:00	2015-06-29 10:05:00	2	-31.5618	159.075	sand	1	21	Unknown	Unknown	Unknown	Unknown	None	n	y	Medina Lab, Penn State, USA can be reextracted	Coral Tissue	organic material	E10.Aca.hill.2	None	LH_298_T	n	E10.18.Aca.hill.2.20150629	Acanthastrea hillae	Acanthastrea	hillae	Acanthastrea hillae	Acanthastrea	hillae	sand	measured	20	60	35	D4	None	n	0	None	n
E10.Aca.hill.3.20150629.M	GAGTGTCACT	AGATCGGAAGAGCACACGTCTGAACTCCAGTCA	AGATCGGAAGAGCGTCGTGTAGGGAAAGAGTGT	ALVCP	Pollock31	Far Flats_20150629	2015-06-29	20150629	Far Flats	10:14:00	2015-06-29 10:14:00	3	-31.5618	159.075	sand	1	21	Unknown	Unknown	Unknown	Unknown	None	n	y	Medina Lab, Penn State, USA can be reextracted	Coral Mucus	mucus	E10.Aca.hill.3	None	LH_299_M	n	E10.18.Aca.hill.3.20150629	Acanthastrea hillae	Acanthastrea	hillae	Acanthastrea hillae	Acanthastrea	hillae	seagrass	measured	26	40	18	D3	None	n	0	None	n
E10.Aca.hill.3.20150629.S	TGTGTGCATG	AGATCGGAAGAGCACACGTCTGAACTCCAGTCA	AGATCGGAAGAGCGTCGTGTAGGGAAAGAGTGT	ALVCP	Pollock32	Far Flats_20150629	2015-06-29	20150629	Far Flats	10:14:00	2015-06-29 10:14:00	3	-31.5618	159.075	sand	1	21	Unknown	Unknown	Unknown	Unknown	None	n	y	Medina Lab, Penn State, USA can be reextracted	Coral Skeleton	organic material	E10.Aca.hill.3	None	LH_299_S	n	E10.18.Aca.hill.3.20150629	Acanthastrea hillae	Acanthastrea	hillae	Acanthastrea hillae	Acanthastrea	hillae	seagrass	measured	26	40	18	D3	None	n	0	None	n
E10.Aca.hill.3.20150629.T	TGTGCTCGCA	AGATCGGAAGAGCACACGTCTGAACTCCAGTCA	AGATCGGAAGAGCGTCGTGTAGGGAAAGAGTGT	AN5UL	Pollock416_LH_299_T	Far Flats_20150629	2015-06-29	20150629	Far Flats	10:14:00	2015-06-29 10:14:00	3	-31.5618	159.075	sand	1	21	Unknown	Unknown	Unknown	Unknown	None	n	y	Medina Lab, Penn State, USA can be reextracted	Coral Tissue	organic material	E10.Aca.hill.3	None	LH_299_T	n	E10.18.Aca.hill.3.20150629	Acanthastrea hillae	Acanthastrea	hillae	Acanthastrea hillae	Acanthastrea	hillae	seagrass	measured	26	40	18	D3	None	n	0	None	n
E10.Acr.cyth.1.20150627.M	GTCGTGTACT	AGATCGGAAGAGCACACGTCTGAACTCCAGTCA	AGATCGGAAGAGCGTCGTGTAGGGAAAGAGTGT	AN5UL	Pollock378_LH_270_M	North Bay_20150627	2015-06-27	20150627	North Bay	08:05:00	2015-06-27 08:05:00	1	-31.5214	159.047	live_coral	1.3	21	Unknown	Unknown	Unknown	Unknown	None	n	y	Medina Lab, Penn State, USA can be reextracted	Coral Mucus	mucus	E10.Acr.cyth.1	None	LH_270_M	n	E10.6.Acr.cyth.1.20150627	Acropora cytherea	Acropora	cytherea	Acropora cytherea	Acropora	cytherea	live coral	measured	15	110	55	D6	None	n	0	None	n
E10.Acr.cyth.1.20150627.S	GCGTCGTGTA	AGATCGGAAGAGCACACGTCTGAACTCCAGTCA	AGATCGGAAGAGCGTCGTGTAGGGAAAGAGTGT	AN5UL	Pollock379_LH_270_S	North Bay_20150627	2015-06-27	20150627	North Bay	08:05:00	2015-06-27 08:05:00	1	-31.5214	159.047	live_coral	1.3	21	Unknown	Unknown	Unknown	Unknown	None	n	y	Medina Lab, Penn State, USA can be reextracted	Coral Skeleton	organic material	E10.Acr.cyth.1	None	LH_270_S	n	E10.6.Acr.cyth.1.20150627	Acropora cytherea	Acropora	cytherea	Acropora cytherea	Acropora	cytherea	live coral	measured	15	110	55	D6	None	n	0	None	n
E10.Acr.cyth.1.20150627.T	GTGCGTGTGT	AGATCGGAAGAGCACACGTCTGAACTCCAGTCA	AGATCGGAAGAGCGTCGTGTAGGGAAAGAGTGT	AN5UL	Pollock380_LH_270_T	North Bay_20150627	2015-06-27	20150627	North Bay	08:05:00	2015-06-27 08:05:00	1	-31.5214	159.047	live_coral	1.3	21	Unknown	Unknown	Unknown	Unknown	None	n	y	Medina Lab, Penn State, USA can be reextracted	Coral Tissue	organic material	E10.Acr.cyth.1	None	LH_270_T	n	E10.6.Acr.cyth.1.20150627	Acropora cytherea	Acropora	cytherea	Acropora cytherea	Acropora	cytherea	live coral	measured	15	110	55	D6	None	n	0	None	n
E10.Acr.cyth.2.20150627.M	CGTGCTGTCA	AGATCGGAAGAGCACACGTCTGAACTCCAGTCA	AGATCGGAAGAGCGTCGTGTAGGGAAAGAGTGT	AN5UL	Pollock387_LH_273_M	North Bay_20150627	2015-06-27	20150627	North Bay	08:27:00	2015-06-27 08:27:00	2	-31.5214	159.047	live_coral	1.1	21	Unknown	Unknown	Unknown	Unknown	None	n	y	Medina Lab, Penn State, USA can be reextracted	Coral Mucus	mucus	E10.Acr.cyth.2	None	LH_273_M	n	E10.6.Acr.cyth.2.20150627	Acropora cytherea	Acropora	cytherea	Acropora cytherea	Acropora	cytherea	live coral	measured	60	75	200	D6	None	n	0	None	n
E10.Acr.cyth.2.20150627.S	GAGCTAGTGA	AGATCGGAAGAGCACACGTCTGAACTCCAGTCA	AGATCGGAAGAGCGTCGTGTAGGGAAAGAGTGT	AN5UL	Pollock388_LH_273_S	North Bay_20150627	2015-06-27	20150627	North Bay	08:27:00	2015-06-27 08:27:00	2	-31.5214	159.047	live_coral	1.1	21	Unknown	Unknown	Unknown	Unknown	None	n	y	Medina Lab, Penn State, USA can be reextracted	Coral Skeleton	organic material	E10.Acr.cyth.2	None	LH_273_S	n	E10.6.Acr.cyth.2.20150627	Acropora cytherea	Acropora	cytherea	Acropora cytherea	Acropora	cytherea	live coral	measured	60	75	200	D6	None	n	0	None	n
E10.Acr.cyth.2.20150627.T	GCTAGTGAGT	AGATCGGAAGAGCACACGTCTGAACTCCAGTCA	AGATCGGAAGAGCGTCGTGTAGGGAAAGAGTGT	AN5UL	Pollock389_LH_273_T	North Bay_20150627	2015-06-27	20150627	North Bay	08:27:00	2015-06-27 08:27:00	2	-31.5214	159.047	live_coral	1.1	21	Unknown	Unknown	Unknown	Unknown	None	n	y	Medina Lab, Penn State, USA can be reextracted	Coral Tissue	organic material	E10.Acr.cyth.2	None	LH_273_T	n	E10.6.Acr.cyth.2.20150627	Acropora cytherea	Acropora	cytherea	Acropora cytherea	Acropora	cytherea	live coral	measured	60	75	200	D6	None	n	0	None	n
E10.Acr.cyth.3.20150627.M	GAGTGATCGT	AGATCGGAAGAGCACACGTCTGAACTCCAGTCA	AGATCGGAAGAGCGTCGTGTAGGGAAAGAGTGT	AN5UL	Pollock392_LH_275_M	North Bay_20150627	2015-06-27	20150627	North Bay	08:41:00	2015-06-27 08:41:00	3	-31.5214	159.047	live_coral	1.2	21	Unknown	Unknown	Unknown	Unknown	None	n	y	Medina Lab, Penn State, USA can be reextracted	Coral Mucus	mucus	E10.Acr.cyth.3	None	LH_275_M	n	E10.6.Acr.cyth.3.20150627	Acropora cytherea	Acropora	cytherea	Acropora cytherea	Acropora	cytherea	live coral	measured	20	55	30	D6	None	n	0	None	n
E10.Acr.cyth.3.20150627.S	TGCTATGCTG	AGATCGGAAGAGCACACGTCTGAACTCCAGTCA	AGATCGGAAGAGCGTCGTGTAGGGAAAGAGTGT	AN5UL	Pollock393_LH_275_S	North Bay_20150627	2015-06-27	20150627	North Bay	08:41:00	2015-06-27 08:41:00	3	-31.5214	159.047	live_coral	1.2	21	Unknown	Unknown	Unknown	Unknown	None	n	y	Medina Lab, Penn State, USA can be reextracted	Coral Skeleton	organic material	E10.Acr.cyth.3	None	LH_275_S	n	E10.6.Acr.cyth.3.20150627	Acropora cytherea	Acropora	cytherea	Acropora cytherea	Acropora	cytherea	live coral	measured	20	55	30	D6	None	n	0	None	n
E10.Acr.cyth.3.20150627.T	CTATGCGATC	AGATCGGAAGAGCACACGTCTGAACTCCAGTCA	AGATCGGAAGAGCGTCGTGTAGGGAAAGAGTGT	AN5UL	Pollock394_LH_275_T	North Bay_20150627	2015-06-27	20150627	North Bay	08:41:00	2015-06-27 08:41:00	3	-31.5214	159.047	live_coral	1.2	21	Unknown	Unknown	Unknown	Unknown	None	n	y	Medina Lab, Penn State, USA can be reextracted	Coral Tissue	organic material	E10.Acr.cyth.3	None	LH_275_T	n	E10.6.Acr.cyth.3.20150627	Acropora cytherea	Acropora	cytherea	Acropora cytherea	Acropora	cytherea	live coral	measured	20	55	30	D6	None	n	0	None	n
E10.Acr.pali.1.20150627.M	GTCGTGTACT	AGATCGGAAGAGCACACGTCTGAACTCCAGTCA	AGATCGGAAGAGCGTCGTGTAGGGAAAGAGTGT	ALVCP	Pollock2	North Bay_20150627	2015-06-27	20150627	North Bay	08:49:00	2015-06-27 08:49:00	1	-31.5214	159.047	sand	1.2	21	Unknown	Unknown	Unknown	Unknown	None	n	y	Medina Lab, Penn State, USA can be reextracted	Coral Mucus	mucus	E10.Acr.pali.1	None	LH_276_M	n	E10.6.Acr.pali.1.20150627	Isopora palifera	Isopora	palifera	Isopora palifera	Isopora	palifera	sand	measured	45	65	65	D5	None	n	0	None	n
E10.Acr.pali.2.20150627.M	GCGTCGTGTA	AGATCGGAAGAGCACACGTCTGAACTCCAGTCA	AGATCGGAAGAGCGTCGTGTAGGGAAAGAGTGT	ALVCP	Pollock3	North Bay_20150627	2015-06-27	20150627	North Bay	08:54:00	2015-06-27 08:54:00	2	-31.5214	159.047	dead_coral	1.2	21	Unknown	Unknown	Unknown	Unknown	None	n	y	Medina Lab, Penn State, USA can be reextracted	Coral Mucus	mucus	E10.Acr.pali.2	None	LH_277_M	n	E10.6.Acr.pali.2.20150627	Isopora palifera	Isopora	palifera	Isopora palifera	Isopora	palifera	sand	measured	40	25	40	D5	None	n	0	None	n
E10.Acr.pali.2.20150627.S	GTGCGTGTGT	AGATCGGAAGAGCACACGTCTGAACTCCAGTCA	AGATCGGAAGAGCGTCGTGTAGGGAAAGAGTGT	ALVCP	Pollock4	North Bay_20150627	2015-06-27	20150627	North Bay	08:54:00	2015-06-27 08:54:00	2	-31.5214	159.047	dead_coral	1.2	21	Unknown	Unknown	Unknown	Unknown	None	n	y	Medina Lab, Penn State, USA can be reextracted	Coral Skeleton	organic material	E10.Acr.pali.2	None	LH_277_S	n	E10.6.Acr.pali.2.20150627	Isopora palifera	Isopora	palifera	Isopora palifera	Isopora	palifera	sand	measured	40	25	40	D5	None	n	0	None	n
E10.Acr.pali.2.20150627.T	GTCGTCGTCT	AGATCGGAAGAGCACACGTCTGAACTCCAGTCA	AGATCGGAAGAGCGTCGTGTAGGGAAAGAGTGT	ALVCP	Pollock5	North Bay_20150627	2015-06-27	20150627	North Bay	08:54:00	2015-06-27 08:54:00	2	-31.5214	159.047	dead_coral	1.2	21	Unknown	Unknown	Unknown	Unknown	None	n	y	Medina Lab, Penn State, USA can be reextracted	Coral Tissue	organic material	E10.Acr.pali.2	None	LH_277_T	n	E10.6.Acr.pali.2.20150627	Isopora palifera	Isopora	palifera	Isopora palifera	Isopora	palifera	sand	measured	40	25	40	D5	None	n	0	None	n
E10.Acr.pali.3.20150627.M	GTCATGCGTC	AGATCGGAAGAGCACACGTCTGAACTCCAGTCA	AGATCGGAAGAGCGTCGTGTAGGGAAAGAGTGT	AN5UL	Pollock395_LH_278_M	North Bay_20150627	2015-06-27	20150627	North Bay	09:04:00	2015-06-27 09:04:00	3	-31.5214	159.047	dead_coral	1.2	21	Unknown	Unknown	Unknown	Unknown	None	n	y	Medina Lab, Penn State, USA can be reextracted	Coral Mucus	mucus	E10.Acr.pali.3	None	LH_278_M	n	E10.6.Acr.pali.3.20150627	Isopora palifera	Isopora	palifera	Isopora palifera	Isopora	palifera	sand	measured	35	25	13	D5	None	n	0	None	n
E10.Acr.pali.3.20150627.S	TGCTCGTAGT	AGATCGGAAGAGCACACGTCTGAACTCCAGTCA	AGATCGGAAGAGCGTCGTGTAGGGAAAGAGTGT	ALVCP	Pollock6	North Bay_20150627	2015-06-27	20150627	North Bay	09:04:00	2015-06-27 09:04:00	3	-31.5214	159.047	dead_coral	1.2	21	Unknown	Unknown	Unknown	Unknown	None	n	y	Medina Lab, Penn State, USA can be reextracted	Coral Skeleton	organic material	E10.Acr.pali.3	None	LH_278_S	n	E10.6.Acr.pali.3.20150627	Isopora palifera	Isopora	palifera	Isopora palifera	Isopora	palifera	sand	measured	35	25	13	D5	None	n	0	None	n
E10.Acr.pali.3.20150627.T	GTGTATGCGT	AGATCGGAAGAGCACACGTCTGAACTCCAGTCA	AGATCGGAAGAGCGTCGTGTAGGGAAAGAGTGT	ALVCP	Pollock7	North Bay_20150627	2015-06-27	20150627	North Bay	09:04:00	2015-06-27 09:04:00	3	-31.5214	159.047	dead_coral	1.2	21	Unknown	Unknown	Unknown	Unknown	None	n	y	Medina Lab, Penn State, USA can be reextracted	Coral Tissue	organic material	E10.Acr.pali.3	None	LH_278_T	n	E10.6.Acr.pali.3.20150627	Isopora palifera	Isopora	palifera	Isopora palifera	Isopora	palifera	sand	measured	35	25	13	D5	None	n	0	None	n
E10.Alv.alli.1.20150628.M	CAGTCAGAGT	AGATCGGAAGAGCACACGTCTGAACTCCAGTCA	AGATCGGAAGAGCGTCGTGTAGGGAAAGAGTGT	AN5UL	Pollock410_LH_290_M	Comets Hole_20150628	2015-06-28	20150628	Comets Hole	10:05:00	2015-06-28 10:05:00	1	-31.5461	159.061	dead_coral	3	20	Unknown	Unknown	Unknown	Unknown	None	n	y	Medina Lab, Penn State, USA can be reextracted	Coral Mucus	mucus	E10.Alv.alli.1	None	LH_290_M	n	E10.6.Alv.alli.1.20150628	Alveopora allingi	Alveopora	allingi	Alveopora allingi	Alveopora	allingi	dead coral	measured	10	15	16	D4	None	n	0	None	n
E10.Alv.alli.1.20150628.S	GTCTACTGTC	AGATCGGAAGAGCACACGTCTGAACTCCAGTCA	AGATCGGAAGAGCGTCGTGTAGGGAAAGAGTGT	AN5UL	Pollock411_LH_290_S	Comets Hole_20150628	2015-06-28	20150628	Comets Hole	10:05:00	2015-06-28 10:05:00	1	-31.5461	159.061	dead_coral	3	20	Unknown	Unknown	Unknown	Unknown	None	n	y	Medina Lab, Penn State, USA can be reextracted	Coral Skeleton	organic material	E10.Alv.alli.1	None	LH_290_S	n	E10.6.Alv.alli.1.20150628	Alveopora allingi	Alveopora	allingi	Alveopora allingi	Alveopora	allingi	dead coral	measured	10	15	16	D4	None	n	0	None	n
E10.Alv.alli.1.20150628.T	CGTATCTCGA	AGATCGGAAGAGCACACGTCTGAACTCCAGTCA	AGATCGGAAGAGCGTCGTGTAGGGAAAGAGTGT	ALVCP	Pollock20	Comets Hole_20150628	2015-06-28	20150628	Comets Hole	10:05:00	2015-06-28 10:05:00	1	-31.5461	159.061	dead_coral	3	20	Unknown	Unknown	Unknown	Unknown	None	n	y	Medina Lab, Penn State, USA can be reextracted	Coral Tissue	organic material	E10.Alv.alli.1	None	LH_290_T	n	E10.6.Alv.alli.1.20150628	Alveopora allingi	Alveopora	allingi	Alveopora allingi	Alveopora	allingi	dead coral	measured	10	15	16	D4	None	n	0	None	n
E10.Alv.alli.2.20150628.M	TGTCGAGTCA	AGATCGGAAGAGCACACGTCTGAACTCCAGTCA	AGATCGGAAGAGCGTCGTGTAGGGAAAGAGTGT	AN5UL	Pollock412_LH_291_M	Comets Hole_20150628	2015-06-28	20150628	Comets Hole	10:11:00	2015-06-28 10:11:00	2	-31.5461	159.061	dead_coral	3.2	20	Unknown	Unknown	Unknown	Unknown	None	n	y	Medina Lab, Penn State, USA can be reextracted	Coral Mucus	mucus	E10.Alv.alli.2	None	LH_291_M	n	E10.6.Alv.alli.2.20150628	Alveopora allingi	Alveopora	allingi	Alveopora allingi	Alveopora	allingi	dead coral	measured	10	13	8	D4	None	n	0	None	n
E10.Alv.alli.2.20150628.S	GTGCTCATGT	AGATCGGAAGAGCACACGTCTGAACTCCAGTCA	AGATCGGAAGAGCGTCGTGTAGGGAAAGAGTGT	ALVCP	Pollock21	Comets Hole_20150628	2015-06-28	20150628	Comets Hole	10:11:00	2015-06-28 10:11:00	2	-31.5461	159.061	dead_coral	3.2	20	Unknown	Unknown	Unknown	Unknown	None	n	y	Medina Lab, Penn State, USA can be reextracted	Coral Skeleton	organic material	E10.Alv.alli.2	None	LH_291_S	n	E10.6.Alv.alli.2.20150628	Alveopora allingi	Alveopora	allingi	Alveopora allingi	Alveopora	allingi	dead coral	measured	10	13	8	D4	None	n	0	None	n
E10.Alv.alli.2.20150628.T	TCAGTGTCTC	AGATCGGAAGAGCACACGTCTGAACTCCAGTCA	AGATCGGAAGAGCGTCGTGTAGGGAAAGAGTGT	ALVCP	Pollock22	Comets Hole_20150628	2015-06-28	20150628	Comets Hole	10:11:00	2015-06-28 10:11:00	2	-31.5461	159.061	dead_coral	3.2	20	Unknown	Unknown	Unknown	Unknown	None	n	y	Medina Lab, Penn State, USA can be reextracted	Coral Tissue	organic material	E10.Alv.alli.2	None	LH_291_T	n	E10.6.Alv.alli.2.20150628	Alveopora allingi	Alveopora	allingi	Alveopora allingi	Alveopora	allingi	dead coral	measured	10	13	8	D4	None	n	0	None	n
E10.Alv.alli.3.20150628.M	CATGTCGTCA	AGATCGGAAGAGCACACGTCTGAACTCCAGTCA	AGATCGGAAGAGCGTCGTGTAGGGAAAGAGTGT	ALVCP	Pollock23	Comets Hole_20150628	2015-06-28	20150628	Comets Hole	10:17:00	2015-06-28 10:17:00	3	-31.5461	159.061	sand	3.2	20	Unknown	Unknown	Unknown	Unknown	None	n	y	Medina Lab, Penn State, USA can be reextracted	Coral Mucus	mucus	E10.Alv.alli.3	None	LH_292_M	n	E10.6.Alv.alli.3.20150628	Alveopora allingi	Alveopora	allingi	Alveopora allingi	Alveopora	allingi	sand	measured	15	19	10	D4	None	n	0	None	n
E10.Alv.alli.3.20150628.S	TGAGCGTGCT	AGATCGGAAGAGCACACGTCTGAACTCCAGTCA	AGATCGGAAGAGCGTCGTGTAGGGAAAGAGTGT	ALVCP	Pollock24	Comets Hole_20150628	2015-06-28	20150628	Comets Hole	10:17:00	2015-06-28 10:17:00	3	-31.5461	159.061	sand	3.2	20	Unknown	Unknown	Unknown	Unknown	None	n	y	Medina Lab, Penn State, USA can be reextracted	Coral Skeleton	organic material	E10.Alv.alli.3	None	LH_292_S	n	E10.6.Alv.alli.3.20150628	Alveopora allingi	Alveopora	allingi	Alveopora allingi	Alveopora	allingi	sand	measured	15	19	10	D4	None	n	0	None	n
E10.Alv.alli.3.20150628.T	GTGCGCTAGT	AGATCGGAAGAGCACACGTCTGAACTCCAGTCA	AGATCGGAAGAGCGTCGTGTAGGGAAAGAGTGT	ALVCP	Pollock25	Comets Hole_20150628	2015-06-28	20150628	Comets Hole	10:17:00	2015-06-28 10:17:00	3	-31.5461	159.061	sand	3.2	20	Unknown	Unknown	Unknown	Unknown	None	n	y	Medina Lab, Penn State, USA can be reextracted	Coral Tissue	organic material	E10.Alv.alli.3	None	LH_292_T	n	E10.6.Alv.alli.3.20150628	Alveopora allingi	Alveopora	allingi	Alveopora allingi	Alveopora	allingi	sand	measured	15	19	10	D4	None	n	0	None	n
E10.Cyp.micr.1.20150627.M	CGTATCTCGA	AGATCGGAAGAGCACACGTCTGAACTCCAGTCA	AGATCGGAAGAGCGTCGTGTAGGGAAAGAGTGT	AN5UL	Pollock396_LH_279_M	North Bay_20150627	2015-06-27	20150627	North Bay	09:13:00	2015-06-27 09:13:00	1	-31.5214	159.047	dead_coral	1.2	21	Unknown	Unknown	Unknown	Unknown	None	n	y	Medina Lab, Penn State, USA can be reextracted	Coral Mucus	mucus	E10.Cyp.micr.1	None	LH_279_M	n	E10.17.Cyp.micr.1.20150627	Cyphastrea microphthalma	Cyphastrea	microphthalma	Cyphastrea microphthalma	Cyphastrea	microphthalma	sand	measured	30	35	35	D4	None	n	0	None	n
E10.Cyp.micr.1.20150627.S	GTGCTCATGT	AGATCGGAAGAGCACACGTCTGAACTCCAGTCA	AGATCGGAAGAGCGTCGTGTAGGGAAAGAGTGT	AN5UL	Pollock397_LH_279_S	North Bay_20150627	2015-06-27	20150627	North Bay	09:13:00	2015-06-27 09:13:00	1	-31.5214	159.047	dead_coral	1.2	21	Unknown	Unknown	Unknown	Unknown	None	n	y	Medina Lab, Penn State, USA can be reextracted	Coral Skeleton	organic material	E10.Cyp.micr.1	None	LH_279_S	n	E10.17.Cyp.micr.1.20150627	Cyphastrea microphthalma	Cyphastrea	microphthalma	Cyphastrea microphthalma	Cyphastrea	microphthalma	sand	measured	30	35	35	D4	None	n	0	None	n
E10.Cyp.micr.1.20150627.T	TCAGTGTCTC	AGATCGGAAGAGCACACGTCTGAACTCCAGTCA	AGATCGGAAGAGCGTCGTGTAGGGAAAGAGTGT	AN5UL	Pollock398_LH_279_T	North Bay_20150627	2015-06-27	20150627	North Bay	09:13:00	2015-06-27 09:13:00	1	-31.5214	159.047	dead_coral	1.2	21	Unknown	Unknown	Unknown	Unknown	None	n	y	Medina Lab, Penn State, USA can be reextracted	Coral Tissue	organic material	E10.Cyp.micr.1	None	LH_279_T	n	E10.17.Cyp.micr.1.20150627	Cyphastrea microphthalma	Cyphastrea	microphthalma	Cyphastrea microphthalma	Cyphastrea	microphthalma	sand	measured	30	35	35	D4	None	n	0	None	n
E10.Cyp.sera.1.20150628.M	CATGTCGTCA	AGATCGGAAGAGCACACGTCTGAACTCCAGTCA	AGATCGGAAGAGCGTCGTGTAGGGAAAGAGTGT	AN5UL	Pollock399_LH_282_M	North Bay_20150628	2015-06-28	20150628	North Bay	07:51:00	2015-06-28 07:51:00	1	-31.5214	159.047	sand	1.3	21	Unknown	Unknown	Unknown	Unknown	None	n	y	Medina Lab, Penn State, USA can be reextracted	Coral Mucus	mucus	E10.Cyp.sera.1	None	LH_282_M	n	E10.17.Cyp.sera.1.20150628	Cyphastrea serailia	Cyphastrea	serailia	Cyphastrea serailia	Cyphastrea	serailia	sand	measured	20	28	26	D5	None	n	0	None	n
E10.Cyp.sera.2.20150628.M	TGAGCGTGCT	AGATCGGAAGAGCACACGTCTGAACTCCAGTCA	AGATCGGAAGAGCGTCGTGTAGGGAAAGAGTGT	AN5UL	Pollock400_LH_283_M	North Bay_20150628	2015-06-28	20150628	North Bay	08:00:00	2015-06-28 08:00:00	2	-31.5214	159.047	sand	1.3	21	Unknown	Unknown	Unknown	Unknown	None	n	y	Medina Lab, Penn State, USA can be reextracted	Coral Mucus	mucus	E10.Cyp.sera.2	None	LH_283_M	n	E10.17.Cyp.sera.2.20150628	Cyphastrea serailia	Cyphastrea	serailia	Cyphastrea serailia	Cyphastrea	serailia	sand	measured	20	20	30	D4	None	n	0	None	n
E10.Cyp.sera.2.20150628.S	GTGCTGTCGT	AGATCGGAAGAGCACACGTCTGAACTCCAGTCA	AGATCGGAAGAGCGTCGTGTAGGGAAAGAGTGT	ALVCP	Pollock9	North Bay_20150628	2015-06-28	20150628	North Bay	08:00:00	2015-06-28 08:00:00	2	-31.5214	159.047	sand	1.3	21	Unknown	Unknown	Unknown	Unknown	None	n	y	Medina Lab, Penn State, USA can be reextracted	Coral Skeleton	organic material	E10.Cyp.sera.2	None	LH_283_S	n	E10.17.Cyp.sera.2.20150628	Cyphastrea serailia	Cyphastrea	serailia	Cyphastrea serailia	Cyphastrea	serailia	sand	measured	20	20	30	D4	None	n	0	None	n
E10.Cyp.sera.2.20150628.T	GTGCGCTAGT	AGATCGGAAGAGCACACGTCTGAACTCCAGTCA	AGATCGGAAGAGCGTCGTGTAGGGAAAGAGTGT	AN5UL	Pollock401_LH_283_T	North Bay_20150628	2015-06-28	20150628	North Bay	08:00:00	2015-06-28 08:00:00	2	-31.5214	159.047	sand	1.3	21	Unknown	Unknown	Unknown	Unknown	None	n	y	Medina Lab, Penn State, USA can be reextracted	Coral Tissue	organic material	E10.Cyp.sera.2	None	LH_283_T	n	E10.17.Cyp.sera.2.20150628	Cyphastrea serailia	Cyphastrea	serailia	Cyphastrea serailia	Cyphastrea	serailia	sand	measured	20	20	30	D4	None	n	0	None	n
E10.Fav.abdi.1.20150629.M	CTGTACGTGA	AGATCGGAAGAGCACACGTCTGAACTCCAGTCA	AGATCGGAAGAGCGTCGTGTAGGGAAAGAGTGT	ALVCP	Pollock38	Far Flats_20150629	2015-06-29	20150629	Far Flats	10:48:00	2015-06-29 10:48:00	1	-31.5618	159.075	dead_coral	0.8	21	Unknown	Unknown	Unknown	Unknown	None	n	y	Medina Lab, Penn State, USA can be reextracted	Coral Mucus	mucus	E10.Fav.abdi.1	None	LH_302_M	n	E10.17.Fav.abdi.1.20150629	Favites abdita	Favites	abdita	Favites abdita	Favites	abdita	sand	measured	20	20	20	D4	None	n	0	None	n
E10.Fav.abdi.1.20150629.S	GATGCGAGCT	AGATCGGAAGAGCACACGTCTGAACTCCAGTCA	AGATCGGAAGAGCGTCGTGTAGGGAAAGAGTGT	ALVCP	Pollock39	Far Flats_20150629	2015-06-29	20150629	Far Flats	10:48:00	2015-06-29 10:48:00	1	-31.5618	159.075	dead_coral	0.8	21	Unknown	Unknown	Unknown	Unknown	None	n	y	Medina Lab, Penn State, USA can be reextracted	Coral Skeleton	organic material	E10.Fav.abdi.1	None	LH_302_S	n	E10.17.Fav.abdi.1.20150629	Favites abdita	Favites	abdita	Favites abdita	Favites	abdita	sand	measured	20	20	20	D4	None	n	0	None	n
E10.Fav.abdi.1.20150629.T	TGTGCTCGCA	AGATCGGAAGAGCACACGTCTGAACTCCAGTCA	AGATCGGAAGAGCGTCGTGTAGGGAAAGAGTGT	ALVCP	Pollock40	Far Flats_20150629	2015-06-29	20150629	Far Flats	10:48:00	2015-06-29 10:48:00	1	-31.5618	159.075	dead_coral	0.8	21	Unknown	Unknown	Unknown	Unknown	None	n	y	Medina Lab, Penn State, USA can be reextracted	Coral Tissue	organic material	E10.Fav.abdi.1	None	LH_302_T	n	E10.17.Fav.abdi.1.20150629	Favites abdita	Favites	abdita	Favites abdita	Favites	abdita	sand	measured	20	20	20	D4	None	n	0	None	n
E10.Mon.curt.1.20150629.M	CGCAGTCTAT	AGATCGGAAGAGCACACGTCTGAACTCCAGTCA	AGATCGGAAGAGCGTCGTGTAGGGAAAGAGTGT	ALVCP	Pollock33	Far Flats_20150629	2015-06-29	20150629	Far Flats	10:23:00	2015-06-29 10:23:00	1	-31.5618	159.075	dead_coral	1	21	Unknown	Unknown	Unknown	Unknown	None	n	y	Medina Lab, Penn State, USA can be reextracted	Coral Mucus	mucus	E10.Mon.curt.1	None	LH_300_M	n	E10.17.Mon.curt.1.20150629	Astrea curta	Astrea	curta	Astrea curta	Astrea	curta	dead coral	measured	35	38	28	D4	None	n	0	None	n
E10.Mon.curt.1.20150629.S	CAGTCAGAGT	AGATCGGAAGAGCACACGTCTGAACTCCAGTCA	AGATCGGAAGAGCGTCGTGTAGGGAAAGAGTGT	ALVCP	Pollock34	Far Flats_20150629	2015-06-29	20150629	Far Flats	10:23:00	2015-06-29 10:23:00	1	-31.5618	159.075	dead_coral	1	21	Unknown	Unknown	Unknown	Unknown	None	n	y	Medina Lab, Penn State, USA can be reextracted	Coral Skeleton	organic material	E10.Mon.curt.1	None	LH_300_S	n	E10.17.Mon.curt.1.20150629	Astrea curta	Astrea	curta	Astrea curta	Astrea	curta	dead coral	measured	35	38	28	D4	None	n	0	None	n
E10.Mon.curt.1.20150629.T	GTCTACTGTC	AGATCGGAAGAGCACACGTCTGAACTCCAGTCA	AGATCGGAAGAGCGTCGTGTAGGGAAAGAGTGT	ALVCP	Pollock35	Far Flats_20150629	2015-06-29	20150629	Far Flats	10:23:00	2015-06-29 10:23:00	1	-31.5618	159.075	dead_coral	1	21	Unknown	Unknown	Unknown	Unknown	None	n	y	Medina Lab, Penn State, USA can be reextracted	Coral Tissue	organic material	E10.Mon.curt.1	None	LH_300_T	n	E10.17.Mon.curt.1.20150629	Astrea curta	Astrea	curta	Astrea curta	Astrea	curta	dead coral	measured	35	38	28	D4	None	n	0	None	n
E10.Mon.curt.2.20150629.M	TACGCTGCTG	AGATCGGAAGAGCACACGTCTGAACTCCAGTCA	AGATCGGAAGAGCGTCGTGTAGGGAAAGAGTGT	AN5UL	Pollock417_LH_301_M	Far Flats_20150629	2015-06-29	20150629	Far Flats	10:38:00	2015-06-29 10:38:00	2	-31.5618	159.075	dead_coral	1	21	Unknown	Unknown	Unknown	Unknown	None	n	y	Medina Lab, Penn State, USA can be reextracted	Coral Mucus	mucus	E10.Mon.curt.2	None	LH_301_M	n	E10.17.Mon.curt.2.20150629	Astrea curta	Astrea	curta	Astrea curta	Astrea	curta	sand	measured	10	16	12	D2	None	n	0	None	n
E10.Mon.curt.2.20150629.S	TGTCGAGTCA	AGATCGGAAGAGCACACGTCTGAACTCCAGTCA	AGATCGGAAGAGCGTCGTGTAGGGAAAGAGTGT	ALVCP	Pollock36	Far Flats_20150629	2015-06-29	20150629	Far Flats	10:38:00	2015-06-29 10:38:00	2	-31.5618	159.075	dead_coral	1	21	Unknown	Unknown	Unknown	Unknown	None	n	y	Medina Lab, Penn State, USA can be reextracted	Coral Skeleton	organic material	E10.Mon.curt.2	None	LH_301_S	n	E10.17.Mon.curt.2.20150629	Astrea curta	Astrea	curta	Astrea curta	Astrea	curta	sand	measured	10	16	12	D2	None	n	0	None	n
E10.Mon.curt.2.20150629.T	GCGATGATGA	AGATCGGAAGAGCACACGTCTGAACTCCAGTCA	AGATCGGAAGAGCGTCGTGTAGGGAAAGAGTGT	ALVCP	Pollock37	Far Flats_20150629	2015-06-29	20150629	Far Flats	10:38:00	2015-06-29 10:38:00	2	-31.5618	159.075	dead_coral	1	21	Unknown	Unknown	Unknown	Unknown	None	n	y	Medina Lab, Penn State, USA can be reextracted	Coral Tissue	organic material	E10.Mon.curt.2	None	LH_301_T	n	E10.17.Mon.curt.2.20150629	Astrea curta	Astrea	curta	Astrea curta	Astrea	curta	sand	measured	10	16	12	D2	None	n	0	None	n
E10.Poc.dami.1.20150628.M	GAGTGCATCT	AGATCGGAAGAGCACACGTCTGAACTCCAGTCA	AGATCGGAAGAGCGTCGTGTAGGGAAAGAGTGT	AN5UL	Pollock405_LH_287_M	North Bay_20150628	2015-06-28	20150628	North Bay	08:34:00	2015-06-28 08:34:00	1	-31.5214	159.047	live coral	0.7	21	Unknown	Unknown	Unknown	Unknown	None	n	y	Medina Lab, Penn State, USA can be reextracted	Coral Mucus	mucus	E10.Poc.dami.1	None	LH_287_M	n	E10.10.Poc.dami.1.20150628	Pocillopora damicornis	Pocillopora	damicornis	Pocillopora damicornis	Pocillopora	damicornis	live coral	measured	40	50	30	D5	None	n	0	None	n
E10.Poc.dami.1.20150628.S	GAGTGATCGT	AGATCGGAAGAGCACACGTCTGAACTCCAGTCA	AGATCGGAAGAGCGTCGTGTAGGGAAAGAGTGT	ALVCP	Pollock16	North Bay_20150628	2015-06-28	20150628	North Bay	08:34:00	2015-06-28 08:34:00	1	-31.5214	159.047	live coral	0.7	21	Unknown	Unknown	Unknown	Unknown	None	n	y	Medina Lab, Penn State, USA can be reextracted	Coral Skeleton	organic material	E10.Poc.dami.1	None	LH_287_S	n	E10.10.Poc.dami.1.20150628	Pocillopora damicornis	Pocillopora	damicornis	Pocillopora damicornis	Pocillopora	damicornis	live coral	measured	40	50	30	D5	None	n	0	None	n
E10.Poc.dami.1.20150628.T	CTAGTCTCGT	AGATCGGAAGAGCACACGTCTGAACTCCAGTCA	AGATCGGAAGAGCGTCGTGTAGGGAAAGAGTGT	AN5UL	Pollock406_LH_287_T	North Bay_20150628	2015-06-28	20150628	North Bay	08:34:00	2015-06-28 08:34:00	1	-31.5214	159.047	live coral	0.7	21	Unknown	Unknown	Unknown	Unknown	None	n	y	Medina Lab, Penn State, USA can be reextracted	Coral Tissue	organic material	E10.Poc.dami.1	None	LH_287_T	n	E10.10.Poc.dami.1.20150628	Pocillopora damicornis	Pocillopora	damicornis	Pocillopora damicornis	Pocillopora	damicornis	live coral	measured	40	50	30	D5	None	n	0	None	n
E10.Poc.dami.2.20150628.M	GAGTGTCACT	AGATCGGAAGAGCACACGTCTGAACTCCAGTCA	AGATCGGAAGAGCGTCGTGTAGGGAAAGAGTGT	AN5UL	Pollock407_LH_288_M	North Bay_20150628	2015-06-28	20150628	North Bay	08:41:00	2015-06-28 08:41:00	2	-31.5214	159.047	sand	0.7	21	Unknown	Unknown	Unknown	Unknown	None	n	y	Medina Lab, Penn State, USA can be reextracted	Coral Mucus	mucus	E10.Poc.dami.2	None	LH_288_M	n	E10.10.Poc.dami.2.20150628	Pocillopora damicornis	Pocillopora	damicornis	Pocillopora damicornis	Pocillopora	damicornis	sand	measured	30	30	55	D4	None	n	0	None	n
E10.Poc.dami.2.20150628.S	TGCTATGCTG	AGATCGGAAGAGCACACGTCTGAACTCCAGTCA	AGATCGGAAGAGCGTCGTGTAGGGAAAGAGTGT	ALVCP	Pollock17	North Bay_20150628	2015-06-28	20150628	North Bay	08:41:00	2015-06-28 08:41:00	2	-31.5214	159.047	sand	0.7	21	Unknown	Unknown	Unknown	Unknown	None	n	y	Medina Lab, Penn State, USA can be reextracted	Coral Skeleton	organic material	E10.Poc.dami.2	None	LH_288_S	n	E10.10.Poc.dami.2.20150628	Pocillopora damicornis	Pocillopora	damicornis	Pocillopora damicornis	Pocillopora	damicornis	sand	measured	30	30	55	D4	None	n	0	None	n
E10.Poc.dami.2.20150628.T	TGTGTGCATG	AGATCGGAAGAGCACACGTCTGAACTCCAGTCA	AGATCGGAAGAGCGTCGTGTAGGGAAAGAGTGT	AN5UL	Pollock408_LH_288_T	North Bay_20150628	2015-06-28	20150628	North Bay	08:41:00	2015-06-28 08:41:00	2	-31.5214	159.047	sand	0.7	21	Unknown	Unknown	Unknown	Unknown	None	n	y	Medina Lab, Penn State, USA can be reextracted	Coral Tissue	organic material	E10.Poc.dami.2	None	LH_288_T	n	E10.10.Poc.dami.2.20150628	Pocillopora damicornis	Pocillopora	damicornis	Pocillopora damicornis	Pocillopora	damicornis	sand	measured	30	30	55	D4	None	n	0	None	n
E10.Por.hero.1.20150628.M	GATCGTCTCT	AGATCGGAAGAGCACACGTCTGAACTCCAGTCA	AGATCGGAAGAGCGTCGTGTAGGGAAAGAGTGT	ALVCP	Pollock10	North Bay_20150628	2015-06-28	20150628	North Bay	08:08:00	2015-06-28 08:08:00	1	-31.5214	159.047	sand	1.3	21	Unknown	Unknown	Unknown	Unknown	None	n	y	Medina Lab, Penn State, USA can be reextracted	Coral Mucus	mucus	E10.Por.hero.1	None	LH_284_M	n	E10.3.Por.hero.1.20150628	Porites heronensis	Porites	heronensis	Porites heronensis	Porites	heronensis	sand	measured	20	20	25	D6	None	n	0	None	n
E10.Por.hero.1.20150628.S	CTGTAGTGCG	AGATCGGAAGAGCACACGTCTGAACTCCAGTCA	AGATCGGAAGAGCGTCGTGTAGGGAAAGAGTGT	AN5UL	Pollock402_LH_284_S	North Bay_20150628	2015-06-28	20150628	North Bay	08:08:00	2015-06-28 08:08:00	1	-31.5214	159.047	sand	1.3	21	Unknown	Unknown	Unknown	Unknown	None	n	y	Medina Lab, Penn State, USA can be reextracted	Coral Skeleton	organic material	E10.Por.hero.1	None	LH_284_S	n	E10.3.Por.hero.1.20150628	Porites heronensis	Porites	heronensis	Porites heronensis	Porites	heronensis	sand	measured	20	20	25	D6	None	n	0	None	n
E10.Por.hero.1.20150628.T	CGTGCTGTCA	AGATCGGAAGAGCACACGTCTGAACTCCAGTCA	AGATCGGAAGAGCGTCGTGTAGGGAAAGAGTGT	ALVCP	Pollock11	North Bay_20150628	2015-06-28	20150628	North Bay	08:08:00	2015-06-28 08:08:00	1	-31.5214	159.047	sand	1.3	21	Unknown	Unknown	Unknown	Unknown	None	n	y	Medina Lab, Penn State, USA can be reextracted	Coral Tissue	organic material	E10.Por.hero.1	None	LH_284_T	n	E10.3.Por.hero.1.20150628	Porites heronensis	Porites	heronensis	Porites heronensis	Porites	heronensis	sand	measured	20	20	25	D6	None	n	0	None	n
E10.Por.hero.2.20150628.M	GAGCTAGTGA	AGATCGGAAGAGCACACGTCTGAACTCCAGTCA	AGATCGGAAGAGCGTCGTGTAGGGAAAGAGTGT	ALVCP	Pollock12	North Bay_20150628	2015-06-28	20150628	North Bay	08:13:00	2015-06-28 08:13:00	2	-31.5214	159.047	sand	1.3	21	Unknown	Unknown	Unknown	Unknown	None	n	y	Medina Lab, Penn State, USA can be reextracted	Coral Mucus	mucus	E10.Por.hero.2	None	LH_285_M	n	E10.3.Por.hero.2.20150628	Porites heronensis	Porites	heronensis	Porites heronensis	Porites	heronensis	sand	measured	30	20	27	D5	None	n	0	None	n
E10.Por.hero.2.20150628.S	CTGTGTCGTC	AGATCGGAAGAGCACACGTCTGAACTCCAGTCA	AGATCGGAAGAGCGTCGTGTAGGGAAAGAGTGT	AN5UL	Pollock403_LH_285_S	North Bay_20150628	2015-06-28	20150628	North Bay	08:13:00	2015-06-28 08:13:00	2	-31.5214	159.047	sand	1.3	21	Unknown	Unknown	Unknown	Unknown	None	n	y	Medina Lab, Penn State, USA can be reextracted	Coral Skeleton	organic material	E10.Por.hero.2	None	LH_285_S	n	E10.3.Por.hero.2.20150628	Porites heronensis	Porites	heronensis	Porites heronensis	Porites	heronensis	sand	measured	30	20	27	D5	None	n	0	None	n
E10.Por.hero.2.20150628.T	GCTAGTGAGT	AGATCGGAAGAGCACACGTCTGAACTCCAGTCA	AGATCGGAAGAGCGTCGTGTAGGGAAAGAGTGT	ALVCP	Pollock13	North Bay_20150628	2015-06-28	20150628	North Bay	08:13:00	2015-06-28 08:13:00	2	-31.5214	159.047	sand	1.3	21	Unknown	Unknown	Unknown	Unknown	None	n	y	Medina Lab, Penn State, USA can be reextracted	Coral Tissue	organic material	E10.Por.hero.2	None	LH_285_T	n	E10.3.Por.hero.2.20150628	Porites heronensis	Porites	heronensis	Porites heronensis	Porites	heronensis	sand	measured	30	20	27	D5	None	n	0	None	n
E10.Por.hero.3.20150628.M	CGCTGTAGTC	AGATCGGAAGAGCACACGTCTGAACTCCAGTCA	AGATCGGAAGAGCGTCGTGTAGGGAAAGAGTGT	ALVCP	Pollock14	North Bay_20150628	2015-06-28	20150628	North Bay	08:28:00	2015-06-28 08:28:00	3	-31.5214	159.047	sand	0.8	21	Unknown	Unknown	Unknown	Unknown	None	n	y	Medina Lab, Penn State, USA can be reextracted	Coral Mucus	mucus	E10.Por.hero.3	None	LH_286_M	n	E10.3.Por.hero.3.20150628	Porites heronensis	Porites	heronensis	Porites heronensis	Porites	heronensis	live coral	measured	50	50	40	D6	None	n	0	None	n
E10.Por.hero.3.20150628.S	TGCGTAGTCG	AGATCGGAAGAGCACACGTCTGAACTCCAGTCA	AGATCGGAAGAGCGTCGTGTAGGGAAAGAGTGT	AN5UL	Pollock404_LH_286_S	North Bay_20150628	2015-06-28	20150628	North Bay	08:28:00	2015-06-28 08:28:00	3	-31.5214	159.047	sand	0.8	21	Unknown	Unknown	Unknown	Unknown	None	n	y	Medina Lab, Penn State, USA can be reextracted	Coral Skeleton	organic material	E10.Por.hero.3	None	LH_286_S	n	E10.3.Por.hero.3.20150628	Porites heronensis	Porites	heronensis	Porites heronensis	Porites	heronensis	live coral	measured	50	50	40	D6	None	n	0	None	n
E10.Por.hero.3.20150628.T	CGCTATCAGT	AGATCGGAAGAGCACACGTCTGAACTCCAGTCA	AGATCGGAAGAGCGTCGTGTAGGGAAAGAGTGT	ALVCP	Pollock15	North Bay_20150628	2015-06-28	20150628	North Bay	08:28:00	2015-06-28 08:28:00	3	-31.5214	159.047	sand	0.8	21	Unknown	Unknown	Unknown	Unknown	None	n	y	Medina Lab, Penn State, USA can be reextracted	Coral Tissue	organic material	E10.Por.hero.3	None	LH_286_T	n	E10.3.Por.hero.3.20150628	Porites heronensis	Porites	heronensis	Porites heronensis	Porites	heronensis	live coral	measured	50	50	40	D6	None	n	0	None	n
E10.Sed.1.20150627	GATGTAGCGT	AGATCGGAAGAGCACACGTCTGAACTCCAGTCA	AGATCGGAAGAGCGTCGTGTAGGGAAAGAGTGT	AN5UL	Pollock377_LH_268_SED	North Bay_20150627	2015-06-27	20150627	North Bay	09:00:00	2015-06-27 09:00:00	1	-31.5214	159.047	None	1.3	21	Unknown	Unknown	Unknown	Unknown	None	n	y	Medina Lab, Penn State, USA can be reextracted	Reef Sediment	sandy sediment	WA_268	None	WA_268		not_applicable	not_applicable	not_applicable	not_applicable	not_applicable	not_applicable	not_applicable	not_applicable	not_applicable	not_applicable	not_applicable	not_applicable	not_applicable	not_applicable	not_applicable	not_applicable	not_applicable	not_applicable
E10.Sed.1.20150628	GTATCGTCGT	AGATCGGAAGAGCACACGTCTGAACTCCAGTCA	AGATCGGAAGAGCGTCGTGTAGGGAAAGAGTGT	ALVCP	Pollock8	North Bay_20150628	2015-06-28	20150628	North Bay	09:10:00	2015-06-28 09:10:00	1	-31.5214	159.047	None	1.2	21	Unknown	Unknown	Unknown	Unknown	None	n	y	Medina Lab, Penn State, USA can be reextracted	Reef Sediment	sandy sediment	LH_281	None	LH_281		not_applicable	not_applicable	not_applicable	not_applicable	not_applicable	not_applicable	not_applicable	not_applicable	not_applicable	not_applicable	not_applicable	not_applicable	not_applicable	not_applicable	not_applicable	not_applicable	not_applicable	not_applicable
E10.Sed.1.20150630	TCTCTGTGCA	AGATCGGAAGAGCACACGTCTGAACTCCAGTCA	AGATCGGAAGAGCGTCGTGTAGGGAAAGAGTGT	AN5UL	Pollock419_LH_305_SED	Far Flats_20150630	2015-06-30	20150630	Far Flats	12:10:00	2015-06-30 12:10:00	1	-31.5618	159.075	None	1.3	21	Unknown	Unknown	Unknown	Unknown	None	n	y	Medina Lab, Penn State, USA can be reextracted	Reef Sediment	sandy sediment	LH_305	None	LH_305		not_applicable	not_applicable	not_applicable	not_applicable	not_applicable	not_applicable	not_applicable	not_applicable	not_applicable	not_applicable	not_applicable	not_applicable	not_applicable	not_applicable	not_applicable	not_applicable	not_applicable	not_applicable
E10.Ser.cali.1.20150627.M	GTCGTCGTCT	AGATCGGAAGAGCACACGTCTGAACTCCAGTCA	AGATCGGAAGAGCGTCGTGTAGGGAAAGAGTGT	AN5UL	Pollock381_LH_271_M	North Bay_20150627	2015-06-27	20150627	North Bay	08:15:00	2015-06-27 08:15:00	1	-31.5214	159.047	sand	1.3	21	Unknown	Unknown	Unknown	Unknown	None	n	y	Medina Lab, Penn State, USA can be reextracted	Coral Mucus	mucus	E10.Ser.cali.1	None	LH_271_M	n	E10.10.Ser.cali.1.20150627	Seriatopora hystrix	Seriatopora	hystrix	Seriatopora caliendrum	Seriatopora	caliendrum	live coral	measured	25	31	13	D6	None	n	0	None	n
E10.Ser.cali.1.20150627.S	TGCTCGTAGT	AGATCGGAAGAGCACACGTCTGAACTCCAGTCA	AGATCGGAAGAGCGTCGTGTAGGGAAAGAGTGT	AN5UL	Pollock382_LH_271_S	North Bay_20150627	2015-06-27	20150627	North Bay	08:15:00	2015-06-27 08:15:00	1	-31.5214	159.047	sand	1.3	21	Unknown	Unknown	Unknown	Unknown	None	n	y	Medina Lab, Penn State, USA can be reextracted	Coral Skeleton	organic material	E10.Ser.cali.1	None	LH_271_S	n	E10.10.Ser.cali.1.20150627	Seriatopora hystrix	Seriatopora	hystrix	Seriatopora caliendrum	Seriatopora	caliendrum	live coral	measured	25	31	13	D6	None	n	0	None	n
E10.Ser.cali.1.20150627.T	GTGTATGCGT	AGATCGGAAGAGCACACGTCTGAACTCCAGTCA	AGATCGGAAGAGCGTCGTGTAGGGAAAGAGTGT	AN5UL	Pollock383_LH_271_T	North Bay_20150627	2015-06-27	20150627	North Bay	08:15:00	2015-06-27 08:15:00	1	-31.5214	159.047	sand	1.3	21	Unknown	Unknown	Unknown	Unknown	None	n	y	Medina Lab, Penn State, USA can be reextracted	Coral Tissue	organic material	E10.Ser.cali.1	None	LH_271_T	n	E10.10.Ser.cali.1.20150627	Seriatopora hystrix	Seriatopora	hystrix	Seriatopora caliendrum	Seriatopora	caliendrum	live coral	measured	25	31	13	D6	None	n	0	None	n
E10.Ser.cali.2.20150627.M	GTATCGTCGT	AGATCGGAAGAGCACACGTCTGAACTCCAGTCA	AGATCGGAAGAGCGTCGTGTAGGGAAAGAGTGT	AN5UL	Pollock384_LH_272_M	North Bay_20150627	2015-06-27	20150627	North Bay	08:20:00	2015-06-27 08:20:00	2	-31.5214	159.047	dead_coral	1.3	21	Unknown	Unknown	Unknown	Unknown	None	n	y	Medina Lab, Penn State, USA can be reextracted	Coral Mucus	mucus	E10.Ser.cali.2	None	LH_272_M	n	E10.10.Ser.cali.2.20150627	Seriatopora hystrix	Seriatopora	hystrix	Seriatopora caliendrum	Seriatopora	caliendrum	live coral	measured	20	15	10	D2	None	n	0	None	n
E10.Ser.cali.2.20150627.S	GTGCTGTCGT	AGATCGGAAGAGCACACGTCTGAACTCCAGTCA	AGATCGGAAGAGCGTCGTGTAGGGAAAGAGTGT	AN5UL	Pollock385_LH_272_S	North Bay_20150627	2015-06-27	20150627	North Bay	08:20:00	2015-06-27 08:20:00	2	-31.5214	159.047	dead_coral	1.3	21	Unknown	Unknown	Unknown	Unknown	None	n	y	Medina Lab, Penn State, USA can be reextracted	Coral Skeleton	organic material	E10.Ser.cali.2	None	LH_272_S	n	E10.10.Ser.cali.2.20150627	Seriatopora hystrix	Seriatopora	hystrix	Seriatopora caliendrum	Seriatopora	caliendrum	live coral	measured	20	15	10	D2	None	n	0	None	n
E10.Ser.cali.2.20150627.T	GATCGTCTCT	AGATCGGAAGAGCACACGTCTGAACTCCAGTCA	AGATCGGAAGAGCGTCGTGTAGGGAAAGAGTGT	AN5UL	Pollock386_LH_272_T	North Bay_20150627	2015-06-27	20150627	North Bay	08:20:00	2015-06-27 08:20:00	2	-31.5214	159.047	dead_coral	1.3	21	Unknown	Unknown	Unknown	Unknown	None	n	y	Medina Lab, Penn State, USA can be reextracted	Coral Tissue	organic material	E10.Ser.cali.2	None	LH_272_T	n	E10.10.Ser.cali.2.20150627	Seriatopora hystrix	Seriatopora	hystrix	Seriatopora caliendrum	Seriatopora	caliendrum	live coral	measured	20	15	10	D2	None	n	0	None	n
E10.Ser.cali.3.20150627.M	CGCTGTAGTC	AGATCGGAAGAGCACACGTCTGAACTCCAGTCA	AGATCGGAAGAGCGTCGTGTAGGGAAAGAGTGT	AN5UL	Pollock390_LH_274_M	North Bay_20150627	2015-06-27	20150627	North Bay	08:35:00	2015-06-27 08:35:00	3	-31.5214	159.047	sand	1.1	21	Unknown	Unknown	Unknown	Unknown	None	n	y	Medina Lab, Penn State, USA can be reextracted	Coral Mucus	mucus	E10.Ser.cali.3	None	LH_274_M	n	E10.10.Ser.cali.3.20150627	Seriatopora hystrix	Seriatopora	hystrix	Seriatopora caliendrum	Seriatopora	caliendrum	sand	measured	30	25	30	D5	None	n	0	None	n
E10.Ser.cali.3.20150627.S	GATGTAGCGT	AGATCGGAAGAGCACACGTCTGAACTCCAGTCA	AGATCGGAAGAGCGTCGTGTAGGGAAAGAGTGT	ALVCP	Pollock1	North Bay_20150627	2015-06-27	20150627	North Bay	08:35:00	2015-06-27 08:35:00	3	-31.5214	159.047	sand	1.1	21	Unknown	Unknown	Unknown	Unknown	None	n	y	Medina Lab, Penn State, USA can be reextracted	Coral Skeleton	organic material	E10.Ser.cali.3	None	LH_274_S	n	E10.10.Ser.cali.3.20150627	Seriatopora hystrix	Seriatopora	hystrix	Seriatopora caliendrum	Seriatopora	caliendrum	sand	measured	30	25	30	D5	None	n	0	None	n
E10.Ser.cali.3.20150627.T	CGCTATCAGT	AGATCGGAAGAGCACACGTCTGAACTCCAGTCA	AGATCGGAAGAGCGTCGTGTAGGGAAAGAGTGT	AN5UL	Pollock391_LH_274_T	North Bay_20150627	2015-06-27	20150627	North Bay	08:35:00	2015-06-27 08:35:00	3	-31.5214	159.047	sand	1.1	21	Unknown	Unknown	Unknown	Unknown	None	n	y	Medina Lab, Penn State, USA can be reextracted	Coral Tissue	organic material	E10.Ser.cali.3	None	LH_274_T	n	E10.10.Ser.cali.3.20150627	Seriatopora hystrix	Seriatopora	hystrix	Seriatopora caliendrum	Seriatopora	caliendrum	sand	measured	30	25	30	D5	None	n	0	None	n
E10.Sty.pist.1.20150628.M	CTATGCGATC	AGATCGGAAGAGCACACGTCTGAACTCCAGTCA	AGATCGGAAGAGCGTCGTGTAGGGAAAGAGTGT	ALVCP	Pollock18	North Bay_20150628	2015-06-28	20150628	North Bay	09:00:00	2015-06-28 09:00:00	1	-31.5214	159.047	sand	0.7	21	Unknown	Unknown	Unknown	Unknown	None	n	y	Medina Lab, Penn State, USA can be reextracted	Coral Mucus	mucus	E10.Sty.pist.1	None	LH_289_M	n	E10.10.Sty.pist.1.20150628	Stylophora pistillata	Stylophora	pistillata	Stylophora pistillata	Stylophora	pistillata	sand	measured	20	20	10	D4	None	n	0	None	n
E10.Sty.pist.1.20150628.S	CGCAGTCTAT	AGATCGGAAGAGCACACGTCTGAACTCCAGTCA	AGATCGGAAGAGCGTCGTGTAGGGAAAGAGTGT	AN5UL	Pollock409_LH_289_S	North Bay_20150628	2015-06-28	20150628	North Bay	09:00:00	2015-06-28 09:00:00	1	-31.5214	159.047	sand	0.7	21	Unknown	Unknown	Unknown	Unknown	None	n	y	Medina Lab, Penn State, USA can be reextracted	Coral Skeleton	organic material	E10.Sty.pist.1	None	LH_289_S	n	E10.10.Sty.pist.1.20150628	Stylophora pistillata	Stylophora	pistillata	Stylophora pistillata	Stylophora	pistillata	sand	measured	20	20	10	D4	None	n	0	None	n
E10.Sty.pist.1.20150628.T	GTCATGCGTC	AGATCGGAAGAGCACACGTCTGAACTCCAGTCA	AGATCGGAAGAGCGTCGTGTAGGGAAAGAGTGT	ALVCP	Pollock19	North Bay_20150628	2015-06-28	20150628	North Bay	09:00:00	2015-06-28 09:00:00	1	-31.5214	159.047	sand	0.7	21	Unknown	Unknown	Unknown	Unknown	None	n	y	Medina Lab, Penn State, USA can be reextracted	Coral Tissue	organic material	E10.Sty.pist.1	None	LH_289_T	n	E10.10.Sty.pist.1.20150628	Stylophora pistillata	Stylophora	pistillata	Stylophora pistillata	Stylophora	pistillata	sand	measured	20	20	10	D4	None	n	0	None	n
E10.Water.1.20150629	CTGTGTCGTC	AGATCGGAAGAGCACACGTCTGAACTCCAGTCA	AGATCGGAAGAGCGTCGTGTAGGGAAAGAGTGT	ALVCP	Pollock27	Far Flats_20150629	2015-06-29	20150629	Far Flats	10:00:00	2015-06-29 10:00:00	1	-31.5618	159.075	None	1	20	Unknown	Unknown	Unknown	Unknown	None	n	y	Medina Lab, Penn State, USA can be reextracted	Reef Water	Water	LH_295	None	LH_295		not_applicable	not_applicable	not_applicable	not_applicable	not_applicable	not_applicable	not_applicable	not_applicable	not_applicable	not_applicable	not_applicable	not_applicable	not_applicable	not_applicable	not_applicable	not_applicable	not_applicable	not_applicable
E10.Water.2.20150628	CTGTAGTGCG	AGATCGGAAGAGCACACGTCTGAACTCCAGTCA	AGATCGGAAGAGCGTCGTGTAGGGAAAGAGTGT	ALVCP	Pollock26	Comets Hole_20150628	2015-06-28	20150628	Comets Hole	12:00:00	2015-06-28 12:00:00	2	-31.5461	159.061	None	3.2	20	Unknown	Unknown	Unknown	Unknown	None	n	y	Medina Lab, Penn State, USA can be reextracted	Reef Water	Water	LH_293	None	LH_293		not_applicable	not_applicable	not_applicable	not_applicable	not_applicable	not_applicable	not_applicable	not_applicable	not_applicable	not_applicable	not_applicable	not_applicable	not_applicable	not_applicable	not_applicable	not_applicable	not_applicable	not_applicable
E3.10.Sty.pist.1.20150124.M	TAACTCTGCT	AGATCGGAAGAGCACACGTCTGAACTCCAGTCA	AGATCGGAAGAGCGTCGTGTAGGGAAAGAGTGT	AN5UL	Pollock633_077_M	Trawler_20150124	2015-01-24	20150124	Trawler	15:43:00	2015-01-24 15:43:00	1	-14.6868	145.466	Reef flat. Colony perhaps a bit pale.	2.6	29	Unknown	Unknown	Unknown	Unknown	Unknown	y	y	Medina Lab, Penn State, USA can be reextracted	Coral Mucus	mucus	77_M	Reef flat Colony perhaps a bit pale	GN_10_Sty_pist_L15_20150124_M	n	E3.10.Sty.pist.1.20150124	Stylophora pistillata	Stylophora	pistillata	Stylophora pistillata	Stylophora	pistillata	Unknown	measured	Unknown	Unknown	Unknown	Unknown	Unknown	Unknown	Unknown	None	n
E3.10.Sty.pist.1.20150124.S	GAAGGAGATA	AGATCGGAAGAGCACACGTCTGAACTCCAGTCA	AGATCGGAAGAGCGTCGTGTAGGGAAAGAGTGT	AN5UL	Pollock631_077_S	Trawler_20150124	2015-01-24	20150124	Trawler	15:43:00	2015-01-24 15:43:00	1	-14.6868	145.466	Reef flat. Colony perhaps a bit pale.	2.6	29	Unknown	Unknown	Unknown	Unknown	Unknown	y	y	Medina Lab, Penn State, USA can be reextracted	Coral Skeleton	organic material	77_S	Reef flat Colony perhaps a bit pale	GN_10_Sty_pist_L15_20150124_S	n	E3.10.Sty.pist.1.20150124	Stylophora pistillata	Stylophora	pistillata	Stylophora pistillata	Stylophora	pistillata	Unknown	measured	Unknown	Unknown	Unknown	Unknown	Unknown	Unknown	Unknown	None	n
E3.10.Sty.pist.1.20150124.T	TGGAGCATGT	AGATCGGAAGAGCACACGTCTGAACTCCAGTCA	AGATCGGAAGAGCGTCGTGTAGGGAAAGAGTGT	AN5UL	Pollock632_077_T	Trawler_20150124	2015-01-24	20150124	Trawler	15:43:00	2015-01-24 15:43:00	1	-14.6868	145.466	Reef flat. Colony perhaps a bit pale.	2.6	29	Unknown	Unknown	Unknown	Unknown	Unknown	y	y	Medina Lab, Penn State, USA can be reextracted	Coral Tissue	organic material	77_T	Reef flat Colony perhaps a bit pale	GN_10_Sty_pist_L15_20150124_T	n	E3.10.Sty.pist.1.20150124	Stylophora pistillata	Stylophora	pistillata	Stylophora pistillata	Stylophora	pistillata	Unknown	measured	Unknown	Unknown	Unknown	Unknown	Unknown	Unknown	Unknown	None	n
E3.10.Sty.pist.1.20150127.M	CACTGCTTGA	AGATCGGAAGAGCACACGTCTGAACTCCAGTCA	AGATCGGAAGAGCGTCGTGTAGGGAAAGAGTGT	ALVCP	Pollock296	Trawler_20150127	2015-01-27	20150127	Trawler	15:20:00	2015-01-27 15:20:00	1	-14.6868	145.466	Rubble on reef flat. Somewhat pale	1.5	29	Unknown	Unknown	Unknown	Unknown	Unknown	y	y	Medina Lab, Penn State, USA can be reextracted	Coral Mucus	mucus	99_M	Rubble on reef flat Somewhat pale	GN_X_Sty_pist_L37_20150127_M	n	E3.10.Sty.pist.1.20150127	Stylophora pistillata	Stylophora	pistillata	Stylophora pistillata	Stylophora	pistillata	Unknown	measured	Unknown	Unknown	Unknown	Unknown	Unknown	Unknown	Unknown	None	n
E3.10.Sty.pist.1.20150127.S	CACTTGTGTG	AGATCGGAAGAGCACACGTCTGAACTCCAGTCA	AGATCGGAAGAGCGTCGTGTAGGGAAAGAGTGT	AN5UL	Pollock652_099_S	Trawler_20150127	2015-01-27	20150127	Trawler	15:20:00	2015-01-27 15:20:00	1	-14.6868	145.466	Rubble on reef flat. Somewhat pale	1.5	29	Unknown	Unknown	Unknown	Unknown	Unknown	y	y	Medina Lab, Penn State, USA can be reextracted	Coral Skeleton	organic material	99_S	Rubble on reef flat Somewhat pale	GN_X_Sty_pist_L37_20150127_S	n	E3.10.Sty.pist.1.20150127	Stylophora pistillata	Stylophora	pistillata	Stylophora pistillata	Stylophora	pistillata	Unknown	measured	Unknown	Unknown	Unknown	Unknown	Unknown	Unknown	Unknown	None	n
E3.10.Sty.pist.1.20150127.T	CTGTTCTAGC	AGATCGGAAGAGCACACGTCTGAACTCCAGTCA	AGATCGGAAGAGCGTCGTGTAGGGAAAGAGTGT	AN5UL	Pollock653_099_T	Trawler_20150127	2015-01-27	20150127	Trawler	15:20:00	2015-01-27 15:20:00	1	-14.6868	145.466	Rubble on reef flat. Somewhat pale	1.5	29	Unknown	Unknown	Unknown	Unknown	Unknown	y	y	Medina Lab, Penn State, USA can be reextracted	Coral Tissue	organic material	99_T	Rubble on reef flat Somewhat pale	GN_X_Sty_pist_L37_20150127_T	n	E3.10.Sty.pist.1.20150127	Stylophora pistillata	Stylophora	pistillata	Stylophora pistillata	Stylophora	pistillata	Unknown	measured	Unknown	Unknown	Unknown	Unknown	Unknown	Unknown	Unknown	None	n
E3.10.Sty.pist.2.20150124.M	CCATATGATC	AGATCGGAAGAGCACACGTCTGAACTCCAGTCA	AGATCGGAAGAGCGTCGTGTAGGGAAAGAGTGT	AN5UL	Pollock636_078_M	Trawler_20150124	2015-01-24	20150124	Trawler	15:53:00	2015-01-24 15:53:00	2	-14.6868	145.466	Sand. Attached to massive Porites.	2.4	29	Unknown	Unknown	Unknown	Unknown	Unknown	y	y	Medina Lab, Penn State, USA can be reextracted	Coral Mucus	mucus	78_M	Sand Attached to massive Porites	GN_10_Sty_pist_L16_20150124_M	n	E3.10.Sty.pist.2.20150124	Stylophora pistillata	Stylophora	pistillata	Stylophora pistillata	Stylophora	pistillata	Unknown	measured	Unknown	Unknown	Unknown	Unknown	Unknown	Unknown	Unknown	None	n
E3.10.Sty.pist.2.20150124.S	TGACTAGCTT	AGATCGGAAGAGCACACGTCTGAACTCCAGTCA	AGATCGGAAGAGCGTCGTGTAGGGAAAGAGTGT	AN5UL	Pollock634_078_S	Trawler_20150124	2015-01-24	20150124	Trawler	15:53:00	2015-01-24 15:53:00	2	-14.6868	145.466	Sand. Attached to massive Porites.	2.4	29	Unknown	Unknown	Unknown	Unknown	Unknown	y	y	Medina Lab, Penn State, USA can be reextracted	Coral Skeleton	organic material	78_S	Sand Attached to massive Porites	GN_10_Sty_pist_L16_20150124_S	n	E3.10.Sty.pist.2.20150124	Stylophora pistillata	Stylophora	pistillata	Stylophora pistillata	Stylophora	pistillata	Unknown	measured	Unknown	Unknown	Unknown	Unknown	Unknown	Unknown	Unknown	None	n
E3.10.Sty.pist.2.20150124.T	CGATCCTATA	AGATCGGAAGAGCACACGTCTGAACTCCAGTCA	AGATCGGAAGAGCGTCGTGTAGGGAAAGAGTGT	AN5UL	Pollock635_078_T	Trawler_20150124	2015-01-24	20150124	Trawler	15:53:00	2015-01-24 15:53:00	2	-14.6868	145.466	Sand. Attached to massive Porites.	2.4	29	Unknown	Unknown	Unknown	Unknown	Unknown	y	y	Medina Lab, Penn State, USA can be reextracted	Coral Tissue	organic material	78_T	Sand Attached to massive Porites	GN_10_Sty_pist_L16_20150124_T	n	E3.10.Sty.pist.2.20150124	Stylophora pistillata	Stylophora	pistillata	Stylophora pistillata	Stylophora	pistillata	Unknown	measured	Unknown	Unknown	Unknown	Unknown	Unknown	Unknown	Unknown	None	n
E3.11.Fun.sp.1.20150125.M	GGTCTGGTGT	AGATCGGAAGAGCACACGTCTGAACTCCAGTCA	AGATCGGAAGAGCGTCGTGTAGGGAAAGAGTGT	ALVCP	Pollock265	Trawler_20150125	2015-01-25	20150125	Trawler	14:21:00	2015-01-25 14:21:00	1	-14.6868	145.466	Rubble on reef flat.	1.8	28	Unknown	Unknown	Unknown	Unknown	Unknown	y	y	Medina Lab, Penn State, USA can be reextracted	Coral Mucus	mucus	84_M	Rubble on reef flat	GN_11_Fun_sp_L22_20150125_M	n	E3.11.Fun.sp.1.20150125	Fungia sp	Fungia	sp	Fungia sp	Fungia	sp	Unknown	measured	Unknown	Unknown	Unknown	Unknown	Unknown	Unknown	Unknown	None	n
E3.11.Fun.sp.1.20150125.S	TTACACGTTC	AGATCGGAAGAGCACACGTCTGAACTCCAGTCA	AGATCGGAAGAGCGTCGTGTAGGGAAAGAGTGT	ALVCP	Pollock263	Trawler_20150125	2015-01-25	20150125	Trawler	14:21:00	2015-01-25 14:21:00	1	-14.6868	145.466	Rubble on reef flat.	1.8	28	Unknown	Unknown	Unknown	Unknown	Unknown	y	y	Medina Lab, Penn State, USA can be reextracted	Coral Skeleton	organic material	84_S	Rubble on reef flat	GN_11_Fun_sp_L22_20150125_S	n	E3.11.Fun.sp.1.20150125	Fungia sp	Fungia	sp	Fungia sp	Fungia	sp	Unknown	measured	Unknown	Unknown	Unknown	Unknown	Unknown	Unknown	Unknown	None	n
E3.11.Fun.sp.1.20150125.T	GTTCTTCGTA	AGATCGGAAGAGCACACGTCTGAACTCCAGTCA	AGATCGGAAGAGCGTCGTGTAGGGAAAGAGTGT	ALVCP	Pollock264	Trawler_20150125	2015-01-25	20150125	Trawler	14:21:00	2015-01-25 14:21:00	1	-14.6868	145.466	Rubble on reef flat.	1.8	28	Unknown	Unknown	Unknown	Unknown	Unknown	y	y	Medina Lab, Penn State, USA can be reextracted	Coral Tissue	organic material	84_T	Rubble on reef flat	GN_11_Fun_sp_L22_20150125_T	n	E3.11.Fun.sp.1.20150125	Fungia sp	Fungia	sp	Fungia sp	Fungia	sp	Unknown	measured	Unknown	Unknown	Unknown	Unknown	Unknown	Unknown	Unknown	None	n
E3.11.Fun.sp.1.20150127.M	TGGATGACAT	AGATCGGAAGAGCACACGTCTGAACTCCAGTCA	AGATCGGAAGAGCGTCGTGTAGGGAAAGAGTGT	AN5UL	Pollock651_097_M	Trawler_20150127	2015-01-27	20150127	Trawler	14:58:00	2015-01-27 14:58:00	1	-14.6868	145.466	Rubble on reef flat.	1.5	29	Unknown	Unknown	Unknown	Unknown	Unknown	y	y	Medina Lab, Penn State, USA can be reextracted	Coral Mucus	mucus	97_M	Rubble on reef flat	GN_11_Fun_sp_L35_20150127_M	n	E3.11.Fun.sp.1.20150127	Fungia sp	Fungia	sp	Fungia sp	Fungia	sp	Unknown	measured	Unknown	Unknown	Unknown	Unknown	Unknown	Unknown	Unknown	None	n
E3.11.Fun.sp.1.20150127.S	GGACAGATGG	AGATCGGAAGAGCACACGTCTGAACTCCAGTCA	AGATCGGAAGAGCGTCGTGTAGGGAAAGAGTGT	ALVCP	Pollock291	Trawler_20150127	2015-01-27	20150127	Trawler	14:58:00	2015-01-27 14:58:00	1	-14.6868	145.466	Rubble on reef flat.	1.5	29	Unknown	Unknown	Unknown	Unknown	Unknown	y	y	Medina Lab, Penn State, USA can be reextracted	Coral Skeleton	organic material	97_S	Rubble on reef flat	GN_11_Fun_sp_L35_20150127_S	n	E3.11.Fun.sp.1.20150127	Fungia sp	Fungia	sp	Fungia sp	Fungia	sp	Unknown	measured	Unknown	Unknown	Unknown	Unknown	Unknown	Unknown	Unknown	None	n
E3.11.Fun.sp.1.20150127.T	GAGATTGCTA	AGATCGGAAGAGCACACGTCTGAACTCCAGTCA	AGATCGGAAGAGCGTCGTGTAGGGAAAGAGTGT	ALVCP	Pollock292	Trawler_20150127	2015-01-27	20150127	Trawler	14:58:00	2015-01-27 14:58:00	1	-14.6868	145.466	Rubble on reef flat.	1.5	29	Unknown	Unknown	Unknown	Unknown	Unknown	y	y	Medina Lab, Penn State, USA can be reextracted	Coral Tissue	organic material	97_T	Rubble on reef flat	GN_11_Fun_sp_L35_20150127_T	n	E3.11.Fun.sp.1.20150127	Fungia sp	Fungia	sp	Fungia sp	Fungia	sp	Unknown	measured	Unknown	Unknown	Unknown	Unknown	Unknown	Unknown	Unknown	None	n
E3.11.Fun.sp.2.20150125.M	TCGAGGTACT	AGATCGGAAGAGCACACGTCTGAACTCCAGTCA	AGATCGGAAGAGCGTCGTGTAGGGAAAGAGTGT	ALVCP	Pollock268	Trawler_20150125	2015-01-25	20150125	Trawler	14:28:00	2015-01-25 14:28:00	2	-14.6868	145.466	Rubble on reef flat.	1.8	28	Unknown	Unknown	Unknown	Unknown	Unknown	y	y	Medina Lab, Penn State, USA can be reextracted	Coral Mucus	mucus	85_M	Rubble on reef flat	GN_11_Fun_sp_L23_20150125_M	n	E3.11.Fun.sp.2.20150125	Fungia sp	Fungia	sp	Fungia sp	Fungia	sp	Unknown	measured	Unknown	Unknown	Unknown	Unknown	Unknown	Unknown	Unknown	None	n
E3.11.Fun.sp.2.20150125.S	TTCGAGCTAT	AGATCGGAAGAGCACACGTCTGAACTCCAGTCA	AGATCGGAAGAGCGTCGTGTAGGGAAAGAGTGT	ALVCP	Pollock266	Trawler_20150125	2015-01-25	20150125	Trawler	14:28:00	2015-01-25 14:28:00	2	-14.6868	145.466	Rubble on reef flat.	1.8	28	Unknown	Unknown	Unknown	Unknown	Unknown	y	y	Medina Lab, Penn State, USA can be reextracted	Coral Skeleton	organic material	85_S	Rubble on reef flat	GN_11_Fun_sp_L23_20150125_S	n	E3.11.Fun.sp.2.20150125	Fungia sp	Fungia	sp	Fungia sp	Fungia	sp	Unknown	measured	Unknown	Unknown	Unknown	Unknown	Unknown	Unknown	Unknown	None	n
E3.11.Fun.sp.2.20150125.T	TGCGGATGGT	AGATCGGAAGAGCACACGTCTGAACTCCAGTCA	AGATCGGAAGAGCGTCGTGTAGGGAAAGAGTGT	ALVCP	Pollock267	Trawler_20150125	2015-01-25	20150125	Trawler	14:28:00	2015-01-25 14:28:00	2	-14.6868	145.466	Rubble on reef flat.	1.8	28	Unknown	Unknown	Unknown	Unknown	Unknown	y	y	Medina Lab, Penn State, USA can be reextracted	Coral Tissue	organic material	85_T	Rubble on reef flat	GN_11_Fun_sp_L23_20150125_T	n	E3.11.Fun.sp.2.20150125	Fungia sp	Fungia	sp	Fungia sp	Fungia	sp	Unknown	measured	Unknown	Unknown	Unknown	Unknown	Unknown	Unknown	Unknown	None	n
E3.14.Phy.lich.1.20150125.M	TTACGCAGTG	AGATCGGAAGAGCACACGTCTGAACTCCAGTCA	AGATCGGAAGAGCGTCGTGTAGGGAAAGAGTGT	ALVCP	Pollock282	Trawler_20150125	2015-01-25	20150125	Trawler	15:20:00	2015-01-25 15:20:00	1	-14.6868	145.466	Reef edge over sand	2.2	29	Unknown	Unknown	Unknown	Unknown	Unknown	y	y	Medina Lab, Penn State, USA can be reextracted	Coral Mucus	mucus	91_M	Reef edge over sand	GN_14_Phy_lich_L29_20150125_M	n	E3.14.Phy.lich.1.20150125	Physogyra lichtensteini	Physogyra	lichtensteini	Physogyra lichtensteini	Physogyra	lichtensteini	Unknown	measured	Unknown	Unknown	Unknown	Unknown	Unknown	Unknown	Unknown	None	n
E3.14.Phy.lich.1.20150125.S	TTCGTTCCTG	AGATCGGAAGAGCACACGTCTGAACTCCAGTCA	AGATCGGAAGAGCGTCGTGTAGGGAAAGAGTGT	ALVCP	Pollock281	Trawler_20150125	2015-01-25	20150125	Trawler	15:20:00	2015-01-25 15:20:00	1	-14.6868	145.466	Reef edge over sand	2.2	29	Unknown	Unknown	Unknown	Unknown	Unknown	y	y	Medina Lab, Penn State, USA can be reextracted	Coral Skeleton	organic material	91_S	Reef edge over sand	GN_14_Phy_lich_L29_20150125_S	n	E3.14.Phy.lich.1.20150125	Physogyra lichtensteini	Physogyra	lichtensteini	Physogyra lichtensteini	Physogyra	lichtensteini	Unknown	measured	Unknown	Unknown	Unknown	Unknown	Unknown	Unknown	Unknown	None	n
E3.14.Phy.lich.1.20150125.T	GCGTTATTGC	AGATCGGAAGAGCACACGTCTGAACTCCAGTCA	AGATCGGAAGAGCGTCGTGTAGGGAAAGAGTGT	AN5UL	Pollock646_091_T	Trawler_20150125	2015-01-25	20150125	Trawler	15:20:00	2015-01-25 15:20:00	1	-14.6868	145.466	Reef edge over sand	2.2	29	Unknown	Unknown	Unknown	Unknown	Unknown	y	y	Medina Lab, Penn State, USA can be reextracted	Coral Tissue	organic material	91_T	Reef edge over sand	GN_14_Phy_lich_L29_20150125_T	n	E3.14.Phy.lich.1.20150125	Physogyra lichtensteini	Physogyra	lichtensteini	Physogyra lichtensteini	Physogyra	lichtensteini	Unknown	measured	Unknown	Unknown	Unknown	Unknown	Unknown	Unknown	Unknown	None	n
E3.14.Phy.lich.1.20150129.M	GTCGGCTCTA	AGATCGGAAGAGCACACGTCTGAACTCCAGTCA	AGATCGGAAGAGCGTCGTGTAGGGAAAGAGTGT	ALVCP	Pollock309	Lagoon Bommie_20150129	2015-01-29	20150129	Lagoon Bommie	09:35:00	2015-01-29 09:35:00	1	-14.6875	145.465	.Rubble n reef flat. Mucus sample contains ..juice.. from inside of ..grapes....	2.1	28	Unknown	Unknown	Unknown	Unknown	Unknown	y	y	Medina Lab, Penn State, USA can be reextracted	Coral Mucus	mucus	109_M	Rubble n reef flat Mucus sample contains juice from inside of grapes	GN_14_Phy_lich_L46_20150129_M	n	E3.14.Phy.lich.1.20150129	Physogyra lichtensteini	Physogyra	lichtensteini	Physogyra lichtensteini	Physogyra	lichtensteini	Unknown	measured	Unknown	Unknown	Unknown	Unknown	Unknown	Unknown	Unknown	None	n
E3.14.Phy.lich.1.20150129.S	TTCGATAGCA	AGATCGGAAGAGCACACGTCTGAACTCCAGTCA	AGATCGGAAGAGCGTCGTGTAGGGAAAGAGTGT	ALVCP	Pollock308	Lagoon Bommie_20150129	2015-01-29	20150129	Lagoon Bommie	09:35:00	2015-01-29 09:35:00	1	-14.6875	145.465	.Rubble n reef flat. Mucus sample contains ..juice.. from inside of ..grapes....	2.1	28	Unknown	Unknown	Unknown	Unknown	Unknown	y	y	Medina Lab, Penn State, USA can be reextracted	Coral Skeleton	organic material	109_S	Rubble n reef flat Mucus sample contains juice from inside of grapes	GN_14_Phy_lich_L46_20150129_S	n	E3.14.Phy.lich.1.20150129	Physogyra lichtensteini	Physogyra	lichtensteini	Physogyra lichtensteini	Physogyra	lichtensteini	Unknown	measured	Unknown	Unknown	Unknown	Unknown	Unknown	Unknown	Unknown	None	n
E3.14.Phy.lich.1.20150129.T	TGTTACGATC	AGATCGGAAGAGCACACGTCTGAACTCCAGTCA	AGATCGGAAGAGCGTCGTGTAGGGAAAGAGTGT	AN5UL	Pollock664_109_T	Lagoon Bommie_20150129	2015-01-29	20150129	Lagoon Bommie	09:35:00	2015-01-29 09:35:00	1	-14.6875	145.465	.Rubble n reef flat. Mucus sample contains ..juice.. from inside of ..grapes....	2.1	28	Unknown	Unknown	Unknown	Unknown	Unknown	y	y	Medina Lab, Penn State, USA can be reextracted	Coral Tissue	organic material	109_T	Rubble n reef flat Mucus sample contains juice from inside of grapes	GN_14_Phy_lich_L46_20150129_T	n	E3.14.Phy.lich.1.20150129	Physogyra lichtensteini	Physogyra	lichtensteini	Physogyra lichtensteini	Physogyra	lichtensteini	Unknown	measured	Unknown	Unknown	Unknown	Unknown	Unknown	Unknown	Unknown	None	n
E3.14.Phy.lich.2.20150125.M	TAGCTTCACT	AGATCGGAAGAGCACACGTCTGAACTCCAGTCA	AGATCGGAAGAGCGTCGTGTAGGGAAAGAGTGT	ALVCP	Pollock284	Trawler_20150125	2015-01-25	20150125	Trawler	15:30:00	2015-01-25 15:30:00	2	-14.6868	145.466	Reef edge over sand	2.7	29	Unknown	Unknown	Unknown	Unknown	Unknown	y	y	Medina Lab, Penn State, USA can be reextracted	Coral Mucus	mucus	92_M	Reef edge over sand	GN_14_Phy_lich_L30_20150125_M	n	E3.14.Phy.lich.2.20150125	Physogyra lichtensteini	Physogyra	lichtensteini	Physogyra lichtensteini	Physogyra	lichtensteini	Unknown	measured	Unknown	Unknown	Unknown	Unknown	Unknown	Unknown	Unknown	None	n
E3.14.Phy.lich.2.20150125.S	CAGATGTCCT	AGATCGGAAGAGCACACGTCTGAACTCCAGTCA	AGATCGGAAGAGCGTCGTGTAGGGAAAGAGTGT	ALVCP	Pollock283	Trawler_20150125	2015-01-25	20150125	Trawler	15:30:00	2015-01-25 15:30:00	2	-14.6868	145.466	Reef edge over sand	2.7	29	Unknown	Unknown	Unknown	Unknown	Unknown	y	y	Medina Lab, Penn State, USA can be reextracted	Coral Skeleton	organic material	92_S	Reef edge over sand	GN_14_Phy_lich_L30_20150125_S	n	E3.14.Phy.lich.2.20150125	Physogyra lichtensteini	Physogyra	lichtensteini	Physogyra lichtensteini	Physogyra	lichtensteini	Unknown	measured	Unknown	Unknown	Unknown	Unknown	Unknown	Unknown	Unknown	None	n
E3.14.Phy.lich.2.20150125.T	TCGCTGAACA	AGATCGGAAGAGCACACGTCTGAACTCCAGTCA	AGATCGGAAGAGCGTCGTGTAGGGAAAGAGTGT	AN5UL	Pollock647_092_T	Trawler_20150125	2015-01-25	20150125	Trawler	15:30:00	2015-01-25 15:30:00	2	-14.6868	145.466	Reef edge over sand	2.7	29	Unknown	Unknown	Unknown	Unknown	Unknown	y	y	Medina Lab, Penn State, USA can be reextracted	Coral Tissue	organic material	92_T	Reef edge over sand	GN_14_Phy_lich_L30_20150125_T	n	E3.14.Phy.lich.2.20150125	Physogyra lichtensteini	Physogyra	lichtensteini	Physogyra lichtensteini	Physogyra	lichtensteini	Unknown	measured	Unknown	Unknown	Unknown	Unknown	Unknown	Unknown	Unknown	None	n
E3.15.Dip.heli.1.20150105.M	CCTGTGTAGA	AGATCGGAAGAGCACACGTCTGAACTCCAGTCA	AGATCGGAAGAGCGTCGTGTAGGGAAAGAGTGT	AN5UL	Pollock614_005_M	Fork _20150105	2015-01-05	20150105	Fork	10:00:00	2015-01-05 10:00:00	1	-18.611	147.575	Rubble.	6.5	28	Unknown	Unknown	Unknown	Unknown	Unknown	y	y	Medina Lab, Penn State, USA can be reextracted	Coral Mucus	mucus	5_M	Rubble	GC_15_Dip_heli_1F_20150105_m	n	E3.15.Dip.heli.1.20150105	Diploastrea heliopora	Diploastrea	heliopora	Diploastrea heliopora	Diploastrea	heliopora	Unknown	measured	Unknown	Unknown	Unknown	Unknown	Unknown	Unknown	Unknown	None	n
E3.15.Dip.heli.1.20150105.S	CTGGAGGCTA	AGATCGGAAGAGCACACGTCTGAACTCCAGTCA	AGATCGGAAGAGCGTCGTGTAGGGAAAGAGTGT	ALVCP	Pollock250	Fork _20150105	2015-01-05	20150105	Fork	10:00:00	2015-01-05 10:00:00	1	-18.611	147.575	Rubble.	6.5	28	Unknown	Unknown	Unknown	Unknown	Unknown	y	y	Medina Lab, Penn State, USA can be reextracted	Coral Skeleton	organic material	5_S	Rubble	GC_15_Dip_heli_1F_20150105_S	n	E3.15.Dip.heli.1.20150105	Diploastrea heliopora	Diploastrea	heliopora	Diploastrea heliopora	Diploastrea	heliopora	Unknown	measured	Unknown	Unknown	Unknown	Unknown	Unknown	Unknown	Unknown	None	n
E3.15.Dip.heli.1.20150105.T	TTGTCACATC	AGATCGGAAGAGCACACGTCTGAACTCCAGTCA	AGATCGGAAGAGCGTCGTGTAGGGAAAGAGTGT	ALVCP	Pollock251	Fork _20150105	2015-01-05	20150105	Fork	10:00:00	2015-01-05 10:00:00	1	-18.611	147.575	Rubble.	6.5	28	Unknown	Unknown	Unknown	Unknown	Unknown	y	y	Medina Lab, Penn State, USA can be reextracted	Coral Tissue	organic material	5_T	Rubble	GC_15_Dip_heli_1F_20150105_T	n	E3.15.Dip.heli.1.20150105	Diploastrea heliopora	Diploastrea	heliopora	Diploastrea heliopora	Diploastrea	heliopora	Unknown	measured	Unknown	Unknown	Unknown	Unknown	Unknown	Unknown	Unknown	None	n
E3.15.Dip.heli.1.20150106.M	CGTCTATGAT	AGATCGGAAGAGCACACGTCTGAACTCCAGTCA	AGATCGGAAGAGCGTCGTGTAGGGAAAGAGTGT	AN5UL	Pollock459_011_M	Little Kelso _20150106	2015-01-06	20150106	Little Kelso	16:30:00	2015-01-06 16:30:00	1	-18.4658	146.991	Rubble.	3.5	28	Unknown	Unknown	Unknown	Unknown	Unknown	y	y	Medina Lab, Penn State, USA can be reextracted	Coral Mucus	mucus	11_M	Rubble	GC_15_Dip_heli_1LK_20150105_m	n	E3.15.Dip.heli.1.20150106	Diploastrea heliopora	Diploastrea	heliopora	Diploastrea heliopora	Diploastrea	heliopora	Unknown	measured	Unknown	Unknown	Unknown	Unknown	Unknown	Unknown	Unknown	None	n
E3.15.Dip.heli.1.20150106.S	CATGATACGC	AGATCGGAAGAGCACACGTCTGAACTCCAGTCA	AGATCGGAAGAGCGTCGTGTAGGGAAAGAGTGT	ALVCP	Pollock130	Little Kelso _20150106	2015-01-06	20150106	Little Kelso	16:30:00	2015-01-06 16:30:00	1	-18.4658	146.991	Rubble.	3.5	28	Unknown	Unknown	Unknown	Unknown	Unknown	y	y	Medina Lab, Penn State, USA can be reextracted	Coral Skeleton	organic material	11_S	Rubble	GC_15_Dip_heli_1LK_20150105_S	n	E3.15.Dip.heli.1.20150106	Diploastrea heliopora	Diploastrea	heliopora	Diploastrea heliopora	Diploastrea	heliopora	Unknown	measured	Unknown	Unknown	Unknown	Unknown	Unknown	Unknown	Unknown	None	n
E3.15.Dip.heli.1.20150106.T	CTAGCAGATG	AGATCGGAAGAGCACACGTCTGAACTCCAGTCA	AGATCGGAAGAGCGTCGTGTAGGGAAAGAGTGT	ALVCP	Pollock131	Little Kelso _20150106	2015-01-06	20150106	Little Kelso	16:30:00	2015-01-06 16:30:00	1	-18.4658	146.991	Rubble.	3.5	28	Unknown	Unknown	Unknown	Unknown	Unknown	y	y	Medina Lab, Penn State, USA can be reextracted	Coral Tissue	organic material	11_T	Rubble	GC_15_Dip_heli_1LK_20150105_T	n	E3.15.Dip.heli.1.20150106	Diploastrea heliopora	Diploastrea	heliopora	Diploastrea heliopora	Diploastrea	heliopora	Unknown	measured	Unknown	Unknown	Unknown	Unknown	Unknown	Unknown	Unknown	None	n
E3.15.Dip.heli.1.20150118.M	CTGATGCAGA	AGATCGGAAGAGCACACGTCTGAACTCCAGTCA	AGATCGGAAGAGCGTCGTGTAGGGAAAGAGTGT	ALVCP	Pollock136	Day_20150118	2015-01-18	20150118	Day	10:20:00	2015-01-18 10:20:00	1	-14.4895	145.52	None	3.6	28	Unknown	Unknown	Unknown	Unknown	Unknown	y	y	Medina Lab, Penn State, USA can be reextracted	Coral Mucus	mucus	41_M	None	GN_15_Dip_heli_D1_20150118_M	n	E3.15.Dip.heli.1.20150118	Diploastrea heliopora	Diploastrea	heliopora	Diploastrea heliopora	Diploastrea	heliopora	Unknown	measured	Unknown	Unknown	Unknown	Unknown	Unknown	Unknown	Unknown	None	n
E3.15.Dip.heli.1.20150118.S	CTATACAGTG	AGATCGGAAGAGCACACGTCTGAACTCCAGTCA	AGATCGGAAGAGCGTCGTGTAGGGAAAGAGTGT	AN5UL	Pollock469_041_S	Day_20150118	2015-01-18	20150118	Day	10:20:00	2015-01-18 10:20:00	1	-14.4895	145.52	None	3.6	28	Unknown	Unknown	Unknown	Unknown	Unknown	y	y	Medina Lab, Penn State, USA can be reextracted	Coral Skeleton	organic material	41_S	None	GN_15_Dip_heli_D1_20150118_S	n	E3.15.Dip.heli.1.20150118	Diploastrea heliopora	Diploastrea	heliopora	Diploastrea heliopora	Diploastrea	heliopora	Unknown	measured	Unknown	Unknown	Unknown	Unknown	Unknown	Unknown	Unknown	None	n
E3.15.Dip.heli.1.20150118.T	TATGTACGTG	AGATCGGAAGAGCACACGTCTGAACTCCAGTCA	AGATCGGAAGAGCGTCGTGTAGGGAAAGAGTGT	AN5UL	Pollock470_041_T	Day_20150118	2015-01-18	20150118	Day	10:20:00	2015-01-18 10:20:00	1	-14.4895	145.52	None	3.6	28	Unknown	Unknown	Unknown	Unknown	Unknown	y	y	Medina Lab, Penn State, USA can be reextracted	Coral Tissue	organic material	41_T	None	GN_15_Dip_heli_D1_20150118_T	n	E3.15.Dip.heli.1.20150118	Diploastrea heliopora	Diploastrea	heliopora	Diploastrea heliopora	Diploastrea	heliopora	Unknown	measured	Unknown	Unknown	Unknown	Unknown	Unknown	Unknown	Unknown	None	n
E3.15.Dip.heli.1.20150119.M	TCGATGCGCT	AGATCGGAAGAGCACACGTCTGAACTCCAGTCA	AGATCGGAAGAGCGTCGTGTAGGGAAAGAGTGT	AN5UL	Pollock475_043_M	Martin - Site 1_20150119	2015-01-19	20150119	Martin - Site 1	13:27:00	2015-01-19 13:27:00	1	-14.7603	145.336	Sediment/silt	2.3	30	Unknown	Unknown	Unknown	Unknown	Unknown	y	y	Medina Lab, Penn State, USA can be reextracted	Coral Mucus	mucus	43_M	Sediment/silt	GN_15_Dip_heli_M1_20150119_M	n	E3.15.Dip.heli.1.20150119	Diploastrea heliopora	Diploastrea	heliopora	Diploastrea heliopora	Diploastrea	heliopora	Unknown	measured	Unknown	Unknown	Unknown	Unknown	Unknown	Unknown	Unknown	None	n
E3.15.Dip.heli.1.20150119.S	ACTGATGTAG	AGATCGGAAGAGCACACGTCTGAACTCCAGTCA	AGATCGGAAGAGCGTCGTGTAGGGAAAGAGTGT	ALVCP	Pollock137	Martin - Site 1_20150119	2015-01-19	20150119	Martin - Site 1	13:27:00	2015-01-19 13:27:00	1	-14.7603	145.336	Sediment/silt	2.3	30	Unknown	Unknown	Unknown	Unknown	Unknown	y	y	Medina Lab, Penn State, USA can be reextracted	Coral Skeleton	organic material	43_S	Sediment/silt	GN_15_Dip_heli_M1_20150119_S	n	E3.15.Dip.heli.1.20150119	Diploastrea heliopora	Diploastrea	heliopora	Diploastrea heliopora	Diploastrea	heliopora	Unknown	measured	Unknown	Unknown	Unknown	Unknown	Unknown	Unknown	Unknown	None	n
E3.15.Dip.heli.1.20150119.T	GCACGCGTAT	AGATCGGAAGAGCACACGTCTGAACTCCAGTCA	AGATCGGAAGAGCGTCGTGTAGGGAAAGAGTGT	AN5UL	Pollock474_043_T	Martin - Site 1_20150119	2015-01-19	20150119	Martin - Site 1	13:27:00	2015-01-19 13:27:00	1	-14.7603	145.336	Sediment/silt	2.3	30	Unknown	Unknown	Unknown	Unknown	Unknown	y	y	Medina Lab, Penn State, USA can be reextracted	Coral Tissue	organic material	43_T	Sediment/silt	GN_15_Dip_heli_M1_20150119_T	n	E3.15.Dip.heli.1.20150119	Diploastrea heliopora	Diploastrea	heliopora	Diploastrea heliopora	Diploastrea	heliopora	Unknown	measured	Unknown	Unknown	Unknown	Unknown	Unknown	Unknown	Unknown	None	n
E3.15.Dip.heli.1.20150120.M	AGTGTGTCTA	AGATCGGAAGAGCACACGTCTGAACTCCAGTCA	AGATCGGAAGAGCGTCGTGTAGGGAAAGAGTGT	AN5UL	Pollock479_046_M	Martin - Site 2_20150120	2015-01-20	20150120	Martin - Site 2	10:15:00	2015-01-20 10:15:00	1	-14.761	145.337	Rubble covered in sediment and turf algae	4.6	29	Unknown	Unknown	Unknown	Unknown	Unknown	y	y	Medina Lab, Penn State, USA can be reextracted	Coral Mucus	mucus	46_M	Rubble covered in sediment and turf algae	GN_15_Dip_heli_M3_20150120_M	n	E3.15.Dip.heli.1.20150120	Diploastrea heliopora	Diploastrea	heliopora	Diploastrea heliopora	Diploastrea	heliopora	Unknown	measured	Unknown	Unknown	Unknown	Unknown	Unknown	Unknown	Unknown	None	n
E3.15.Dip.heli.1.20150120.S	CAGAGAGTCA	AGATCGGAAGAGCACACGTCTGAACTCCAGTCA	AGATCGGAAGAGCGTCGTGTAGGGAAAGAGTGT	ALVCP	Pollock139	Martin - Site 2_20150120	2015-01-20	20150120	Martin - Site 2	10:15:00	2015-01-20 10:15:00	1	-14.761	145.337	Rubble covered in sediment and turf algae	4.6	29	Unknown	Unknown	Unknown	Unknown	Unknown	y	y	Medina Lab, Penn State, USA can be reextracted	Coral Skeleton	organic material	46_S	Rubble covered in sediment and turf algae	GN_15_Dip_heli_M3_20150120_S	n	E3.15.Dip.heli.1.20150120	Diploastrea heliopora	Diploastrea	heliopora	Diploastrea heliopora	Diploastrea	heliopora	Unknown	measured	Unknown	Unknown	Unknown	Unknown	Unknown	Unknown	Unknown	None	n
E3.15.Dip.heli.1.20150120.T	TCATATCGCG	AGATCGGAAGAGCACACGTCTGAACTCCAGTCA	AGATCGGAAGAGCGTCGTGTAGGGAAAGAGTGT	AN5UL	Pollock478_046_T	Martin - Site 2_20150120	2015-01-20	20150120	Martin - Site 2	10:15:00	2015-01-20 10:15:00	1	-14.761	145.337	Rubble covered in sediment and turf algae	4.6	29	Unknown	Unknown	Unknown	Unknown	Unknown	y	y	Medina Lab, Penn State, USA can be reextracted	Coral Tissue	organic material	46_T	Rubble covered in sediment and turf algae	GN_15_Dip_heli_M3_20150120_T	n	E3.15.Dip.heli.1.20150120	Diploastrea heliopora	Diploastrea	heliopora	Diploastrea heliopora	Diploastrea	heliopora	Unknown	measured	Unknown	Unknown	Unknown	Unknown	Unknown	Unknown	Unknown	None	n
E3.15.Dip.heli.1.20150121.M	CAGTCTACAT	AGATCGGAAGAGCACACGTCTGAACTCCAGTCA	AGATCGGAAGAGCGTCGTGTAGGGAAAGAGTGT	AN5UL	Pollock495_055_M	Yonge - Site 1_20150121	2015-01-21	20150121	Yonge - Site 1	10:23:00	2015-01-21 10:23:00	1	-14.5813	145.612	Coral Sand	7	28	Unknown	Unknown	Unknown	Unknown	Unknown	y	y	Medina Lab, Penn State, USA can be reextracted	Coral Mucus	mucus	55_M	Coral Sand	GN_15_Dip_heli_Y1_20150121_M	n	E3.15.Dip.heli.1.20150121	Diploastrea heliopora	Diploastrea	heliopora	Diploastrea heliopora	Diploastrea	heliopora	Unknown	measured	Unknown	Unknown	Unknown	Unknown	Unknown	Unknown	Unknown	None	n
E3.15.Dip.heli.1.20150121.S	TACACAGTAG	AGATCGGAAGAGCACACGTCTGAACTCCAGTCA	AGATCGGAAGAGCGTCGTGTAGGGAAAGAGTGT	AN5UL	Pollock493_055_S	Yonge - Site 1_20150121	2015-01-21	20150121	Yonge - Site 1	10:23:00	2015-01-21 10:23:00	1	-14.5813	145.612	Coral Sand	7	28	Unknown	Unknown	Unknown	Unknown	Unknown	y	y	Medina Lab, Penn State, USA can be reextracted	Coral Skeleton	organic material	55_S	Coral Sand	GN_15_Dip_heli_Y1_20150121_S	n	E3.15.Dip.heli.1.20150121	Diploastrea heliopora	Diploastrea	heliopora	Diploastrea heliopora	Diploastrea	heliopora	Unknown	measured	Unknown	Unknown	Unknown	Unknown	Unknown	Unknown	Unknown	None	n
E3.15.Dip.heli.1.20150121.T	TACTGCAGCG	AGATCGGAAGAGCACACGTCTGAACTCCAGTCA	AGATCGGAAGAGCGTCGTGTAGGGAAAGAGTGT	AN5UL	Pollock494_055_T	Yonge - Site 1_20150121	2015-01-21	20150121	Yonge - Site 1	10:23:00	2015-01-21 10:23:00	1	-14.5813	145.612	Coral Sand	7	28	Unknown	Unknown	Unknown	Unknown	Unknown	y	y	Medina Lab, Penn State, USA can be reextracted	Coral Tissue	organic material	55_T	Coral Sand	GN_15_Dip_heli_Y1_20150121_T	n	E3.15.Dip.heli.1.20150121	Diploastrea heliopora	Diploastrea	heliopora	Diploastrea heliopora	Diploastrea	heliopora	Unknown	measured	Unknown	Unknown	Unknown	Unknown	Unknown	Unknown	Unknown	None	n
E3.15.Dip.heli.1.20150123.M	TGTACAGCGA	AGATCGGAAGAGCACACGTCTGAACTCCAGTCA	AGATCGGAAGAGCGTCGTGTAGGGAAAGAGTGT	AN5UL	Pollock502_063_M	Trawler_20150123	2015-01-23	20150123	Trawler	10:10:00	2015-01-23 10:10:00	1	-14.6868	145.466	Sandy reef	2.7	28	Unknown	Unknown	Unknown	Unknown	Unknown	y	y	Medina Lab, Penn State, USA can be reextracted	Coral Mucus	mucus	63_M	Sandy reef	GN_15_Dip_heli_L1_20150123_M	n	E3.15.Dip.heli.1.20150123	Diploastrea heliopora	Diploastrea	heliopora	Diploastrea heliopora	Diploastrea	heliopora	Unknown	measured	Unknown	Unknown	Unknown	Unknown	Unknown	Unknown	Unknown	None	n
E3.15.Dip.heli.1.20150123.S	GACGATCGCA	AGATCGGAAGAGCACACGTCTGAACTCCAGTCA	AGATCGGAAGAGCGTCGTGTAGGGAAAGAGTGT	ALVCP	Pollock151	Trawler_20150123	2015-01-23	20150123	Trawler	10:10:00	2015-01-23 10:10:00	1	-14.6868	145.466	Sandy reef	2.7	28	Unknown	Unknown	Unknown	Unknown	Unknown	y	y	Medina Lab, Penn State, USA can be reextracted	Coral Skeleton	organic material	63_S	Sandy reef	GN_15_Dip_heli_L1_20150123_S	n	E3.15.Dip.heli.1.20150123	Diploastrea heliopora	Diploastrea	heliopora	Diploastrea heliopora	Diploastrea	heliopora	Unknown	measured	Unknown	Unknown	Unknown	Unknown	Unknown	Unknown	Unknown	None	n
E3.15.Dip.heli.1.20150123.T	ACTCGATAGT	AGATCGGAAGAGCACACGTCTGAACTCCAGTCA	AGATCGGAAGAGCGTCGTGTAGGGAAAGAGTGT	ALVCP	Pollock152	Trawler_20150123	2015-01-23	20150123	Trawler	10:10:00	2015-01-23 10:10:00	1	-14.6868	145.466	Sandy reef	2.7	28	Unknown	Unknown	Unknown	Unknown	Unknown	y	y	Medina Lab, Penn State, USA can be reextracted	Coral Tissue	organic material	63_T	Sandy reef	GN_15_Dip_heli_L1_20150123_T	n	E3.15.Dip.heli.1.20150123	Diploastrea heliopora	Diploastrea	heliopora	Diploastrea heliopora	Diploastrea	heliopora	Unknown	measured	Unknown	Unknown	Unknown	Unknown	Unknown	Unknown	Unknown	None	n
E3.15.Dip.heli.2.20150105.M	TCGTGAATGA	AGATCGGAAGAGCACACGTCTGAACTCCAGTCA	AGATCGGAAGAGCGTCGTGTAGGGAAAGAGTGT	ALVCP	Pollock253	Fork _20150105	2015-01-05	20150105	Fork	10:00:00	2015-01-05 10:00:00	2	-18.611	147.575	Rubble.	6.5	28	Unknown	Unknown	Unknown	Unknown	Unknown	y	y	Medina Lab, Penn State, USA can be reextracted	Coral Mucus	mucus	6_M	Rubble	GC_15_Dip_heli_2F_20150105_m	n	E3.15.Dip.heli.2.20150105	Diploastrea heliopora	Diploastrea	heliopora	Diploastrea heliopora	Diploastrea	heliopora	Unknown	measured	Unknown	Unknown	Unknown	Unknown	Unknown	Unknown	Unknown	None	n
E3.15.Dip.heli.2.20150105.S	TTGTCCTTGC	AGATCGGAAGAGCACACGTCTGAACTCCAGTCA	AGATCGGAAGAGCGTCGTGTAGGGAAAGAGTGT	AN5UL	Pollock615_006_S	Fork _20150105	2015-01-05	20150105	Fork	10:00:00	2015-01-05 10:00:00	2	-18.611	147.575	Rubble.	6.5	28	Unknown	Unknown	Unknown	Unknown	Unknown	y	y	Medina Lab, Penn State, USA can be reextracted	Coral Skeleton	organic material	6_S	Rubble	GC_15_Dip_heli_2F_20150105_S	n	E3.15.Dip.heli.2.20150105	Diploastrea heliopora	Diploastrea	heliopora	Diploastrea heliopora	Diploastrea	heliopora	Unknown	measured	Unknown	Unknown	Unknown	Unknown	Unknown	Unknown	Unknown	None	n
E3.15.Dip.heli.2.20150105.T	GAATAGCTGA	AGATCGGAAGAGCACACGTCTGAACTCCAGTCA	AGATCGGAAGAGCGTCGTGTAGGGAAAGAGTGT	ALVCP	Pollock252	Fork _20150105	2015-01-05	20150105	Fork	10:00:00	2015-01-05 10:00:00	2	-18.611	147.575	Rubble.	6.5	28	Unknown	Unknown	Unknown	Unknown	Unknown	y	y	Medina Lab, Penn State, USA can be reextracted	Coral Tissue	organic material	6_T	Rubble	GC_15_Dip_heli_2F_20150105_T	n	E3.15.Dip.heli.2.20150105	Diploastrea heliopora	Diploastrea	heliopora	Diploastrea heliopora	Diploastrea	heliopora	Unknown	measured	Unknown	Unknown	Unknown	Unknown	Unknown	Unknown	Unknown	None	n
E3.15.Dip.heli.2.20150106.M	CATGCATCAT	AGATCGGAAGAGCACACGTCTGAACTCCAGTCA	AGATCGGAAGAGCGTCGTGTAGGGAAAGAGTGT	AN5UL	Pollock461_012_M	Little Kelso _20150106	2015-01-06	20150106	Little Kelso	16:30:00	2015-01-06 16:30:00	2	-18.4658	146.991	Rubble/sand.	3.5	28	Unknown	Unknown	Unknown	Unknown	Unknown	y	y	Medina Lab, Penn State, USA can be reextracted	Coral Mucus	mucus	12_M	Rubble/sand	GC_15_Dip_heli_2LK_20150105_m	n	E3.15.Dip.heli.2.20150106	Diploastrea heliopora	Diploastrea	heliopora	Diploastrea heliopora	Diploastrea	heliopora	Unknown	measured	Unknown	Unknown	Unknown	Unknown	Unknown	Unknown	Unknown	None	n
E3.15.Dip.heli.2.20150106.S	GCACTAGACA	AGATCGGAAGAGCACACGTCTGAACTCCAGTCA	AGATCGGAAGAGCGTCGTGTAGGGAAAGAGTGT	ALVCP	Pollock132	Little Kelso _20150106	2015-01-06	20150106	Little Kelso	16:30:00	2015-01-06 16:30:00	2	-18.4658	146.991	Rubble/sand.	3.5	28	Unknown	Unknown	Unknown	Unknown	Unknown	y	y	Medina Lab, Penn State, USA can be reextracted	Coral Skeleton	organic material	12_S	Rubble/sand	GC_15_Dip_heli_2LK_20150105_S	n	E3.15.Dip.heli.2.20150106	Diploastrea heliopora	Diploastrea	heliopora	Diploastrea heliopora	Diploastrea	heliopora	Unknown	measured	Unknown	Unknown	Unknown	Unknown	Unknown	Unknown	Unknown	None	n
E3.15.Dip.heli.2.20150106.T	TGATCAGTCA	AGATCGGAAGAGCACACGTCTGAACTCCAGTCA	AGATCGGAAGAGCGTCGTGTAGGGAAAGAGTGT	AN5UL	Pollock460_012_T	Little Kelso _20150106	2015-01-06	20150106	Little Kelso	16:30:00	2015-01-06 16:30:00	2	-18.4658	146.991	Rubble/sand.	3.5	28	Unknown	Unknown	Unknown	Unknown	Unknown	y	y	Medina Lab, Penn State, USA can be reextracted	Coral Tissue	organic material	12_T	Rubble/sand	GC_15_Dip_heli_2LK_20150105_T	n	E3.15.Dip.heli.2.20150106	Diploastrea heliopora	Diploastrea	heliopora	Diploastrea heliopora	Diploastrea	heliopora	Unknown	measured	Unknown	Unknown	Unknown	Unknown	Unknown	Unknown	Unknown	None	n
E3.15.Dip.heli.2.20150119.M	TACGTATAGC	AGATCGGAAGAGCACACGTCTGAACTCCAGTCA	AGATCGGAAGAGCGTCGTGTAGGGAAAGAGTGT	AN5UL	Pollock477_044_M	Martin - Site 1_20150119	2015-01-19	20150119	Martin - Site 1	13:39:00	2015-01-19 13:39:00	2	-14.7603	145.336	Sediment/silt	2.9	30	Unknown	Unknown	Unknown	Unknown	Unknown	y	y	Medina Lab, Penn State, USA can be reextracted	Coral Mucus	mucus	44_M	Sediment/silt	GN_15_Dip_heli_M2_20150119_M	n	E3.15.Dip.heli.2.20150119	Diploastrea heliopora	Diploastrea	heliopora	Diploastrea heliopora	Diploastrea	heliopora	Unknown	measured	Unknown	Unknown	Unknown	Unknown	Unknown	Unknown	Unknown	None	n
E3.15.Dip.heli.2.20150119.S	TCGATCGACA	AGATCGGAAGAGCACACGTCTGAACTCCAGTCA	AGATCGGAAGAGCGTCGTGTAGGGAAAGAGTGT	ALVCP	Pollock138	Martin - Site 1_20150119	2015-01-19	20150119	Martin - Site 1	13:39:00	2015-01-19 13:39:00	2	-14.7603	145.336	Sediment/silt	2.9	30	Unknown	Unknown	Unknown	Unknown	Unknown	y	y	Medina Lab, Penn State, USA can be reextracted	Coral Skeleton	organic material	44_S	Sediment/silt	GN_15_Dip_heli_M2_20150119_S	n	E3.15.Dip.heli.2.20150119	Diploastrea heliopora	Diploastrea	heliopora	Diploastrea heliopora	Diploastrea	heliopora	Unknown	measured	Unknown	Unknown	Unknown	Unknown	Unknown	Unknown	Unknown	None	n
E3.15.Dip.heli.2.20150119.T	CAGCTATAGC	AGATCGGAAGAGCACACGTCTGAACTCCAGTCA	AGATCGGAAGAGCGTCGTGTAGGGAAAGAGTGT	AN5UL	Pollock476_044_T	Martin - Site 1_20150119	2015-01-19	20150119	Martin - Site 1	13:39:00	2015-01-19 13:39:00	2	-14.7603	145.336	Sediment/silt	2.9	30	Unknown	Unknown	Unknown	Unknown	Unknown	y	y	Medina Lab, Penn State, USA can be reextracted	Coral Tissue	organic material	44_T	Sediment/silt	GN_15_Dip_heli_M2_20150119_T	n	E3.15.Dip.heli.2.20150119	Diploastrea heliopora	Diploastrea	heliopora	Diploastrea heliopora	Diploastrea	heliopora	Unknown	measured	Unknown	Unknown	Unknown	Unknown	Unknown	Unknown	Unknown	None	n
E3.15.Dip.heli.2.20150120.M	GCGTAGACGA	AGATCGGAAGAGCACACGTCTGAACTCCAGTCA	AGATCGGAAGAGCGTCGTGTAGGGAAAGAGTGT	AN5UL	Pollock481_047_M	Martin - Site 2_20150120	2015-01-20	20150120	Martin - Site 2	10:38:00	2015-01-20 10:38:00	2	-14.761	145.337	Rubble covered in sediment and turf algae	2.3	30	Unknown	Unknown	Unknown	Unknown	Unknown	y	y	Medina Lab, Penn State, USA can be reextracted	Coral Mucus	mucus	47_M	Rubble covered in sediment and turf algae	GN_15_Dip_heli_M4_20150120_M	n	E3.15.Dip.heli.2.20150120	Diploastrea heliopora	Diploastrea	heliopora	Diploastrea heliopora	Diploastrea	heliopora	Unknown	measured	Unknown	Unknown	Unknown	Unknown	Unknown	Unknown	Unknown	None	n
E3.15.Dip.heli.2.20150120.S	GATGACTACG	AGATCGGAAGAGCACACGTCTGAACTCCAGTCA	AGATCGGAAGAGCGTCGTGTAGGGAAAGAGTGT	ALVCP	Pollock140	Martin - Site 2_20150120	2015-01-20	20150120	Martin - Site 2	10:38:00	2015-01-20 10:38:00	2	-14.761	145.337	Rubble covered in sediment and turf algae	2.3	30	Unknown	Unknown	Unknown	Unknown	Unknown	y	y	Medina Lab, Penn State, USA can be reextracted	Coral Skeleton	organic material	47_S	Rubble covered in sediment and turf algae	GN_15_Dip_heli_M4_20150120_S	n	E3.15.Dip.heli.2.20150120	Diploastrea heliopora	Diploastrea	heliopora	Diploastrea heliopora	Diploastrea	heliopora	Unknown	measured	Unknown	Unknown	Unknown	Unknown	Unknown	Unknown	Unknown	None	n
E3.15.Dip.heli.2.20150120.T	TGCTACATCA	AGATCGGAAGAGCACACGTCTGAACTCCAGTCA	AGATCGGAAGAGCGTCGTGTAGGGAAAGAGTGT	AN5UL	Pollock480_047_T	Martin - Site 2_20150120	2015-01-20	20150120	Martin - Site 2	10:38:00	2015-01-20 10:38:00	2	-14.761	145.337	Rubble covered in sediment and turf algae	2.3	30	Unknown	Unknown	Unknown	Unknown	Unknown	y	y	Medina Lab, Penn State, USA can be reextracted	Coral Tissue	organic material	47_T	Rubble covered in sediment and turf algae	GN_15_Dip_heli_M4_20150120_T	n	E3.15.Dip.heli.2.20150120	Diploastrea heliopora	Diploastrea	heliopora	Diploastrea heliopora	Diploastrea	heliopora	Unknown	measured	Unknown	Unknown	Unknown	Unknown	Unknown	Unknown	Unknown	None	n
E3.15.Dip.heli.2.20150121.M	ACGTATCATC	AGATCGGAAGAGCACACGTCTGAACTCCAGTCA	AGATCGGAAGAGCGTCGTGTAGGGAAAGAGTGT	ALVCP	Pollock144	Yonge - Site 1_20150121	2015-01-21	20150121	Yonge - Site 1	10:47:00	2015-01-21 10:47:00	2	-14.5813	145.612	Coral Sand	7.8	28	Unknown	Unknown	Unknown	Unknown	Unknown	y	y	Medina Lab, Penn State, USA can be reextracted	Coral Mucus	mucus	56_M	Coral Sand	GN_15_Dip_heli_Y2_20150121_M	n	E3.15.Dip.heli.2.20150121	Diploastrea heliopora	Diploastrea	heliopora	Diploastrea heliopora	Diploastrea	heliopora	Unknown	measured	Unknown	Unknown	Unknown	Unknown	Unknown	Unknown	Unknown	None	n
E3.15.Dip.heli.2.20150121.S	GATACACTGA	AGATCGGAAGAGCACACGTCTGAACTCCAGTCA	AGATCGGAAGAGCGTCGTGTAGGGAAAGAGTGT	ALVCP	Pollock142	Yonge - Site 1_20150121	2015-01-21	20150121	Yonge - Site 1	10:47:00	2015-01-21 10:47:00	2	-14.5813	145.612	Coral Sand	7.8	28	Unknown	Unknown	Unknown	Unknown	Unknown	y	y	Medina Lab, Penn State, USA can be reextracted	Coral Skeleton	organic material	56_S	Coral Sand	GN_15_Dip_heli_Y2_20150121_S	n	E3.15.Dip.heli.2.20150121	Diploastrea heliopora	Diploastrea	heliopora	Diploastrea heliopora	Diploastrea	heliopora	Unknown	measured	Unknown	Unknown	Unknown	Unknown	Unknown	Unknown	Unknown	None	n
E3.15.Dip.heli.2.20150121.T	AGTATCGTAC	AGATCGGAAGAGCACACGTCTGAACTCCAGTCA	AGATCGGAAGAGCGTCGTGTAGGGAAAGAGTGT	ALVCP	Pollock143	Yonge - Site 1_20150121	2015-01-21	20150121	Yonge - Site 1	10:47:00	2015-01-21 10:47:00	2	-14.5813	145.612	Coral Sand	7.8	28	Unknown	Unknown	Unknown	Unknown	Unknown	y	y	Medina Lab, Penn State, USA can be reextracted	Coral Tissue	organic material	56_T	Coral Sand	GN_15_Dip_heli_Y2_20150121_T	n	E3.15.Dip.heli.2.20150121	Diploastrea heliopora	Diploastrea	heliopora	Diploastrea heliopora	Diploastrea	heliopora	Unknown	measured	Unknown	Unknown	Unknown	Unknown	Unknown	Unknown	Unknown	None	n
E3.15.Dip.heli.2.20150123.M	GATATATGTC	AGATCGGAAGAGCACACGTCTGAACTCCAGTCA	AGATCGGAAGAGCGTCGTGTAGGGAAAGAGTGT	ALVCP	Pollock154	Trawler_20150123	2015-01-23	20150123	Trawler	10:21:00	2015-01-23 10:21:00	2	-14.6868	145.466	Sandy reef	2.8	28	Unknown	Unknown	Unknown	Unknown	Unknown	y	y	Medina Lab, Penn State, USA can be reextracted	Coral Mucus	mucus	64_M	Sandy reef	GN_15_Dip_heli_L2_20150123_M	n	E3.15.Dip.heli.2.20150123	Diploastrea heliopora	Diploastrea	heliopora	Diploastrea heliopora	Diploastrea	heliopora	Unknown	measured	Unknown	Unknown	Unknown	Unknown	Unknown	Unknown	Unknown	None	n
E3.15.Dip.heli.2.20150123.S	TAGTACTAGA	AGATCGGAAGAGCACACGTCTGAACTCCAGTCA	AGATCGGAAGAGCGTCGTGTAGGGAAAGAGTGT	ALVCP	Pollock153	Trawler_20150123	2015-01-23	20150123	Trawler	10:21:00	2015-01-23 10:21:00	2	-14.6868	145.466	Sandy reef	2.8	28	Unknown	Unknown	Unknown	Unknown	Unknown	y	y	Medina Lab, Penn State, USA can be reextracted	Coral Skeleton	organic material	64_S	Sandy reef	GN_15_Dip_heli_L2_20150123_S	n	E3.15.Dip.heli.2.20150123	Diploastrea heliopora	Diploastrea	heliopora	Diploastrea heliopora	Diploastrea	heliopora	Unknown	measured	Unknown	Unknown	Unknown	Unknown	Unknown	Unknown	Unknown	None	n
E3.15.Dip.heli.2.20150123.T	CGCAGAGCAT	AGATCGGAAGAGCACACGTCTGAACTCCAGTCA	AGATCGGAAGAGCGTCGTGTAGGGAAAGAGTGT	AN5UL	Pollock503_064_T	Trawler_20150123	2015-01-23	20150123	Trawler	10:21:00	2015-01-23 10:21:00	2	-14.6868	145.466	Sandy reef	2.8	28	Unknown	Unknown	Unknown	Unknown	Unknown	y	y	Medina Lab, Penn State, USA can be reextracted	Coral Tissue	organic material	64_T	Sandy reef	GN_15_Dip_heli_L2_20150123_T	n	E3.15.Dip.heli.2.20150123	Diploastrea heliopora	Diploastrea	heliopora	Diploastrea heliopora	Diploastrea	heliopora	Unknown	measured	Unknown	Unknown	Unknown	Unknown	Unknown	Unknown	Unknown	None	n
E3.15.Dip.heli.3.20150105.M	GTAGAAGTGG	AGATCGGAAGAGCACACGTCTGAACTCCAGTCA	AGATCGGAAGAGCGTCGTGTAGGGAAAGAGTGT	AN5UL	Pollock617_007_M	Fork _20150105	2015-01-05	20150105	Fork	10:00:00	2015-01-05 10:00:00	3	-18.611	147.575	Rubble.	6.5	28	Unknown	Unknown	Unknown	Unknown	Unknown	y	y	Medina Lab, Penn State, USA can be reextracted	Coral Mucus	mucus	7_M	Rubble	GC_15_Dip_heli_3F_20150105_m	n	E3.15.Dip.heli.3.20150105	Diploastrea heliopora	Diploastrea	heliopora	Diploastrea heliopora	Diploastrea	heliopora	Unknown	measured	Unknown	Unknown	Unknown	Unknown	Unknown	Unknown	Unknown	None	n
E3.15.Dip.heli.3.20150105.S	TTCTGTTGCC	AGATCGGAAGAGCACACGTCTGAACTCCAGTCA	AGATCGGAAGAGCGTCGTGTAGGGAAAGAGTGT	AN5UL	Pollock616_007_S	Fork _20150105	2015-01-05	20150105	Fork	10:00:00	2015-01-05 10:00:00	3	-18.611	147.575	Rubble.	6.5	28	Unknown	Unknown	Unknown	Unknown	Unknown	y	y	Medina Lab, Penn State, USA can be reextracted	Coral Skeleton	organic material	7_S	Rubble	GC_15_Dip_heli_3F_20150105_S	n	E3.15.Dip.heli.3.20150105	Diploastrea heliopora	Diploastrea	heliopora	Diploastrea heliopora	Diploastrea	heliopora	Unknown	measured	Unknown	Unknown	Unknown	Unknown	Unknown	Unknown	Unknown	None	n
E3.15.Dip.heli.3.20150105.T	GATAAGAAGG	AGATCGGAAGAGCACACGTCTGAACTCCAGTCA	AGATCGGAAGAGCGTCGTGTAGGGAAAGAGTGT	AN5UL	Pollock613_007_T	Fork _20150105	2015-01-05	20150105	Fork	10:00:00	2015-01-05 10:00:00	3	-18.611	147.575	Rubble.	6.5	28	Unknown	Unknown	Unknown	Unknown	Unknown	y	y	Medina Lab, Penn State, USA can be reextracted	Coral Tissue	organic material	7_T	Rubble	GC_15_Dip_heli_3F_20150105_T	n	E3.15.Dip.heli.3.20150105	Diploastrea heliopora	Diploastrea	heliopora	Diploastrea heliopora	Diploastrea	heliopora	Unknown	measured	Unknown	Unknown	Unknown	Unknown	Unknown	Unknown	Unknown	None	n
E3.15.Dip.heli.3.20150106.M	TAGAGTCTGT	AGATCGGAAGAGCACACGTCTGAACTCCAGTCA	AGATCGGAAGAGCGTCGTGTAGGGAAAGAGTGT	AN5UL	Pollock462_013_M	Little Kelso _20150106	2015-01-06	20150106	Little Kelso	16:30:00	2015-01-06 16:30:00	3	-18.4658	146.991	Rubble on reef flat.	3.5	28	Unknown	Unknown	Unknown	Unknown	Unknown	y	y	Medina Lab, Penn State, USA can be reextracted	Coral Mucus	mucus	13_M	Rubble on reef flat	GC_15_Dip_heli_3LK_20150105_m	n	E3.15.Dip.heli.3.20150106	Diploastrea heliopora	Diploastrea	heliopora	Diploastrea heliopora	Diploastrea	heliopora	Unknown	measured	Unknown	Unknown	Unknown	Unknown	Unknown	Unknown	Unknown	None	n
E3.15.Dip.heli.3.20150106.S	CTACGATCAG	AGATCGGAAGAGCACACGTCTGAACTCCAGTCA	AGATCGGAAGAGCGTCGTGTAGGGAAAGAGTGT	ALVCP	Pollock133	Little Kelso _20150106	2015-01-06	20150106	Little Kelso	16:30:00	2015-01-06 16:30:00	3	-18.4658	146.991	Rubble on reef flat.	3.5	28	Unknown	Unknown	Unknown	Unknown	Unknown	y	y	Medina Lab, Penn State, USA can be reextracted	Coral Skeleton	organic material	13_S	Rubble on reef flat	GC_15_Dip_heli_3LK_20150105_S	n	E3.15.Dip.heli.3.20150106	Diploastrea heliopora	Diploastrea	heliopora	Diploastrea heliopora	Diploastrea	heliopora	Unknown	measured	Unknown	Unknown	Unknown	Unknown	Unknown	Unknown	Unknown	None	n
E3.15.Dip.heli.3.20150106.T	CGACGCTGAT	AGATCGGAAGAGCACACGTCTGAACTCCAGTCA	AGATCGGAAGAGCGTCGTGTAGGGAAAGAGTGT	ALVCP	Pollock134	Little Kelso _20150106	2015-01-06	20150106	Little Kelso	16:30:00	2015-01-06 16:30:00	3	-18.4658	146.991	Rubble on reef flat.	3.5	28	Unknown	Unknown	Unknown	Unknown	Unknown	y	y	Medina Lab, Penn State, USA can be reextracted	Coral Tissue	organic material	13_T	Rubble on reef flat	GC_15_Dip_heli_3LK_20150105_T	n	E3.15.Dip.heli.3.20150106	Diploastrea heliopora	Diploastrea	heliopora	Diploastrea heliopora	Diploastrea	heliopora	Unknown	measured	Unknown	Unknown	Unknown	Unknown	Unknown	Unknown	Unknown	None	n
E3.15.Dip.heli.3.20150120.M	GTCTGATACG	AGATCGGAAGAGCACACGTCTGAACTCCAGTCA	AGATCGGAAGAGCGTCGTGTAGGGAAAGAGTGT	AN5UL	Pollock483_049_M	Linnett - Site 1_20150120	2015-01-20	20150120	Linnett - Site 1	12:44:00	2015-01-20 12:44:00	3	-14.7889	145.337	Sandy bottom with plenty of sediment in water column	5.3	30	Unknown	Unknown	Unknown	Unknown	Unknown	y	y	Medina Lab, Penn State, USA can be reextracted	Coral Mucus	mucus	49_M	Sandy bottom with plenty of sediment in water column	GN_15_Dip_heli_L1_201501020_M	n	E3.15.Dip.heli.3.20150120	Diploastrea heliopora	Diploastrea	heliopora	Diploastrea heliopora	Diploastrea	heliopora	Unknown	measured	Unknown	Unknown	Unknown	Unknown	Unknown	Unknown	Unknown	None	n
E3.15.Dip.heli.3.20150120.S	GACTAGTCAG	AGATCGGAAGAGCACACGTCTGAACTCCAGTCA	AGATCGGAAGAGCGTCGTGTAGGGAAAGAGTGT	ALVCP	Pollock141	Linnett - Site 1_20150120	2015-01-20	20150120	Linnett - Site 1	12:44:00	2015-01-20 12:44:00	3	-14.7889	145.337	Sandy bottom with plenty of sediment in water column	5.3	30	Unknown	Unknown	Unknown	Unknown	Unknown	y	y	Medina Lab, Penn State, USA can be reextracted	Coral Skeleton	organic material	49_S	Sandy bottom with plenty of sediment in water column	GN_15_Dip_heli_L1_201501020_S	n	E3.15.Dip.heli.3.20150120	Diploastrea heliopora	Diploastrea	heliopora	Diploastrea heliopora	Diploastrea	heliopora	Unknown	measured	Unknown	Unknown	Unknown	Unknown	Unknown	Unknown	Unknown	None	n
E3.15.Dip.heli.3.20150120.T	ACTAGCTGTC	AGATCGGAAGAGCACACGTCTGAACTCCAGTCA	AGATCGGAAGAGCGTCGTGTAGGGAAAGAGTGT	AN5UL	Pollock482_049_T	Linnett - Site 1_20150120	2015-01-20	20150120	Linnett - Site 1	12:44:00	2015-01-20 12:44:00	3	-14.7889	145.337	Sandy bottom with plenty of sediment in water column	5.3	30	Unknown	Unknown	Unknown	Unknown	Unknown	y	y	Medina Lab, Penn State, USA can be reextracted	Coral Tissue	organic material	49_T	Sandy bottom with plenty of sediment in water column	GN_15_Dip_heli_L1_201501020_T	n	E3.15.Dip.heli.3.20150120	Diploastrea heliopora	Diploastrea	heliopora	Diploastrea heliopora	Diploastrea	heliopora	Unknown	measured	Unknown	Unknown	Unknown	Unknown	Unknown	Unknown	Unknown	None	n
E3.15.Dip.heli.3.20150121.M	CGATCGACTG	AGATCGGAAGAGCACACGTCTGAACTCCAGTCA	AGATCGGAAGAGCGTCGTGTAGGGAAAGAGTGT	AN5UL	Pollock498_059_M	Yonge - Site 2_20150121	2015-01-21	20150121	Yonge - Site 2	12:58:00	2015-01-21 12:58:00	3	-14.5808	145.614	Sandy	2.5	28	Unknown	Unknown	Unknown	Unknown	Unknown	y	y	Medina Lab, Penn State, USA can be reextracted	Coral Mucus	mucus	59_M	Sandy	GN_15_Dip_heli_Y5_20150121_M	n	E3.15.Dip.heli.3.20150121	Diploastrea heliopora	Diploastrea	heliopora	Diploastrea heliopora	Diploastrea	heliopora	Unknown	measured	Unknown	Unknown	Unknown	Unknown	Unknown	Unknown	Unknown	None	n
E3.15.Dip.heli.3.20150121.S	AGAGTCGCGT	AGATCGGAAGAGCACACGTCTGAACTCCAGTCA	AGATCGGAAGAGCGTCGTGTAGGGAAAGAGTGT	ALVCP	Pollock146	Yonge - Site 2_20150121	2015-01-21	20150121	Yonge - Site 2	12:58:00	2015-01-21 12:58:00	3	-14.5808	145.614	Sandy	2.5	28	Unknown	Unknown	Unknown	Unknown	Unknown	y	y	Medina Lab, Penn State, USA can be reextracted	Coral Skeleton	organic material	59_S	Sandy	GN_15_Dip_heli_Y5_20150121_S	n	E3.15.Dip.heli.3.20150121	Diploastrea heliopora	Diploastrea	heliopora	Diploastrea heliopora	Diploastrea	heliopora	Unknown	measured	Unknown	Unknown	Unknown	Unknown	Unknown	Unknown	Unknown	None	n
E3.15.Dip.heli.3.20150121.T	TAGCATACAG	AGATCGGAAGAGCACACGTCTGAACTCCAGTCA	AGATCGGAAGAGCGTCGTGTAGGGAAAGAGTGT	ALVCP	Pollock147	Yonge - Site 2_20150121	2015-01-21	20150121	Yonge - Site 2	12:58:00	2015-01-21 12:58:00	3	-14.5808	145.614	Sandy	2.5	28	Unknown	Unknown	Unknown	Unknown	Unknown	y	y	Medina Lab, Penn State, USA can be reextracted	Coral Tissue	organic material	59_T	Sandy	GN_15_Dip_heli_Y5_20150121_T	n	E3.15.Dip.heli.3.20150121	Diploastrea heliopora	Diploastrea	heliopora	Diploastrea heliopora	Diploastrea	heliopora	Unknown	measured	Unknown	Unknown	Unknown	Unknown	Unknown	Unknown	Unknown	None	n
E3.15.Dip.heli.3.20150123.M	ACGATCACAT	AGATCGGAAGAGCACACGTCTGAACTCCAGTCA	AGATCGGAAGAGCGTCGTGTAGGGAAAGAGTGT	ALVCP	Pollock157	Trawler_20150123	2015-01-23	20150123	Trawler	10:28:00	2015-01-23 10:28:00	3	-14.6868	145.466	Sandy reef	2	28	Unknown	Unknown	Unknown	Unknown	Unknown	y	y	Medina Lab, Penn State, USA can be reextracted	Coral Mucus	mucus	65_M	Sandy reef	GN_15_Dip_heli_L3_20150123_M	n	E3.15.Dip.heli.3.20150123	Diploastrea heliopora	Diploastrea	heliopora	Diploastrea heliopora	Diploastrea	heliopora	Unknown	measured	Unknown	Unknown	Unknown	Unknown	Unknown	Unknown	Unknown	None	n
E3.15.Dip.heli.3.20150123.S	TGATGTATGT	AGATCGGAAGAGCACACGTCTGAACTCCAGTCA	AGATCGGAAGAGCGTCGTGTAGGGAAAGAGTGT	ALVCP	Pollock155	Trawler_20150123	2015-01-23	20150123	Trawler	10:28:00	2015-01-23 10:28:00	3	-14.6868	145.466	Sandy reef	2	28	Unknown	Unknown	Unknown	Unknown	Unknown	y	y	Medina Lab, Penn State, USA can be reextracted	Coral Skeleton	organic material	65_S	Sandy reef	GN_15_Dip_heli_L3_20150123_S	n	E3.15.Dip.heli.3.20150123	Diploastrea heliopora	Diploastrea	heliopora	Diploastrea heliopora	Diploastrea	heliopora	Unknown	measured	Unknown	Unknown	Unknown	Unknown	Unknown	Unknown	Unknown	None	n
E3.15.Dip.heli.3.20150123.T	AGTGTACTCA	AGATCGGAAGAGCACACGTCTGAACTCCAGTCA	AGATCGGAAGAGCGTCGTGTAGGGAAAGAGTGT	ALVCP	Pollock156	Trawler_20150123	2015-01-23	20150123	Trawler	10:28:00	2015-01-23 10:28:00	3	-14.6868	145.466	Sandy reef	2	28	Unknown	Unknown	Unknown	Unknown	Unknown	y	y	Medina Lab, Penn State, USA can be reextracted	Coral Tissue	organic material	65_T	Sandy reef	GN_15_Dip_heli_L3_20150123_T	n	E3.15.Dip.heli.3.20150123	Diploastrea heliopora	Diploastrea	heliopora	Diploastrea heliopora	Diploastrea	heliopora	Unknown	measured	Unknown	Unknown	Unknown	Unknown	Unknown	Unknown	Unknown	None	n
E3.15.Dip.heli.4.20150105.M	TCATTCAGTG	AGATCGGAAGAGCACACGTCTGAACTCCAGTCA	AGATCGGAAGAGCGTCGTGTAGGGAAAGAGTGT	AN5UL	Pollock619_008_M	Fork _20150105	2015-01-05	20150105	Fork	10:00:00	2015-01-05 10:00:00	4	-18.611	147.575	Rubble.	6.5	28	Unknown	Unknown	Unknown	Unknown	Unknown	y	y	Medina Lab, Penn State, USA can be reextracted	Coral Mucus	mucus	8_M	Rubble	GC_15_Dip_heli_4F_20150105_m	n	E3.15.Dip.heli.4.20150105	Diploastrea heliopora	Diploastrea	heliopora	Diploastrea heliopora	Diploastrea	heliopora	Unknown	measured	Unknown	Unknown	Unknown	Unknown	Unknown	Unknown	Unknown	None	n
E3.15.Dip.heli.4.20150105.S	GTGGAGAGCT	AGATCGGAAGAGCACACGTCTGAACTCCAGTCA	AGATCGGAAGAGCGTCGTGTAGGGAAAGAGTGT	AN5UL	Pollock618_008_S	Fork _20150105	2015-01-05	20150105	Fork	10:00:00	2015-01-05 10:00:00	4	-18.611	147.575	Rubble.	6.5	28	Unknown	Unknown	Unknown	Unknown	Unknown	y	y	Medina Lab, Penn State, USA can be reextracted	Coral Skeleton	organic material	8_S	Rubble	GC_15_Dip_heli_4F_20150105_S	n	E3.15.Dip.heli.4.20150105	Diploastrea heliopora	Diploastrea	heliopora	Diploastrea heliopora	Diploastrea	heliopora	Unknown	measured	Unknown	Unknown	Unknown	Unknown	Unknown	Unknown	Unknown	None	n
E3.15.Dip.heli.4.20150105.T	GAAGGAGATA	AGATCGGAAGAGCACACGTCTGAACTCCAGTCA	AGATCGGAAGAGCGTCGTGTAGGGAAAGAGTGT	ALVCP	Pollock255	Fork _20150105	2015-01-05	20150105	Fork	10:00:00	2015-01-05 10:00:00	4	-18.611	147.575	Rubble.	6.5	28	Unknown	Unknown	Unknown	Unknown	Unknown	y	y	Medina Lab, Penn State, USA can be reextracted	Coral Tissue	organic material	8_T	Rubble	GC_15_Dip_heli_4F_20150105_T	n	E3.15.Dip.heli.4.20150105	Diploastrea heliopora	Diploastrea	heliopora	Diploastrea heliopora	Diploastrea	heliopora	Unknown	measured	Unknown	Unknown	Unknown	Unknown	Unknown	Unknown	Unknown	None	n
E3.15.Dip.heli.4.20150106.S	GTGACGTACG	AGATCGGAAGAGCACACGTCTGAACTCCAGTCA	AGATCGGAAGAGCGTCGTGTAGGGAAAGAGTGT	ALVCP	Pollock135	Little Kelso _20150106	2015-01-06	20150106	Little Kelso	16:30:00	2015-01-06 16:30:00	4	-18.4658	146.991	Rubble on reef flat.	3.5	28	Unknown	Unknown	Unknown	Unknown	Unknown	y	y	Medina Lab, Penn State, USA can be reextracted	Coral Skeleton	organic material	14_S	Rubble on reef flat	GC_15_Dip_heli_4LK_20150105_S	n	E3.15.Dip.heli.4.20150106	Diploastrea heliopora	Diploastrea	heliopora	Diploastrea heliopora	Diploastrea	heliopora	Unknown	measured	Unknown	Unknown	Unknown	Unknown	Unknown	Unknown	Unknown	None	n
E3.15.Dip.heli.4.20150106.T	TATCGATGCT	AGATCGGAAGAGCACACGTCTGAACTCCAGTCA	AGATCGGAAGAGCGTCGTGTAGGGAAAGAGTGT	AN5UL	Pollock463_014_T	Little Kelso _20150106	2015-01-06	20150106	Little Kelso	16:30:00	2015-01-06 16:30:00	4	-18.4658	146.991	Rubble on reef flat.	3.5	28	Unknown	Unknown	Unknown	Unknown	Unknown	y	y	Medina Lab, Penn State, USA can be reextracted	Coral Tissue	organic material	14_T	Rubble on reef flat	GC_15_Dip_heli_4LK_20150105_T	n	E3.15.Dip.heli.4.20150106	Diploastrea heliopora	Diploastrea	heliopora	Diploastrea heliopora	Diploastrea	heliopora	Unknown	measured	Unknown	Unknown	Unknown	Unknown	Unknown	Unknown	Unknown	None	n
E3.17.Ech.horr.1.20150123.M	GTGACGTACG	AGATCGGAAGAGCACACGTCTGAACTCCAGTCA	AGATCGGAAGAGCGTCGTGTAGGGAAAGAGTGT	AN5UL	Pollock511_072_M	Trawler_20150123	2015-01-23	20150123	Trawler	16:07:00	2015-01-23 16:07:00	1	-14.6868	145.466	Reef rubble	0.7	29	Unknown	Unknown	Unknown	Unknown	Unknown	y	y	Medina Lab, Penn State, USA can be reextracted	Coral Mucus	mucus	72_M	Reef rubble	GN_17_Ech_horr_L10_20150123_M	n	E3.17.Ech.horr.1.20150123	Echinopora horrida	Echinopora	horrida	Echinopora horrida	Echinopora	horrida	Unknown	measured	Unknown	Unknown	Unknown	Unknown	Unknown	Unknown	Unknown	None	n
E3.17.Ech.horr.1.20150123.S	TACATGATAG	AGATCGGAAGAGCACACGTCTGAACTCCAGTCA	AGATCGGAAGAGCGTCGTGTAGGGAAAGAGTGT	ALVCP	Pollock166	Trawler_20150123	2015-01-23	20150123	Trawler	16:07:00	2015-01-23 16:07:00	1	-14.6868	145.466	Reef rubble	0.7	29	Unknown	Unknown	Unknown	Unknown	Unknown	y	y	Medina Lab, Penn State, USA can be reextracted	Coral Skeleton	organic material	72_S	Reef rubble	GN_17_Ech_horr_L10_20150123_S	n	E3.17.Ech.horr.1.20150123	Echinopora horrida	Echinopora	horrida	Echinopora horrida	Echinopora	horrida	Unknown	measured	Unknown	Unknown	Unknown	Unknown	Unknown	Unknown	Unknown	None	n
E3.17.Ech.horr.1.20150123.T	TCGATATCTA	AGATCGGAAGAGCACACGTCTGAACTCCAGTCA	AGATCGGAAGAGCGTCGTGTAGGGAAAGAGTGT	ALVCP	Pollock167	Trawler_20150123	2015-01-23	20150123	Trawler	16:07:00	2015-01-23 16:07:00	1	-14.6868	145.466	Reef rubble	0.7	29	Unknown	Unknown	Unknown	Unknown	Unknown	y	y	Medina Lab, Penn State, USA can be reextracted	Coral Tissue	organic material	72_T	Reef rubble	GN_17_Ech_horr_L10_20150123_T	n	E3.17.Ech.horr.1.20150123	Echinopora horrida	Echinopora	horrida	Echinopora horrida	Echinopora	horrida	Unknown	measured	Unknown	Unknown	Unknown	Unknown	Unknown	Unknown	Unknown	None	n
E3.17.Ech.mamm.1.20150123.M	TGGAGCATGT	AGATCGGAAGAGCACACGTCTGAACTCCAGTCA	AGATCGGAAGAGCGTCGTGTAGGGAAAGAGTGT	ALVCP	Pollock256	Trawler_20150123	2015-01-23	20150123	Trawler	16:24:00	2015-01-23 16:24:00	1	-14.6868	145.466	Reef rubble at reef edge	1.8	29	Unknown	Unknown	Unknown	Unknown	Unknown	y	y	Medina Lab, Penn State, USA can be reextracted	Coral Mucus	mucus	73_M	Reef rubble at reef edge	GN_17_Ech_mamm_L11_20150123_M	n	E3.17.Ech.mamm.1.20150123	Echinopora mammiformis	Echinopora	mammiformis	Echinopora mammiformis	Echinopora	mammiformis	Unknown	measured	Unknown	Unknown	Unknown	Unknown	Unknown	Unknown	Unknown	None	n
E3.17.Ech.mamm.1.20150123.S	TATAGAGATC	AGATCGGAAGAGCACACGTCTGAACTCCAGTCA	AGATCGGAAGAGCGTCGTGTAGGGAAAGAGTGT	ALVCP	Pollock168	Trawler_20150123	2015-01-23	20150123	Trawler	16:24:00	2015-01-23 16:24:00	1	-14.6868	145.466	Reef rubble at reef edge	1.8	29	Unknown	Unknown	Unknown	Unknown	Unknown	y	y	Medina Lab, Penn State, USA can be reextracted	Coral Skeleton	organic material	73_S	Reef rubble at reef edge	GN_17_Ech_mamm_L11_20150123_S	n	E3.17.Ech.mamm.1.20150123	Echinopora mammiformis	Echinopora	mammiformis	Echinopora mammiformis	Echinopora	mammiformis	Unknown	measured	Unknown	Unknown	Unknown	Unknown	Unknown	Unknown	Unknown	None	n
E3.17.Ech.mamm.1.20150123.T	CGAGACGACA	AGATCGGAAGAGCACACGTCTGAACTCCAGTCA	AGATCGGAAGAGCGTCGTGTAGGGAAAGAGTGT	ALVCP	Pollock169	Trawler_20150123	2015-01-23	20150123	Trawler	16:24:00	2015-01-23 16:24:00	1	-14.6868	145.466	Reef rubble at reef edge	1.8	29	Unknown	Unknown	Unknown	Unknown	Unknown	y	y	Medina Lab, Penn State, USA can be reextracted	Coral Tissue	organic material	73_T	Reef rubble at reef edge	GN_17_Ech_mamm_L11_20150123_T	n	E3.17.Ech.mamm.1.20150123	Echinopora mammiformis	Echinopora	mammiformis	Echinopora mammiformis	Echinopora	mammiformis	Unknown	measured	Unknown	Unknown	Unknown	Unknown	Unknown	Unknown	Unknown	None	n
E3.17.Ech.mamm.1.20150127.M	GGTCGTGCAT	AGATCGGAAGAGCACACGTCTGAACTCCAGTCA	AGATCGGAAGAGCGTCGTGTAGGGAAAGAGTGT	AN5UL	Pollock662_103_M	Trawler_20150127	2015-01-27	20150127	Trawler	16:03:00	2015-01-27 16:03:00	1	-14.6868	145.466	Sand at reef edge.	2	29	Unknown	Unknown	Unknown	Unknown	Unknown	y	y	Medina Lab, Penn State, USA can be reextracted	Coral Mucus	mucus	103_M	Sand at reef edge	GN_17_Ech_mamm_L41_20150127_M	n	E3.17.Ech.mamm.1.20150127	Echinopora mammiformis	Echinopora	mammiformis	Echinopora mammiformis	Echinopora	mammiformis	Unknown	measured	Unknown	Unknown	Unknown	Unknown	Unknown	Unknown	Unknown	None	n
E3.17.Ech.mamm.1.20150127.S	TAGCTTCACT	AGATCGGAAGAGCACACGTCTGAACTCCAGTCA	AGATCGGAAGAGCGTCGTGTAGGGAAAGAGTGT	AN5UL	Pollock660_103_S	Trawler_20150127	2015-01-27	20150127	Trawler	16:03:00	2015-01-27 16:03:00	1	-14.6868	145.466	Sand at reef edge.	2	29	Unknown	Unknown	Unknown	Unknown	Unknown	y	y	Medina Lab, Penn State, USA can be reextracted	Coral Skeleton	organic material	103_S	Sand at reef edge	GN_17_Ech_mamm_L41_20150127_S	n	E3.17.Ech.mamm.1.20150127	Echinopora mammiformis	Echinopora	mammiformis	Echinopora mammiformis	Echinopora	mammiformis	Unknown	measured	Unknown	Unknown	Unknown	Unknown	Unknown	Unknown	Unknown	None	n
E3.17.Ech.mamm.1.20150127.T	CAGGCTCAGT	AGATCGGAAGAGCACACGTCTGAACTCCAGTCA	AGATCGGAAGAGCGTCGTGTAGGGAAAGAGTGT	AN5UL	Pollock661_103_T	Trawler_20150127	2015-01-27	20150127	Trawler	16:03:00	2015-01-27 16:03:00	1	-14.6868	145.466	Sand at reef edge.	2	29	Unknown	Unknown	Unknown	Unknown	Unknown	y	y	Medina Lab, Penn State, USA can be reextracted	Coral Tissue	organic material	103_T	Sand at reef edge	GN_17_Ech_mamm_L41_20150127_T	n	E3.17.Ech.mamm.1.20150127	Echinopora mammiformis	Echinopora	mammiformis	Echinopora mammiformis	Echinopora	mammiformis	Unknown	measured	Unknown	Unknown	Unknown	Unknown	Unknown	Unknown	Unknown	None	n
E3.17.Ech.mamm.1.20150129.M	GTCTAGCAGG	AGATCGGAAGAGCACACGTCTGAACTCCAGTCA	AGATCGGAAGAGCGTCGTGTAGGGAAAGAGTGT	ALVCP	Pollock307	Lagoon Bommie_20150129	2015-01-29	20150129	Lagoon Bommie	09:21:00	2015-01-29 09:21:00	1	-14.6875	145.465	Rubble n reef flat.	1.3	28	Unknown	Unknown	Unknown	Unknown	Unknown	y	y	Medina Lab, Penn State, USA can be reextracted	Coral Mucus	mucus	108_M	Rubble n reef flat	GN_17_Ech_mamm_L45_20150129_M	n	E3.17.Ech.mamm.1.20150129	Echinopora mammiformis	Echinopora	mammiformis	Echinopora mammiformis	Echinopora	mammiformis	Unknown	measured	Unknown	Unknown	Unknown	Unknown	Unknown	Unknown	Unknown	None	n
E3.17.Ech.mamm.1.20150129.S	TGGTTCGCTG	AGATCGGAAGAGCACACGTCTGAACTCCAGTCA	AGATCGGAAGAGCGTCGTGTAGGGAAAGAGTGT	ALVCP	Pollock305	Lagoon Bommie_20150129	2015-01-29	20150129	Lagoon Bommie	09:21:00	2015-01-29 09:21:00	1	-14.6875	145.465	Rubble n reef flat.	1.3	28	Unknown	Unknown	Unknown	Unknown	Unknown	y	y	Medina Lab, Penn State, USA can be reextracted	Coral Skeleton	organic material	108_S	Rubble n reef flat	GN_17_Ech_mamm_L45_20150129_S	n	E3.17.Ech.mamm.1.20150129	Echinopora mammiformis	Echinopora	mammiformis	Echinopora mammiformis	Echinopora	mammiformis	Unknown	measured	Unknown	Unknown	Unknown	Unknown	Unknown	Unknown	Unknown	None	n
E3.17.Ech.mamm.1.20150129.T	GGAACACAGG	AGATCGGAAGAGCACACGTCTGAACTCCAGTCA	AGATCGGAAGAGCGTCGTGTAGGGAAAGAGTGT	ALVCP	Pollock306	Lagoon Bommie_20150129	2015-01-29	20150129	Lagoon Bommie	09:21:00	2015-01-29 09:21:00	1	-14.6875	145.465	Rubble n reef flat.	1.3	28	Unknown	Unknown	Unknown	Unknown	Unknown	y	y	Medina Lab, Penn State, USA can be reextracted	Coral Tissue	organic material	108_T	Rubble n reef flat	GN_17_Ech_mamm_L45_20150129_T	n	E3.17.Ech.mamm.1.20150129	Echinopora mammiformis	Echinopora	mammiformis	Echinopora mammiformis	Echinopora	mammiformis	Unknown	measured	Unknown	Unknown	Unknown	Unknown	Unknown	Unknown	Unknown	None	n
E3.19.Sym.sp.1.20150125.M	GCGTTATTGC	AGATCGGAAGAGCACACGTCTGAACTCCAGTCA	AGATCGGAAGAGCGTCGTGTAGGGAAAGAGTGT	ALVCP	Pollock270	Trawler_20150125	2015-01-25	20150125	Trawler	14:37:00	2015-01-25 14:37:00	1	-14.6868	145.466	Rubble on reef flat.	1.5	29	Unknown	Unknown	Unknown	Unknown	Unknown	y	y	Medina Lab, Penn State, USA can be reextracted	Coral Mucus	mucus	86_M	Rubble on reef flat	GN_19_Sym_sp_L24_20150125_M	n	E3.19.Sym.sp.1.20150125	Symphyllia sp	Symphyllia	sp	Symphyllia sp	Symphyllia	sp	Unknown	measured	Unknown	Unknown	Unknown	Unknown	Unknown	Unknown	Unknown	None	n
E3.19.Sym.sp.1.20150125.S	GAACTATCAC	AGATCGGAAGAGCACACGTCTGAACTCCAGTCA	AGATCGGAAGAGCGTCGTGTAGGGAAAGAGTGT	ALVCP	Pollock269	Trawler_20150125	2015-01-25	20150125	Trawler	14:37:00	2015-01-25 14:37:00	1	-14.6868	145.466	Rubble on reef flat.	1.5	29	Unknown	Unknown	Unknown	Unknown	Unknown	y	y	Medina Lab, Penn State, USA can be reextracted	Coral Skeleton	organic material	86_S	Rubble on reef flat	GN_19_Sym_sp_L24_20150125_S	n	E3.19.Sym.sp.1.20150125	Symphyllia sp	Symphyllia	sp	Symphyllia sp	Symphyllia	sp	Unknown	measured	Unknown	Unknown	Unknown	Unknown	Unknown	Unknown	Unknown	None	n
E3.19.Sym.sp.1.20150125.T	TGCGGATGGT	AGATCGGAAGAGCACACGTCTGAACTCCAGTCA	AGATCGGAAGAGCGTCGTGTAGGGAAAGAGTGT	AN5UL	Pollock643_086_T	Trawler_20150125	2015-01-25	20150125	Trawler	14:37:00	2015-01-25 14:37:00	1	-14.6868	145.466	Rubble on reef flat.	1.5	29	Unknown	Unknown	Unknown	Unknown	Unknown	y	y	Medina Lab, Penn State, USA can be reextracted	Coral Tissue	organic material	86_T	Rubble on reef flat	GN_19_Sym_sp_L24_20150125_T	n	E3.19.Sym.sp.1.20150125	Symphyllia sp	Symphyllia	sp	Symphyllia sp	Symphyllia	sp	Unknown	measured	Unknown	Unknown	Unknown	Unknown	Unknown	Unknown	Unknown	None	n
E3.19.Sym.sp.1.20150127.M	CTTACGTTGC	AGATCGGAAGAGCACACGTCTGAACTCCAGTCA	AGATCGGAAGAGCGTCGTGTAGGGAAAGAGTGT	ALVCP	Pollock290	Trawler_20150127	2015-01-27	20150127	Trawler	14:51:00	2015-01-27 14:51:00	1	-14.6868	145.466	Rubble on reef flat.	1.3	29	Unknown	Unknown	Unknown	Unknown	Unknown	y	y	Medina Lab, Penn State, USA can be reextracted	Coral Mucus	mucus	96_M	Rubble on reef flat	GN_19_Sym_sp_L34_20150127_M	n	E3.19.Sym.sp.1.20150127	Symphyllia sp	Symphyllia	sp	Symphyllia sp	Symphyllia	sp	Unknown	measured	Unknown	Unknown	Unknown	Unknown	Unknown	Unknown	Unknown	None	n
E3.19.Sym.sp.1.20150127.S	GTGTTCGGTC	AGATCGGAAGAGCACACGTCTGAACTCCAGTCA	AGATCGGAAGAGCGTCGTGTAGGGAAAGAGTGT	ALVCP	Pollock289	Trawler_20150127	2015-01-27	20150127	Trawler	14:51:00	2015-01-27 14:51:00	1	-14.6868	145.466	Rubble on reef flat.	1.3	29	Unknown	Unknown	Unknown	Unknown	Unknown	y	y	Medina Lab, Penn State, USA can be reextracted	Coral Skeleton	organic material	96_S	Rubble on reef flat	GN_19_Sym_sp_L34_20150127_S	n	E3.19.Sym.sp.1.20150127	Symphyllia sp	Symphyllia	sp	Symphyllia sp	Symphyllia	sp	Unknown	measured	Unknown	Unknown	Unknown	Unknown	Unknown	Unknown	Unknown	None	n
E3.19.Sym.sp.1.20150127.T	GATCCTGAGC	AGATCGGAAGAGCACACGTCTGAACTCCAGTCA	AGATCGGAAGAGCGTCGTGTAGGGAAAGAGTGT	AN5UL	Pollock650_096_T	Trawler_20150127	2015-01-27	20150127	Trawler	14:51:00	2015-01-27 14:51:00	1	-14.6868	145.466	Rubble on reef flat.	1.3	29	Unknown	Unknown	Unknown	Unknown	Unknown	y	y	Medina Lab, Penn State, USA can be reextracted	Coral Tissue	organic material	96_T	Rubble on reef flat	GN_19_Sym_sp_L34_20150127_T	n	E3.19.Sym.sp.1.20150127	Symphyllia sp	Symphyllia	sp	Symphyllia sp	Symphyllia	sp	Unknown	measured	Unknown	Unknown	Unknown	Unknown	Unknown	Unknown	Unknown	None	n
E3.19.Sym.sp.2.20150125.M	TCGAATGTGC	AGATCGGAAGAGCACACGTCTGAACTCCAGTCA	AGATCGGAAGAGCGTCGTGTAGGGAAAGAGTGT	ALVCP	Pollock272	Trawler_20150125	2015-01-25	20150125	Trawler	14:45:00	2015-01-25 14:45:00	2	-14.6868	145.466	Rubble /sand on reef flat. Soft coral adjacent.	1.8	29	Unknown	Unknown	Unknown	Unknown	Unknown	y	y	Medina Lab, Penn State, USA can be reextracted	Coral Mucus	mucus	87_M	Rubble /sand on reef flat Soft coral adjacent	GN_19_Sym_sp_L25_20150125_M	n	E3.19.Sym.sp.2.20150125	Symphyllia sp	Symphyllia	sp	Symphyllia sp	Symphyllia	sp	Unknown	measured	Unknown	Unknown	Unknown	Unknown	Unknown	Unknown	Unknown	None	n
E3.19.Sym.sp.2.20150125.S	TCGCTGAACA	AGATCGGAAGAGCACACGTCTGAACTCCAGTCA	AGATCGGAAGAGCGTCGTGTAGGGAAAGAGTGT	ALVCP	Pollock271	Trawler_20150125	2015-01-25	20150125	Trawler	14:45:00	2015-01-25 14:45:00	2	-14.6868	145.466	Rubble /sand on reef flat. Soft coral adjacent.	1.8	29	Unknown	Unknown	Unknown	Unknown	Unknown	y	y	Medina Lab, Penn State, USA can be reextracted	Coral Skeleton	organic material	87_S	Rubble /sand on reef flat Soft coral adjacent	GN_19_Sym_sp_L25_20150125_S	n	E3.19.Sym.sp.2.20150125	Symphyllia sp	Symphyllia	sp	Symphyllia sp	Symphyllia	sp	Unknown	measured	Unknown	Unknown	Unknown	Unknown	Unknown	Unknown	Unknown	None	n
E3.19.Sym.sp.2.20150125.T	TCGAGGTACT	AGATCGGAAGAGCACACGTCTGAACTCCAGTCA	AGATCGGAAGAGCGTCGTGTAGGGAAAGAGTGT	AN5UL	Pollock644_087_T	Trawler_20150125	2015-01-25	20150125	Trawler	14:45:00	2015-01-25 14:45:00	2	-14.6868	145.466	Rubble /sand on reef flat. Soft coral adjacent.	1.8	29	Unknown	Unknown	Unknown	Unknown	Unknown	y	y	Medina Lab, Penn State, USA can be reextracted	Coral Tissue	organic material	87_T	Rubble /sand on reef flat Soft coral adjacent	GN_19_Sym_sp_L25_20150125_T	n	E3.19.Sym.sp.2.20150125	Symphyllia sp	Symphyllia	sp	Symphyllia sp	Symphyllia	sp	Unknown	measured	Unknown	Unknown	Unknown	Unknown	Unknown	Unknown	Unknown	None	n
E3.2.Tur.reni.1.20150124.M	TTGTCACATC	AGATCGGAAGAGCACACGTCTGAACTCCAGTCA	AGATCGGAAGAGCGTCGTGTAGGGAAAGAGTGT	AN5UL	Pollock627_075_M	Trawler_20150124	2015-01-24	20150124	Trawler	15:17:00	2015-01-24 15:17:00	1	-14.6868	145.466	Field of Turbinaria. Reef edge near P. cylindrica field	2.6	29	Unknown	Unknown	Unknown	Unknown	Unknown	y	y	Medina Lab, Penn State, USA can be reextracted	Coral Mucus	mucus	75_M	Field of Turbinaria Reef edge near P cylindrica field	GN_2_Tur_reni_L13_20150124_M	n	E3.2.Tur.reni.1.20150124	Turbinaria reniformis	Turbinaria	reniformis	Turbinaria reniformis	Turbinaria	reniformis	Unknown	measured	Unknown	Unknown	Unknown	Unknown	Unknown	Unknown	Unknown	None	n
E3.2.Tur.reni.1.20150124.S	TGTCAGCTTA	AGATCGGAAGAGCACACGTCTGAACTCCAGTCA	AGATCGGAAGAGCGTCGTGTAGGGAAAGAGTGT	AN5UL	Pollock625_075_S	Trawler_20150124	2015-01-24	20150124	Trawler	15:17:00	2015-01-24 15:17:00	1	-14.6868	145.466	Field of Turbinaria. Reef edge near P. cylindrica field	2.6	29	Unknown	Unknown	Unknown	Unknown	Unknown	y	y	Medina Lab, Penn State, USA can be reextracted	Coral Skeleton	organic material	75_S	Field of Turbinaria Reef edge near P cylindrica field	GN_2_Tur_reni_L13_20150124_S	n	E3.2.Tur.reni.1.20150124	Turbinaria reniformis	Turbinaria	reniformis	Turbinaria reniformis	Turbinaria	reniformis	Unknown	measured	Unknown	Unknown	Unknown	Unknown	Unknown	Unknown	Unknown	None	n
E3.2.Tur.reni.1.20150124.T	CTGGAGGCTA	AGATCGGAAGAGCACACGTCTGAACTCCAGTCA	AGATCGGAAGAGCGTCGTGTAGGGAAAGAGTGT	AN5UL	Pollock626_075_T	Trawler_20150124	2015-01-24	20150124	Trawler	15:17:00	2015-01-24 15:17:00	1	-14.6868	145.466	Field of Turbinaria. Reef edge near P. cylindrica field	2.6	29	Unknown	Unknown	Unknown	Unknown	Unknown	y	y	Medina Lab, Penn State, USA can be reextracted	Coral Tissue	organic material	75_T	Field of Turbinaria Reef edge near P cylindrica field	GN_2_Tur_reni_L13_20150124_T	n	E3.2.Tur.reni.1.20150124	Turbinaria reniformis	Turbinaria	reniformis	Turbinaria reniformis	Turbinaria	reniformis	Unknown	measured	Unknown	Unknown	Unknown	Unknown	Unknown	Unknown	Unknown	None	n
E3.2.Tur.reni.1.20150127.M	CAGATGTCCT	AGATCGGAAGAGCACACGTCTGAACTCCAGTCA	AGATCGGAAGAGCGTCGTGTAGGGAAAGAGTGT	AN5UL	Pollock659_102_M	Trawler_20150127	2015-01-27	20150127	Trawler	15:51:00	2015-01-27 15:51:00	1	-14.6868	145.466	Reef flat. Surrounded by soft coral. Ref fleshy algae also in contact.	1.5	29	Unknown	Unknown	Unknown	Unknown	Unknown	y	y	Medina Lab, Penn State, USA can be reextracted	Coral Mucus	mucus	102_M	Reef flat Surrounded by soft coral Ref fleshy algae also in contact	GN_2_Tur_reni_L40_20150127_M	n	E3.2.Tur.reni.1.20150127	Turbinaria reniformis	Turbinaria	reniformis	Turbinaria reniformis	Turbinaria	reniformis	Unknown	measured	Unknown	Unknown	Unknown	Unknown	Unknown	Unknown	Unknown	None	n
E3.2.Tur.reni.1.20150127.S	TTCGTTCCTG	AGATCGGAAGAGCACACGTCTGAACTCCAGTCA	AGATCGGAAGAGCGTCGTGTAGGGAAAGAGTGT	AN5UL	Pollock657_102_S	Trawler_20150127	2015-01-27	20150127	Trawler	15:51:00	2015-01-27 15:51:00	1	-14.6868	145.466	Reef flat. Surrounded by soft coral. Ref fleshy algae also in contact.	1.5	29	Unknown	Unknown	Unknown	Unknown	Unknown	y	y	Medina Lab, Penn State, USA can be reextracted	Coral Skeleton	organic material	102_S	Reef flat Surrounded by soft coral Ref fleshy algae also in contact	GN_2_Tur_reni_L40_20150127_S	n	E3.2.Tur.reni.1.20150127	Turbinaria reniformis	Turbinaria	reniformis	Turbinaria reniformis	Turbinaria	reniformis	Unknown	measured	Unknown	Unknown	Unknown	Unknown	Unknown	Unknown	Unknown	None	n
E3.2.Tur.reni.1.20150127.T	TTACGCAGTG	AGATCGGAAGAGCACACGTCTGAACTCCAGTCA	AGATCGGAAGAGCGTCGTGTAGGGAAAGAGTGT	AN5UL	Pollock658_102_T	Trawler_20150127	2015-01-27	20150127	Trawler	15:51:00	2015-01-27 15:51:00	1	-14.6868	145.466	Reef flat. Surrounded by soft coral. Ref fleshy algae also in contact.	1.5	29	Unknown	Unknown	Unknown	Unknown	Unknown	y	y	Medina Lab, Penn State, USA can be reextracted	Coral Tissue	organic material	102_T	Reef flat Surrounded by soft coral Ref fleshy algae also in contact	GN_2_Tur_reni_L40_20150127_T	n	E3.2.Tur.reni.1.20150127	Turbinaria reniformis	Turbinaria	reniformis	Turbinaria reniformis	Turbinaria	reniformis	Unknown	measured	Unknown	Unknown	Unknown	Unknown	Unknown	Unknown	Unknown	None	n
E3.2.Tur.reni.2.20150124.M	CGAATGTATG	AGATCGGAAGAGCACACGTCTGAACTCCAGTCA	AGATCGGAAGAGCGTCGTGTAGGGAAAGAGTGT	AN5UL	Pollock630_076_M	Trawler_20150124	2015-01-24	20150124	Trawler	15:28:00	2015-01-24 15:28:00	2	-14.6868	145.466	Field of Turbinaria on reef flat.	1.3	29	Unknown	Unknown	Unknown	Unknown	Unknown	y	y	Medina Lab, Penn State, USA can be reextracted	Coral Mucus	mucus	76_M	Field of Turbinaria on reef flat	GN_2_Tur_reni_L14_20150124_M	n	E3.2.Tur.reni.2.20150124	Turbinaria reniformis	Turbinaria	reniformis	Turbinaria reniformis	Turbinaria	reniformis	Unknown	measured	Unknown	Unknown	Unknown	Unknown	Unknown	Unknown	Unknown	None	n
E3.2.Tur.reni.2.20150124.S	GAATAGCTGA	AGATCGGAAGAGCACACGTCTGAACTCCAGTCA	AGATCGGAAGAGCGTCGTGTAGGGAAAGAGTGT	AN5UL	Pollock628_076_S	Trawler_20150124	2015-01-24	20150124	Trawler	15:28:00	2015-01-24 15:28:00	2	-14.6868	145.466	Field of Turbinaria on reef flat.	1.3	29	Unknown	Unknown	Unknown	Unknown	Unknown	y	y	Medina Lab, Penn State, USA can be reextracted	Coral Skeleton	organic material	76_S	Field of Turbinaria on reef flat	GN_2_Tur_reni_L14_20150124_S	n	E3.2.Tur.reni.2.20150124	Turbinaria reniformis	Turbinaria	reniformis	Turbinaria reniformis	Turbinaria	reniformis	Unknown	measured	Unknown	Unknown	Unknown	Unknown	Unknown	Unknown	Unknown	None	n
E3.2.Tur.reni.2.20150124.T	TCGTGAATGA	AGATCGGAAGAGCACACGTCTGAACTCCAGTCA	AGATCGGAAGAGCGTCGTGTAGGGAAAGAGTGT	AN5UL	Pollock629_076_T	Trawler_20150124	2015-01-24	20150124	Trawler	15:28:00	2015-01-24 15:28:00	2	-14.6868	145.466	Field of Turbinaria on reef flat.	1.3	29	Unknown	Unknown	Unknown	Unknown	Unknown	y	y	Medina Lab, Penn State, USA can be reextracted	Coral Tissue	organic material	76_T	Field of Turbinaria on reef flat	GN_2_Tur_reni_L14_20150124_T	n	E3.2.Tur.reni.2.20150124	Turbinaria reniformis	Turbinaria	reniformis	Turbinaria reniformis	Turbinaria	reniformis	Unknown	measured	Unknown	Unknown	Unknown	Unknown	Unknown	Unknown	Unknown	None	n
E3.3.Por.cyli.1.20150123.M	ATCAGTGTAT	AGATCGGAAGAGCACACGTCTGAACTCCAGTCA	AGATCGGAAGAGCGTCGTGTAGGGAAAGAGTGT	ALVCP	Pollock163	Trawler_20150123	2015-01-23	20150123	Trawler	15:43:00	2015-01-23 15:43:00	1	-14.6868	145.466	Sand at reef edge	3.3	29	Unknown	Unknown	Unknown	Unknown	Unknown	y	y	Medina Lab, Penn State, USA can be reextracted	Coral Mucus	mucus	70_M	Sand at reef edge	GN_3_Por_cyli_L8_20150123_M	n	E3.3.Por.cyli.1.20150123	Porites cylindrica	Porites	cylindrica	Porites cylindrica	Porites	cylindrica	Unknown	measured	Unknown	Unknown	Unknown	Unknown	Unknown	Unknown	Unknown	None	n
E3.3.Por.cyli.1.20150123.S	AGTAGATCAT	AGATCGGAAGAGCACACGTCTGAACTCCAGTCA	AGATCGGAAGAGCGTCGTGTAGGGAAAGAGTGT	ALVCP	Pollock161	Trawler_20150123	2015-01-23	20150123	Trawler	15:43:00	2015-01-23 15:43:00	1	-14.6868	145.466	Sand at reef edge	3.3	29	Unknown	Unknown	Unknown	Unknown	Unknown	y	y	Medina Lab, Penn State, USA can be reextracted	Coral Skeleton	organic material	70_S	Sand at reef edge	GN_3_Por_cyli_L8_20150123_S	n	E3.3.Por.cyli.1.20150123	Porites cylindrica	Porites	cylindrica	Porites cylindrica	Porites	cylindrica	Unknown	measured	Unknown	Unknown	Unknown	Unknown	Unknown	Unknown	Unknown	None	n
E3.3.Por.cyli.1.20150123.T	ATCATATCTC	AGATCGGAAGAGCACACGTCTGAACTCCAGTCA	AGATCGGAAGAGCGTCGTGTAGGGAAAGAGTGT	ALVCP	Pollock162	Trawler_20150123	2015-01-23	20150123	Trawler	15:43:00	2015-01-23 15:43:00	1	-14.6868	145.466	Sand at reef edge	3.3	29	Unknown	Unknown	Unknown	Unknown	Unknown	y	y	Medina Lab, Penn State, USA can be reextracted	Coral Tissue	organic material	70_T	Sand at reef edge	GN_3_Por_cyli_L8_20150123_T	n	E3.3.Por.cyli.1.20150123	Porites cylindrica	Porites	cylindrica	Porites cylindrica	Porites	cylindrica	Unknown	measured	Unknown	Unknown	Unknown	Unknown	Unknown	Unknown	Unknown	None	n
E3.3.Por.cyli.1.20150127.M	GTCGGTCTGA	AGATCGGAAGAGCACACGTCTGAACTCCAGTCA	AGATCGGAAGAGCGTCGTGTAGGGAAAGAGTGT	AN5UL	Pollock649_095_M	Trawler_20150127	2015-01-27	20150127	Trawler	14:40:00	2015-01-27 14:40:00	1	-14.6868	145.466	Sand. Some red algea at base.	4.5	29	Unknown	Unknown	Unknown	Unknown	Unknown	y	y	Medina Lab, Penn State, USA can be reextracted	Coral Mucus	mucus	95_M	Sand Some red algea at base	GN_3_Por_cyli_L33_20150127_M	n	E3.3.Por.cyli.1.20150127	Porites cylindrica	Porites	cylindrica	Porites cylindrica	Porites	cylindrica	Unknown	measured	Unknown	Unknown	Unknown	Unknown	Unknown	Unknown	Unknown	None	n
E3.3.Por.cyli.1.20150127.S	GTCTTGGCTC	AGATCGGAAGAGCACACGTCTGAACTCCAGTCA	AGATCGGAAGAGCGTCGTGTAGGGAAAGAGTGT	ALVCP	Pollock287	Trawler_20150127	2015-01-27	20150127	Trawler	14:40:00	2015-01-27 14:40:00	1	-14.6868	145.466	Sand. Some red algea at base.	4.5	29	Unknown	Unknown	Unknown	Unknown	Unknown	y	y	Medina Lab, Penn State, USA can be reextracted	Coral Skeleton	organic material	95_S	Sand Some red algea at base	GN_3_Por_cyli_L33_20150127_S	n	E3.3.Por.cyli.1.20150127	Porites cylindrica	Porites	cylindrica	Porites cylindrica	Porites	cylindrica	Unknown	measured	Unknown	Unknown	Unknown	Unknown	Unknown	Unknown	Unknown	None	n
E3.3.Por.cyli.1.20150127.T	TGTTACGATC	AGATCGGAAGAGCACACGTCTGAACTCCAGTCA	AGATCGGAAGAGCGTCGTGTAGGGAAAGAGTGT	ALVCP	Pollock288	Trawler_20150127	2015-01-27	20150127	Trawler	14:40:00	2015-01-27 14:40:00	1	-14.6868	145.466	Sand. Some red algea at base.	4.5	29	Unknown	Unknown	Unknown	Unknown	Unknown	y	y	Medina Lab, Penn State, USA can be reextracted	Coral Tissue	organic material	95_T	Sand Some red algea at base	GN_3_Por_cyli_L33_20150127_T	n	E3.3.Por.cyli.1.20150127	Porites cylindrica	Porites	cylindrica	Porites cylindrica	Porites	cylindrica	Unknown	measured	Unknown	Unknown	Unknown	Unknown	Unknown	Unknown	Unknown	None	n
E3.3.Por.cyli.2.20150123.M	CGACGCTGAT	AGATCGGAAGAGCACACGTCTGAACTCCAGTCA	AGATCGGAAGAGCGTCGTGTAGGGAAAGAGTGT	AN5UL	Pollock510_071_M	Trawler_20150123	2015-01-23	20150123	Trawler	15:53:00	2015-01-23 15:53:00	2	-14.6868	145.466	Sand at reef edge	4.1	29	Unknown	Unknown	Unknown	Unknown	Unknown	y	y	Medina Lab, Penn State, USA can be reextracted	Coral Mucus	mucus	71_M	Sand at reef edge	GN_3_Por_cyli_L9_20150123_M	n	E3.3.Por.cyli.2.20150123	Porites cylindrica	Porites	cylindrica	Porites cylindrica	Porites	cylindrica	Unknown	measured	Unknown	Unknown	Unknown	Unknown	Unknown	Unknown	Unknown	None	n
E3.3.Por.cyli.2.20150123.S	CTACATACTA	AGATCGGAAGAGCACACGTCTGAACTCCAGTCA	AGATCGGAAGAGCGTCGTGTAGGGAAAGAGTGT	ALVCP	Pollock164	Trawler_20150123	2015-01-23	20150123	Trawler	15:53:00	2015-01-23 15:53:00	2	-14.6868	145.466	Sand at reef edge	4.1	29	Unknown	Unknown	Unknown	Unknown	Unknown	y	y	Medina Lab, Penn State, USA can be reextracted	Coral Skeleton	organic material	71_S	Sand at reef edge	GN_3_Por_cyli_L9_20150123_S	n	E3.3.Por.cyli.2.20150123	Porites cylindrica	Porites	cylindrica	Porites cylindrica	Porites	cylindrica	Unknown	measured	Unknown	Unknown	Unknown	Unknown	Unknown	Unknown	Unknown	None	n
E3.3.Por.cyli.2.20150123.T	TGAGATCATA	AGATCGGAAGAGCACACGTCTGAACTCCAGTCA	AGATCGGAAGAGCGTCGTGTAGGGAAAGAGTGT	ALVCP	Pollock165	Trawler_20150123	2015-01-23	20150123	Trawler	15:53:00	2015-01-23 15:53:00	2	-14.6868	145.466	Sand at reef edge	4.1	29	Unknown	Unknown	Unknown	Unknown	Unknown	y	y	Medina Lab, Penn State, USA can be reextracted	Coral Tissue	organic material	71_T	Sand at reef edge	GN_3_Por_cyli_L9_20150123_T	n	E3.3.Por.cyli.2.20150123	Porites cylindrica	Porites	cylindrica	Porites cylindrica	Porites	cylindrica	Unknown	measured	Unknown	Unknown	Unknown	Unknown	Unknown	Unknown	Unknown	None	n
E3.4.Pac.rugo.1.20150127.M	TCCTTGTTCT	AGATCGGAAGAGCACACGTCTGAACTCCAGTCA	AGATCGGAAGAGCGTCGTGTAGGGAAAGAGTGT	ALVCP	Pollock299	Trawler_20150127	2015-01-27	20150127	Trawler	15:28:00	2015-01-27 15:28:00	1	-14.6868	145.466	Rubble at reef edge.	1.5	29	Unknown	Unknown	Unknown	Unknown	Unknown	y	y	Medina Lab, Penn State, USA can be reextracted	Coral Mucus	mucus	100_M	Rubble at reef edge	GN_4_Pac_rugo_L38_20150127_M	n	E3.4.Pac.rugo.1.20150127	Pachyseris rugosa	Pachyseris	rugosa	Pachyseris rugosa	Pachyseris	rugosa	Unknown	measured	Unknown	Unknown	Unknown	Unknown	Unknown	Unknown	Unknown	None	n
E3.4.Pac.rugo.1.20150127.S	TGGACTCAGA	AGATCGGAAGAGCACACGTCTGAACTCCAGTCA	AGATCGGAAGAGCGTCGTGTAGGGAAAGAGTGT	ALVCP	Pollock297	Trawler_20150127	2015-01-27	20150127	Trawler	15:28:00	2015-01-27 15:28:00	1	-14.6868	145.466	Rubble at reef edge.	1.5	29	Unknown	Unknown	Unknown	Unknown	Unknown	y	y	Medina Lab, Penn State, USA can be reextracted	Coral Skeleton	organic material	100_S	Rubble at reef edge	GN_4_Pac_rugo_L38_20150127_S	n	E3.4.Pac.rugo.1.20150127	Pachyseris rugosa	Pachyseris	rugosa	Pachyseris rugosa	Pachyseris	rugosa	Unknown	measured	Unknown	Unknown	Unknown	Unknown	Unknown	Unknown	Unknown	None	n
E3.4.Pac.rugo.1.20150127.T	GTAACGATGT	AGATCGGAAGAGCACACGTCTGAACTCCAGTCA	AGATCGGAAGAGCGTCGTGTAGGGAAAGAGTGT	ALVCP	Pollock298	Trawler_20150127	2015-01-27	20150127	Trawler	15:28:00	2015-01-27 15:28:00	1	-14.6868	145.466	Rubble at reef edge.	1.5	29	Unknown	Unknown	Unknown	Unknown	Unknown	y	y	Medina Lab, Penn State, USA can be reextracted	Coral Tissue	organic material	100_T	Rubble at reef edge	GN_4_Pac_rugo_L38_20150127_T	n	E3.4.Pac.rugo.1.20150127	Pachyseris rugosa	Pachyseris	rugosa	Pachyseris rugosa	Pachyseris	rugosa	Unknown	measured	Unknown	Unknown	Unknown	Unknown	Unknown	Unknown	Unknown	None	n
E3.4.Pac.rugo.1.20150128.M	CGAGCATTGT	AGATCGGAAGAGCACACGTCTGAACTCCAGTCA	AGATCGGAAGAGCGTCGTGTAGGGAAAGAGTGT	ALVCP	Pollock301	Trawler_20150128	2015-01-28	20150128	Trawler	16:06:00	2015-01-28 16:06:00	1	-14.6868	145.466	Rubble at reef edge. HUGE colony. Some parts had tissue loss related to SEB disease. Sampled well ..1m. away from site of tissue loss.	3	28	Unknown	Unknown	Unknown	Unknown	Unknown	y	y	Medina Lab, Penn State, USA can be reextracted	Coral Mucus	mucus	105_M	Rubble at reef edge HUGE colony Some parts had tissue loss related to SEB disease Sampled well 1m away from site of tissue loss	GN_4_Pac_rugo_L42_20150128_M	n	E3.4.Pac.rugo.1.20150128	Pachyseris rugosa	Pachyseris	rugosa	Pachyseris rugosa	Pachyseris	rugosa	Unknown	measured	Unknown	Unknown	Unknown	Unknown	Unknown	y	Unknown	SEB Disease	y
E3.4.Pac.rugo.1.20150128.S	CCAAGAAGAA	AGATCGGAAGAGCACACGTCTGAACTCCAGTCA	AGATCGGAAGAGCGTCGTGTAGGGAAAGAGTGT	ALVCP	Pollock300	Trawler_20150128	2015-01-28	20150128	Trawler	16:06:00	2015-01-28 16:06:00	1	-14.6868	145.466	Rubble at reef edge. HUGE colony. Some parts had tissue loss related to SEB disease. Sampled well ..1m. away from site of tissue loss.	3	28	Unknown	Unknown	Unknown	Unknown	Unknown	y	y	Medina Lab, Penn State, USA can be reextracted	Coral Skeleton	organic material	105_S	Rubble at reef edge HUGE colony Some parts had tissue loss related to SEB disease Sampled well 1m away from site of tissue loss	GN_4_Pac_rugo_L42_20150128_S	n	E3.4.Pac.rugo.1.20150128	Pachyseris rugosa	Pachyseris	rugosa	Pachyseris rugosa	Pachyseris	rugosa	Unknown	measured	Unknown	Unknown	Unknown	Unknown	Unknown	y	Unknown	SEB Disease	y
E3.4.Pac.rugo.1.20150128.T	GTCTTGGCTC	AGATCGGAAGAGCACACGTCTGAACTCCAGTCA	AGATCGGAAGAGCGTCGTGTAGGGAAAGAGTGT	AN5UL	Pollock663_105_T	Trawler_20150128	2015-01-28	20150128	Trawler	16:06:00	2015-01-28 16:06:00	1	-14.6868	145.466	Rubble at reef edge. HUGE colony. Some parts had tissue loss related to SEB disease. Sampled well ..1m. away from site of tissue loss.	3	28	Unknown	Unknown	Unknown	Unknown	Unknown	y	y	Medina Lab, Penn State, USA can be reextracted	Coral Tissue	organic material	105_T	Rubble at reef edge HUGE colony Some parts had tissue loss related to SEB disease Sampled well 1m away from site of tissue loss	GN_4_Pac_rugo_L42_20150128_T	n	E3.4.Pac.rugo.1.20150128	Pachyseris rugosa	Pachyseris	rugosa	Pachyseris rugosa	Pachyseris	rugosa	Unknown	measured	Unknown	Unknown	Unknown	Unknown	Unknown	y	Unknown	SEB Disease	y
E3.4.Pac.spec.1.20150128.M	CTCAAGAAGC	AGATCGGAAGAGCACACGTCTGAACTCCAGTCA	AGATCGGAAGAGCGTCGTGTAGGGAAAGAGTGT	ALVCP	Pollock304	Trawler_20150128	2015-01-28	20150128	Trawler	16:14:00	2015-01-28 16:14:00	1	-14.6868	145.466	Rubble at reef edge.	3.7	28	Unknown	Unknown	Unknown	Unknown	Unknown	y	y	Medina Lab, Penn State, USA can be reextracted	Coral Mucus	mucus	106_M	Rubble at reef edge	GN_4_Pac_spe_L42_20150128_M	n	E3.4.Pac.spec.1.20150128	Pachyseris speciosa	Pachyseris	speciosa	Pachyseris speciosa	Pachyseris	speciosa	Unknown	measured	Unknown	Unknown	Unknown	Unknown	Unknown	Unknown	Unknown	None	n
E3.4.Pac.spec.1.20150128.S	CTCTGGACGA	AGATCGGAAGAGCACACGTCTGAACTCCAGTCA	AGATCGGAAGAGCGTCGTGTAGGGAAAGAGTGT	ALVCP	Pollock302	Trawler_20150128	2015-01-28	20150128	Trawler	16:14:00	2015-01-28 16:14:00	1	-14.6868	145.466	Rubble at reef edge.	3.7	28	Unknown	Unknown	Unknown	Unknown	Unknown	y	y	Medina Lab, Penn State, USA can be reextracted	Coral Skeleton	organic material	106_S	Rubble at reef edge	GN_4_Pac_spe_L42_20150128_S	n	E3.4.Pac.spec.1.20150128	Pachyseris speciosa	Pachyseris	speciosa	Pachyseris speciosa	Pachyseris	speciosa	Unknown	measured	Unknown	Unknown	Unknown	Unknown	Unknown	Unknown	Unknown	None	n
E3.4.Pac.spec.1.20150128.T	TCTCGGATAG	AGATCGGAAGAGCACACGTCTGAACTCCAGTCA	AGATCGGAAGAGCGTCGTGTAGGGAAAGAGTGT	ALVCP	Pollock303	Trawler_20150128	2015-01-28	20150128	Trawler	16:14:00	2015-01-28 16:14:00	1	-14.6868	145.466	Rubble at reef edge.	3.7	28	Unknown	Unknown	Unknown	Unknown	Unknown	y	y	Medina Lab, Penn State, USA can be reextracted	Coral Tissue	organic material	106_T	Rubble at reef edge	GN_4_Pac_spe_L42_20150128_T	n	E3.4.Pac.spec.1.20150128	Pachyseris speciosa	Pachyseris	speciosa	Pachyseris speciosa	Pachyseris	speciosa	Unknown	measured	Unknown	Unknown	Unknown	Unknown	Unknown	Unknown	Unknown	None	n
E3.4.Pac.spec.1.20150129.M	GTATAACGCT	AGATCGGAAGAGCACACGTCTGAACTCCAGTCA	AGATCGGAAGAGCGTCGTGTAGGGAAAGAGTGT	ALVCP	Pollock311	Lagoon Bommie_20150129	2015-01-29	20150129	Lagoon Bommie	09:50:00	2015-01-29 09:50:00	1	-14.6875	145.465	Reef edge/wall.	4.6	27	Unknown	Unknown	Unknown	Unknown	Unknown	y	y	Medina Lab, Penn State, USA can be reextracted	Coral Mucus	mucus	110_M	Reef edge/wall	GN_4_Pac_spe_L47_20150129_M	n	E3.4.Pac.spec.1.20150129	Pachyseris speciosa	Pachyseris	speciosa	Pachyseris speciosa	Pachyseris	speciosa	Unknown	measured	Unknown	Unknown	Unknown	Unknown	Unknown	Unknown	Unknown	None	n
E3.4.Pac.spec.1.20150129.S	GTGTTCGGTC	AGATCGGAAGAGCACACGTCTGAACTCCAGTCA	AGATCGGAAGAGCGTCGTGTAGGGAAAGAGTGT	AN5UL	Pollock665_110_S	Lagoon Bommie_20150129	2015-01-29	20150129	Lagoon Bommie	09:50:00	2015-01-29 09:50:00	1	-14.6875	145.465	Reef edge/wall.	4.6	27	Unknown	Unknown	Unknown	Unknown	Unknown	y	y	Medina Lab, Penn State, USA can be reextracted	Coral Skeleton	organic material	110_S	Reef edge/wall	GN_4_Pac_spe_L47_20150129_S	n	E3.4.Pac.spec.1.20150129	Pachyseris speciosa	Pachyseris	speciosa	Pachyseris speciosa	Pachyseris	speciosa	Unknown	measured	Unknown	Unknown	Unknown	Unknown	Unknown	Unknown	Unknown	None	n
E3.4.Pac.spec.1.20150129.T	GCAGATAAGT	AGATCGGAAGAGCACACGTCTGAACTCCAGTCA	AGATCGGAAGAGCGTCGTGTAGGGAAAGAGTGT	ALVCP	Pollock310	Lagoon Bommie_20150129	2015-01-29	20150129	Lagoon Bommie	09:50:00	2015-01-29 09:50:00	1	-14.6875	145.465	Reef edge/wall.	4.6	27	Unknown	Unknown	Unknown	Unknown	Unknown	y	y	Medina Lab, Penn State, USA can be reextracted	Coral Tissue	organic material	110_T	Reef edge/wall	GN_4_Pac_spe_L47_20150129_T	n	E3.4.Pac.spec.1.20150129	Pachyseris speciosa	Pachyseris	speciosa	Pachyseris speciosa	Pachyseris	speciosa	Unknown	measured	Unknown	Unknown	Unknown	Unknown	Unknown	Unknown	Unknown	None	n
E3.5.Gal.astr.1.20150124.M	GTAGCCAGTA	AGATCGGAAGAGCACACGTCTGAACTCCAGTCA	AGATCGGAAGAGCGTCGTGTAGGGAAAGAGTGT	AN5UL	Pollock638_079_M	Trawler_20150124	2015-01-24	20150124	Trawler	16:04:00	2015-01-24 16:04:00	1	-14.6868	145.466	Reef rubble.	1.2	29	Unknown	Unknown	Unknown	Unknown	Unknown	y	y	Medina Lab, Penn State, USA can be reextracted	Coral Mucus	mucus	79_M	Reef rubble	GN_5_Gal_astr_L17_20150124_M	n	E3.5.Gal.astr.1.20150124	Galaxea astreata	Galaxea	astreata	Galaxea astreata	Galaxea	astreata	Unknown	measured	Unknown	Unknown	Unknown	Unknown	Unknown	Unknown	Unknown	None	n
E3.5.Gal.astr.1.20150124.S	TAACTCTGCT	AGATCGGAAGAGCACACGTCTGAACTCCAGTCA	AGATCGGAAGAGCGTCGTGTAGGGAAAGAGTGT	ALVCP	Pollock257	Trawler_20150124	2015-01-24	20150124	Trawler	16:04:00	2015-01-24 16:04:00	1	-14.6868	145.466	Reef rubble.	1.2	29	Unknown	Unknown	Unknown	Unknown	Unknown	y	y	Medina Lab, Penn State, USA can be reextracted	Coral Skeleton	organic material	79_S	Reef rubble	GN_5_Gal_astr_L17_20150124_S	n	E3.5.Gal.astr.1.20150124	Galaxea astreata	Galaxea	astreata	Galaxea astreata	Galaxea	astreata	Unknown	measured	Unknown	Unknown	Unknown	Unknown	Unknown	Unknown	Unknown	None	n
E3.5.Gal.astr.1.20150124.T	TGAGAAGGTA	AGATCGGAAGAGCACACGTCTGAACTCCAGTCA	AGATCGGAAGAGCGTCGTGTAGGGAAAGAGTGT	AN5UL	Pollock637_079_T	Trawler_20150124	2015-01-24	20150124	Trawler	16:04:00	2015-01-24 16:04:00	1	-14.6868	145.466	Reef rubble.	1.2	29	Unknown	Unknown	Unknown	Unknown	Unknown	y	y	Medina Lab, Penn State, USA can be reextracted	Coral Tissue	organic material	79_T	Reef rubble	GN_5_Gal_astr_L17_20150124_T	n	E3.5.Gal.astr.1.20150124	Galaxea astreata	Galaxea	astreata	Galaxea astreata	Galaxea	astreata	Unknown	measured	Unknown	Unknown	Unknown	Unknown	Unknown	Unknown	Unknown	None	n
E3.5.Gal.astr.2.20150124.M	GTTCTTCGTA	AGATCGGAAGAGCACACGTCTGAACTCCAGTCA	AGATCGGAAGAGCGTCGTGTAGGGAAAGAGTGT	AN5UL	Pollock640_080_M	Trawler_20150124	2015-01-24	20150124	Trawler	16:13:00	2015-01-24 16:13:00	2	-14.6868	145.466	Reef rubble. Bit pale.	1.4	29	Unknown	Unknown	Unknown	Unknown	Unknown	y	y	Medina Lab, Penn State, USA can be reextracted	Coral Mucus	mucus	80_M	Reef rubble Bit pale	GN_5_Gal_astr_L18_20150124_M	n	E3.5.Gal.astr.2.20150124	Galaxea astreata	Galaxea	astreata	Galaxea astreata	Galaxea	astreata	Unknown	measured	Unknown	Unknown	Unknown	Unknown	Unknown	Unknown	Unknown	None	n
E3.5.Gal.astr.2.20150124.S	TGACTAGCTT	AGATCGGAAGAGCACACGTCTGAACTCCAGTCA	AGATCGGAAGAGCGTCGTGTAGGGAAAGAGTGT	ALVCP	Pollock258	Trawler_20150124	2015-01-24	20150124	Trawler	16:13:00	2015-01-24 16:13:00	2	-14.6868	145.466	Reef rubble. Bit pale.	1.4	29	Unknown	Unknown	Unknown	Unknown	Unknown	y	y	Medina Lab, Penn State, USA can be reextracted	Coral Skeleton	organic material	80_S	Reef rubble Bit pale	GN_5_Gal_astr_L18_20150124_S	n	E3.5.Gal.astr.2.20150124	Galaxea astreata	Galaxea	astreata	Galaxea astreata	Galaxea	astreata	Unknown	measured	Unknown	Unknown	Unknown	Unknown	Unknown	Unknown	Unknown	None	n
E3.5.Gal.astr.2.20150124.T	TTACACGTTC	AGATCGGAAGAGCACACGTCTGAACTCCAGTCA	AGATCGGAAGAGCGTCGTGTAGGGAAAGAGTGT	AN5UL	Pollock639_080_T	Trawler_20150124	2015-01-24	20150124	Trawler	16:13:00	2015-01-24 16:13:00	2	-14.6868	145.466	Reef rubble. Bit pale.	1.4	29	Unknown	Unknown	Unknown	Unknown	Unknown	y	y	Medina Lab, Penn State, USA can be reextracted	Coral Tissue	organic material	80_T	Reef rubble Bit pale	GN_5_Gal_astr_L18_20150124_T	n	E3.5.Gal.astr.2.20150124	Galaxea astreata	Galaxea	astreata	Galaxea astreata	Galaxea	astreata	Unknown	measured	Unknown	Unknown	Unknown	Unknown	Unknown	Unknown	Unknown	None	n
E3.5.Gal.astr.2.20150127.M	CTAAGTCATG	AGATCGGAAGAGCACACGTCTGAACTCCAGTCA	AGATCGGAAGAGCGTCGTGTAGGGAAAGAGTGT	AN5UL	Pollock656_101_M	Trawler_20150127	2015-01-27	20150127	Trawler	15:38:00	2015-01-27 15:38:00	2	-14.6868	145.466	Attached to massive Porites.	2.2	29	Unknown	Unknown	Unknown	Unknown	Unknown	y	y	Medina Lab, Penn State, USA can be reextracted	Coral Mucus	mucus	101_M	Attached to massive Porites	GN_5_Gal_astr_L39_20150127_M	n	E3.5.Gal.astr.2.20150127	Galaxea astreata	Galaxea	astreata	Galaxea astreata	Galaxea	astreata	Unknown	measured	Unknown	Unknown	Unknown	Unknown	Unknown	Unknown	Unknown	None	n
E3.5.Gal.astr.2.20150127.S	CTGCGAATGT	AGATCGGAAGAGCACACGTCTGAACTCCAGTCA	AGATCGGAAGAGCGTCGTGTAGGGAAAGAGTGT	AN5UL	Pollock654_101_S	Trawler_20150127	2015-01-27	20150127	Trawler	15:38:00	2015-01-27 15:38:00	2	-14.6868	145.466	Attached to massive Porites.	2.2	29	Unknown	Unknown	Unknown	Unknown	Unknown	y	y	Medina Lab, Penn State, USA can be reextracted	Coral Skeleton	organic material	101_S	Attached to massive Porites	GN_5_Gal_astr_L39_20150127_S	n	E3.5.Gal.astr.2.20150127	Galaxea astreata	Galaxea	astreata	Galaxea astreata	Galaxea	astreata	Unknown	measured	Unknown	Unknown	Unknown	Unknown	Unknown	Unknown	Unknown	None	n
E3.5.Gal.astr.2.20150127.T	TTGCAGATCA	AGATCGGAAGAGCACACGTCTGAACTCCAGTCA	AGATCGGAAGAGCGTCGTGTAGGGAAAGAGTGT	AN5UL	Pollock655_101_T	Trawler_20150127	2015-01-27	20150127	Trawler	15:38:00	2015-01-27 15:38:00	2	-14.6868	145.466	Attached to massive Porites.	2.2	29	Unknown	Unknown	Unknown	Unknown	Unknown	y	y	Medina Lab, Penn State, USA can be reextracted	Coral Tissue	organic material	101_T	Attached to massive Porites	GN_5_Gal_astr_L39_20150127_T	n	E3.5.Gal.astr.2.20150127	Galaxea astreata	Galaxea	astreata	Galaxea astreata	Galaxea	astreata	Unknown	measured	Unknown	Unknown	Unknown	Unknown	Unknown	Unknown	Unknown	None	n
E3.6.Acr.hyac.1.20150105.M	TTCTCATCGT	AGATCGGAAGAGCACACGTCTGAACTCCAGTCA	AGATCGGAAGAGCGTCGTGTAGGGAAAGAGTGT	AN5UL	Pollock604_001_M	Fork _20150105	2015-01-05	20150105	Fork	10:00:00	2015-01-05 10:00:00	1	-18.611	147.575	Rubble on reef flat.	2.5	28	Unknown	Unknown	Unknown	Unknown	Unknown	y	y	Medina Lab, Penn State, USA can be reextracted	Coral Mucus	mucus	1_M	Rubble on reef flat	GC_6_Acr_hyac_1F_20150105_m	n	E3.6.Acr.hyac.1.20150105	Acropora hyacinthus	Acropora	hyacinthus	Acropora hyacinthus	Acropora	hyacinthus	Unknown	measured	Unknown	Unknown	Unknown	Unknown	Unknown	Unknown	Unknown	None	n
E3.6.Acr.hyac.1.20150105.S	CGCTAATGTA	AGATCGGAAGAGCACACGTCTGAACTCCAGTCA	AGATCGGAAGAGCGTCGTGTAGGGAAAGAGTGT	AN5UL	Pollock602_001_S	Fork _20150105	2015-01-05	20150105	Fork	10:00:00	2015-01-05 10:00:00	1	-18.611	147.575	Rubble on reef flat.	2.5	28	Unknown	Unknown	Unknown	Unknown	Unknown	y	y	Medina Lab, Penn State, USA can be reextracted	Coral Skeleton	organic material	1_S	Rubble on reef flat	GC_6_Acr_hyac_1F_20150105_S	n	E3.6.Acr.hyac.1.20150105	Acropora hyacinthus	Acropora	hyacinthus	Acropora hyacinthus	Acropora	hyacinthus	Unknown	measured	Unknown	Unknown	Unknown	Unknown	Unknown	Unknown	Unknown	None	n
E3.6.Acr.hyac.1.20150105.T	CTCAATCGTA	AGATCGGAAGAGCACACGTCTGAACTCCAGTCA	AGATCGGAAGAGCGTCGTGTAGGGAAAGAGTGT	AN5UL	Pollock603_001_T	Fork _20150105	2015-01-05	20150105	Fork	10:00:00	2015-01-05 10:00:00	1	-18.611	147.575	Rubble on reef flat.	2.5	28	Unknown	Unknown	Unknown	Unknown	Unknown	y	y	Medina Lab, Penn State, USA can be reextracted	Coral Tissue	organic material	1_T	Rubble on reef flat	GC_6_Acr_hyac_1F_20150105_T	n	E3.6.Acr.hyac.1.20150105	Acropora hyacinthus	Acropora	hyacinthus	Acropora hyacinthus	Acropora	hyacinthus	Unknown	measured	Unknown	Unknown	Unknown	Unknown	Unknown	Unknown	Unknown	None	n
E3.6.Acr.hyac.1.20150106.M	TCTTGTTCAC	AGATCGGAAGAGCACACGTCTGAACTCCAGTCA	AGATCGGAAGAGCGTCGTGTAGGGAAAGAGTGT	AN5UL	Pollock622_009_M	Kelso _20150106	2015-01-06	20150106	Kelso	12:30:00	2015-01-06 12:30:00	1	-18.4239	146.986	Rubble on reef flat.	3	28	Unknown	Unknown	Unknown	Unknown	Unknown	y	y	Medina Lab, Penn State, USA can be reextracted	Coral Mucus	mucus	9_M	Rubble on reef flat	GC_6_Acr_hyac_1K_20150105_m	n	E3.6.Acr.hyac.1.20150106	Acropora hyacinthus	Acropora	hyacinthus	Acropora hyacinthus	Acropora	hyacinthus	Unknown	measured	Unknown	Unknown	Unknown	Unknown	Unknown	Unknown	Unknown	None	n
E3.6.Acr.hyac.1.20150106.S	TGTTCGATAG	AGATCGGAAGAGCACACGTCTGAACTCCAGTCA	AGATCGGAAGAGCGTCGTGTAGGGAAAGAGTGT	AN5UL	Pollock620_009_S	Kelso _20150106	2015-01-06	20150106	Kelso	12:30:00	2015-01-06 12:30:00	1	-18.4239	146.986	Rubble on reef flat.	3	28	Unknown	Unknown	Unknown	Unknown	Unknown	y	y	Medina Lab, Penn State, USA can be reextracted	Coral Skeleton	organic material	9_S	Rubble on reef flat	GC_6_Acr_hyac_1K_20150105_S	n	E3.6.Acr.hyac.1.20150106	Acropora hyacinthus	Acropora	hyacinthus	Acropora hyacinthus	Acropora	hyacinthus	Unknown	measured	Unknown	Unknown	Unknown	Unknown	Unknown	Unknown	Unknown	None	n
E3.6.Acr.hyac.1.20150106.T	GTGGCTTCGT	AGATCGGAAGAGCACACGTCTGAACTCCAGTCA	AGATCGGAAGAGCGTCGTGTAGGGAAAGAGTGT	AN5UL	Pollock621_009_T	Kelso _20150106	2015-01-06	20150106	Kelso	12:30:00	2015-01-06 12:30:00	1	-18.4239	146.986	Rubble on reef flat.	3	28	Unknown	Unknown	Unknown	Unknown	Unknown	y	y	Medina Lab, Penn State, USA can be reextracted	Coral Tissue	organic material	9_T	Rubble on reef flat	GC_6_Acr_hyac_1K_20150105_T	n	E3.6.Acr.hyac.1.20150106	Acropora hyacinthus	Acropora	hyacinthus	Acropora hyacinthus	Acropora	hyacinthus	Unknown	measured	Unknown	Unknown	Unknown	Unknown	Unknown	Unknown	Unknown	None	n
E3.6.Acr.hyac.1.20150118.M	ATTAGCGAGT	AGATCGGAAGAGCACACGTCTGAACTCCAGTCA	AGATCGGAAGAGCGTCGTGTAGGGAAAGAGTGT	AN5UL	Pollock473_042_M	Day_20150118	2015-01-18	20150118	Day	12:54:00	2015-01-18 12:54:00	1	-14.4895	145.52	None	2.6	28	Unknown	Unknown	Unknown	Unknown	Unknown	y	y	Medina Lab, Penn State, USA can be reextracted	Coral Mucus	mucus	42_M	None	GN_15_Acr_hyac_D1_20150118_M	n	E3.6.Acr.hyac.1.20150118	Acropora hyacinthus	Acropora	hyacinthus	Acropora hyacinthus	Acropora	hyacinthus	Unknown	measured	Unknown	Unknown	Unknown	Unknown	Unknown	Unknown	Unknown	None	n
E3.6.Acr.hyac.1.20150118.S	TCAGATGCTA	AGATCGGAAGAGCACACGTCTGAACTCCAGTCA	AGATCGGAAGAGCGTCGTGTAGGGAAAGAGTGT	AN5UL	Pollock471_042_S	Day_20150118	2015-01-18	20150118	Day	12:54:00	2015-01-18 12:54:00	1	-14.4895	145.52	None	2.6	28	Unknown	Unknown	Unknown	Unknown	Unknown	y	y	Medina Lab, Penn State, USA can be reextracted	Coral Skeleton	organic material	42_S	None	GN_15_Acr_hyac_D1_20150118_S	n	E3.6.Acr.hyac.1.20150118	Acropora hyacinthus	Acropora	hyacinthus	Acropora hyacinthus	Acropora	hyacinthus	Unknown	measured	Unknown	Unknown	Unknown	Unknown	Unknown	Unknown	Unknown	None	n
E3.6.Acr.hyac.1.20150118.T	TATCAGTCTG	AGATCGGAAGAGCACACGTCTGAACTCCAGTCA	AGATCGGAAGAGCGTCGTGTAGGGAAAGAGTGT	AN5UL	Pollock472_042_T	Day_20150118	2015-01-18	20150118	Day	12:54:00	2015-01-18 12:54:00	1	-14.4895	145.52	None	2.6	28	Unknown	Unknown	Unknown	Unknown	Unknown	y	y	Medina Lab, Penn State, USA can be reextracted	Coral Tissue	organic material	42_T	None	GN_15_Acr_hyac_D1_20150118_T	n	E3.6.Acr.hyac.1.20150118	Acropora hyacinthus	Acropora	hyacinthus	Acropora hyacinthus	Acropora	hyacinthus	Unknown	measured	Unknown	Unknown	Unknown	Unknown	Unknown	Unknown	Unknown	None	n
E3.6.Acr.hyac.1.20150120.M	TGCGAGACGT	AGATCGGAAGAGCACACGTCTGAACTCCAGTCA	AGATCGGAAGAGCGTCGTGTAGGGAAAGAGTGT	AN5UL	Pollock486_051_M	Maxwell - Site 2_20150120	2015-01-20	20150120	Maxwell - Site 2	15:19:00	2015-01-20 15:19:00	1	-14.7863	145.315	Rock/coral rubble .sedimenty.	2.5	30	Unknown	Unknown	Unknown	Unknown	Unknown	y	y	Medina Lab, Penn State, USA can be reextracted	Coral Mucus	mucus	51_M	Rock/coral rubble sedimenty	GN_6_Acr_hyac_MX1_20150120_M	n	E3.6.Acr.hyac.1.20150120	Acropora hyacinthus	Acropora	hyacinthus	Acropora hyacinthus	Acropora	hyacinthus	Unknown	measured	Unknown	Unknown	Unknown	Unknown	Unknown	Unknown	Unknown	None	n
E3.6.Acr.hyac.1.20150120.S	GACTCATGCT	AGATCGGAAGAGCACACGTCTGAACTCCAGTCA	AGATCGGAAGAGCGTCGTGTAGGGAAAGAGTGT	AN5UL	Pollock484_051_S	Maxwell - Site 2_20150120	2015-01-20	20150120	Maxwell - Site 2	15:19:00	2015-01-20 15:19:00	1	-14.7863	145.315	Rock/coral rubble .sedimenty.	2.5	30	Unknown	Unknown	Unknown	Unknown	Unknown	y	y	Medina Lab, Penn State, USA can be reextracted	Coral Skeleton	organic material	51_S	Rock/coral rubble sedimenty	GN_6_Acr_hyac_MX1_20150120_S	n	E3.6.Acr.hyac.1.20150120	Acropora hyacinthus	Acropora	hyacinthus	Acropora hyacinthus	Acropora	hyacinthus	Unknown	measured	Unknown	Unknown	Unknown	Unknown	Unknown	Unknown	Unknown	None	n
E3.6.Acr.hyac.1.20150120.T	CGATGACAGA	AGATCGGAAGAGCACACGTCTGAACTCCAGTCA	AGATCGGAAGAGCGTCGTGTAGGGAAAGAGTGT	AN5UL	Pollock485_051_T	Maxwell - Site 2_20150120	2015-01-20	20150120	Maxwell - Site 2	15:19:00	2015-01-20 15:19:00	1	-14.7863	145.315	Rock/coral rubble .sedimenty.	2.5	30	Unknown	Unknown	Unknown	Unknown	Unknown	y	y	Medina Lab, Penn State, USA can be reextracted	Coral Tissue	organic material	51_T	Rock/coral rubble sedimenty	GN_6_Acr_hyac_MX1_20150120_T	n	E3.6.Acr.hyac.1.20150120	Acropora hyacinthus	Acropora	hyacinthus	Acropora hyacinthus	Acropora	hyacinthus	Unknown	measured	Unknown	Unknown	Unknown	Unknown	Unknown	Unknown	Unknown	None	n
E3.6.Acr.hyac.1.20150121.M	GCGAGATGTA	AGATCGGAAGAGCACACGTCTGAACTCCAGTCA	AGATCGGAAGAGCGTCGTGTAGGGAAAGAGTGT	AN5UL	Pollock497_057_M	Yonge - Site 1_20150121	2015-01-21	20150121	Yonge - Site 1	11:12:00	2015-01-21 11:12:00	1	-14.5813	145.612	Coral Sand	5.7	28	Unknown	Unknown	Unknown	Unknown	Unknown	y	y	Medina Lab, Penn State, USA can be reextracted	Coral Mucus	mucus	57_M	Coral Sand	GN_6_Acr_hyac_Y3_20150121_M	n	E3.6.Acr.hyac.1.20150121	Acropora hyacinthus	Acropora	hyacinthus	Acropora hyacinthus	Acropora	hyacinthus	Unknown	measured	Unknown	Unknown	Unknown	Unknown	Unknown	Unknown	Unknown	None	n
E3.6.Acr.hyac.1.20150121.S	TCTACGACAT	AGATCGGAAGAGCACACGTCTGAACTCCAGTCA	AGATCGGAAGAGCGTCGTGTAGGGAAAGAGTGT	ALVCP	Pollock145	Yonge - Site 1_20150121	2015-01-21	20150121	Yonge - Site 1	11:12:00	2015-01-21 11:12:00	1	-14.5813	145.612	Coral Sand	5.7	28	Unknown	Unknown	Unknown	Unknown	Unknown	y	y	Medina Lab, Penn State, USA can be reextracted	Coral Skeleton	organic material	57_S	Coral Sand	GN_6_Acr_hyac_Y3_20150121_S	n	E3.6.Acr.hyac.1.20150121	Acropora hyacinthus	Acropora	hyacinthus	Acropora hyacinthus	Acropora	hyacinthus	Unknown	measured	Unknown	Unknown	Unknown	Unknown	Unknown	Unknown	Unknown	None	n
E3.6.Acr.hyac.1.20150121.T	CTCAGCAGTG	AGATCGGAAGAGCACACGTCTGAACTCCAGTCA	AGATCGGAAGAGCGTCGTGTAGGGAAAGAGTGT	AN5UL	Pollock496_057_T	Yonge - Site 1_20150121	2015-01-21	20150121	Yonge - Site 1	11:12:00	2015-01-21 11:12:00	1	-14.5813	145.612	Coral Sand	5.7	28	Unknown	Unknown	Unknown	Unknown	Unknown	y	y	Medina Lab, Penn State, USA can be reextracted	Coral Tissue	organic material	57_T	Coral Sand	GN_6_Acr_hyac_Y3_20150121_T	n	E3.6.Acr.hyac.1.20150121	Acropora hyacinthus	Acropora	hyacinthus	Acropora hyacinthus	Acropora	hyacinthus	Unknown	measured	Unknown	Unknown	Unknown	Unknown	Unknown	Unknown	Unknown	None	n
E3.6.Acr.hyac.1.20150123.M	CATGATACGC	AGATCGGAAGAGCACACGTCTGAACTCCAGTCA	AGATCGGAAGAGCGTCGTGTAGGGAAAGAGTGT	AN5UL	Pollock506_066_M	Trawler_20150123	2015-01-23	20150123	Trawler	11:41:00	2015-01-23 11:41:00	1	-14.6868	145.466	Coral rubble with some algae growing on rubble	2.2	28	Unknown	Unknown	Unknown	Unknown	Unknown	y	y	Medina Lab, Penn State, USA can be reextracted	Coral Mucus	mucus	66_M	Coral rubble with some algae growing on rubble	GN_6_Acr_hyac_L4_20150123_M	n	E3.6.Acr.hyac.1.20150123	Acropora hyacinthus	Acropora	hyacinthus	Acropora hyacinthus	Acropora	hyacinthus	Unknown	measured	Unknown	Unknown	Unknown	Unknown	Unknown	Unknown	Unknown	None	n
E3.6.Acr.hyac.1.20150123.S	CAGAGCTAGT	AGATCGGAAGAGCACACGTCTGAACTCCAGTCA	AGATCGGAAGAGCGTCGTGTAGGGAAAGAGTGT	AN5UL	Pollock504_066_S	Trawler_20150123	2015-01-23	20150123	Trawler	11:41:00	2015-01-23 11:41:00	1	-14.6868	145.466	Coral rubble with some algae growing on rubble	2.2	28	Unknown	Unknown	Unknown	Unknown	Unknown	y	y	Medina Lab, Penn State, USA can be reextracted	Coral Skeleton	organic material	66_S	Coral rubble with some algae growing on rubble	GN_6_Acr_hyac_L4_20150123_S	n	E3.6.Acr.hyac.1.20150123	Acropora hyacinthus	Acropora	hyacinthus	Acropora hyacinthus	Acropora	hyacinthus	Unknown	measured	Unknown	Unknown	Unknown	Unknown	Unknown	Unknown	Unknown	None	n
E3.6.Acr.hyac.1.20150123.T	GCAGCTGTCA	AGATCGGAAGAGCACACGTCTGAACTCCAGTCA	AGATCGGAAGAGCGTCGTGTAGGGAAAGAGTGT	AN5UL	Pollock505_066_T	Trawler_20150123	2015-01-23	20150123	Trawler	11:41:00	2015-01-23 11:41:00	1	-14.6868	145.466	Coral rubble with some algae growing on rubble	2.2	28	Unknown	Unknown	Unknown	Unknown	Unknown	y	y	Medina Lab, Penn State, USA can be reextracted	Coral Tissue	organic material	66_T	Coral rubble with some algae growing on rubble	GN_6_Acr_hyac_L4_20150123_T	n	E3.6.Acr.hyac.1.20150123	Acropora hyacinthus	Acropora	hyacinthus	Acropora hyacinthus	Acropora	hyacinthus	Unknown	measured	Unknown	Unknown	Unknown	Unknown	Unknown	Unknown	Unknown	None	n
E3.6.Acr.hyac.2.20150105.M	TATGGTAAGG	AGATCGGAAGAGCACACGTCTGAACTCCAGTCA	AGATCGGAAGAGCGTCGTGTAGGGAAAGAGTGT	AN5UL	Pollock607_002_M	Fork _20150105	2015-01-05	20150105	Fork	10:00:00	2015-01-05 10:00:00	2	-18.611	147.575	Rubble on reef flat.	2.5	28	Unknown	Unknown	Unknown	Unknown	Unknown	y	y	Medina Lab, Penn State, USA can be reextracted	Coral Mucus	mucus	2_M	Rubble on reef flat	GC_6_Acr_hyac_2F_20150105_m	n	E3.6.Acr.hyac.2.20150105	Acropora hyacinthus	Acropora	hyacinthus	Acropora hyacinthus	Acropora	hyacinthus	Unknown	measured	Unknown	Unknown	Unknown	Unknown	Unknown	Unknown	Unknown	None	n
E3.6.Acr.hyac.2.20150105.S	GGTAGAATGA	AGATCGGAAGAGCACACGTCTGAACTCCAGTCA	AGATCGGAAGAGCGTCGTGTAGGGAAAGAGTGT	AN5UL	Pollock605_002_S	Fork _20150105	2015-01-05	20150105	Fork	10:00:00	2015-01-05 10:00:00	2	-18.611	147.575	Rubble on reef flat.	2.5	28	Unknown	Unknown	Unknown	Unknown	Unknown	y	y	Medina Lab, Penn State, USA can be reextracted	Coral Skeleton	organic material	2_S	Rubble on reef flat	GC_6_Acr_hyac_2F_20150105_S	n	E3.6.Acr.hyac.2.20150105	Acropora hyacinthus	Acropora	hyacinthus	Acropora hyacinthus	Acropora	hyacinthus	Unknown	measured	Unknown	Unknown	Unknown	Unknown	Unknown	Unknown	Unknown	None	n
E3.6.Acr.hyac.2.20150105.T	GTTCGATTGT	AGATCGGAAGAGCACACGTCTGAACTCCAGTCA	AGATCGGAAGAGCGTCGTGTAGGGAAAGAGTGT	AN5UL	Pollock606_002_T	Fork _20150105	2015-01-05	20150105	Fork	10:00:00	2015-01-05 10:00:00	2	-18.611	147.575	Rubble on reef flat.	2.5	28	Unknown	Unknown	Unknown	Unknown	Unknown	y	y	Medina Lab, Penn State, USA can be reextracted	Coral Tissue	organic material	2_T	Rubble on reef flat	GC_6_Acr_hyac_2F_20150105_T	n	E3.6.Acr.hyac.2.20150105	Acropora hyacinthus	Acropora	hyacinthus	Acropora hyacinthus	Acropora	hyacinthus	Unknown	measured	Unknown	Unknown	Unknown	Unknown	Unknown	Unknown	Unknown	None	n
E3.6.Acr.hyac.2.20150106.M	GTGATACTGA	AGATCGGAAGAGCACACGTCTGAACTCCAGTCA	AGATCGGAAGAGCGTCGTGTAGGGAAAGAGTGT	AN5UL	Pollock458_010_M	Kelso _20150106	2015-01-06	20150106	Kelso	12:30:00	2015-01-06 12:30:00	2	-18.4239	146.986	Rubble on reef flat.	3	28	Unknown	Unknown	Unknown	Unknown	Unknown	y	y	Medina Lab, Penn State, USA can be reextracted	Coral Mucus	mucus	10_M	Rubble on reef flat	GC_6_Acr_hyac_3K_20150105_m	n	E3.6.Acr.hyac.2.20150106	Acropora hyacinthus	Acropora	hyacinthus	Acropora hyacinthus	Acropora	hyacinthus	Unknown	measured	Unknown	Unknown	Unknown	Unknown	Unknown	Unknown	Unknown	None	n
E3.6.Acr.hyac.2.20150106.S	TTGCTTAGTC	AGATCGGAAGAGCACACGTCTGAACTCCAGTCA	AGATCGGAAGAGCGTCGTGTAGGGAAAGAGTGT	AN5UL	Pollock623_010_S	Kelso _20150106	2015-01-06	20150106	Kelso	12:30:00	2015-01-06 12:30:00	2	-18.4239	146.986	Rubble on reef flat.	3	28	Unknown	Unknown	Unknown	Unknown	Unknown	y	y	Medina Lab, Penn State, USA can be reextracted	Coral Skeleton	organic material	10_S	Rubble on reef flat	GC_6_Acr_hyac_3K_20150105_S	n	E3.6.Acr.hyac.2.20150106	Acropora hyacinthus	Acropora	hyacinthus	Acropora hyacinthus	Acropora	hyacinthus	Unknown	measured	Unknown	Unknown	Unknown	Unknown	Unknown	Unknown	Unknown	None	n
E3.6.Acr.hyac.2.20150106.T	CGTAATGAGC	AGATCGGAAGAGCACACGTCTGAACTCCAGTCA	AGATCGGAAGAGCGTCGTGTAGGGAAAGAGTGT	AN5UL	Pollock624_010_T	Kelso _20150106	2015-01-06	20150106	Kelso	12:30:00	2015-01-06 12:30:00	2	-18.4239	146.986	Rubble on reef flat.	3	28	Unknown	Unknown	Unknown	Unknown	Unknown	y	y	Medina Lab, Penn State, USA can be reextracted	Coral Tissue	organic material	10_T	Rubble on reef flat	GC_6_Acr_hyac_3K_20150105_T	n	E3.6.Acr.hyac.2.20150106	Acropora hyacinthus	Acropora	hyacinthus	Acropora hyacinthus	Acropora	hyacinthus	Unknown	measured	Unknown	Unknown	Unknown	Unknown	Unknown	Unknown	Unknown	None	n
E3.6.Acr.hyac.2.20150120.M	GAGACTATGC	AGATCGGAAGAGCACACGTCTGAACTCCAGTCA	AGATCGGAAGAGCGTCGTGTAGGGAAAGAGTGT	AN5UL	Pollock489_052_M	Maxwell - Site 2_20150120	2015-01-20	20150120	Maxwell - Site 2	15:22:00	2015-01-20 15:22:00	2	-14.7863	145.315	Rock/coral rubble .sedimenty.	2.5	30	Unknown	Unknown	Unknown	Unknown	Unknown	y	y	Medina Lab, Penn State, USA can be reextracted	Coral Mucus	mucus	52_M	Rock/coral rubble sedimenty	GN_6_Acr_hyac_MX2_20150120_M	n	E3.6.Acr.hyac.2.20150120	Acropora hyacinthus	Acropora	hyacinthus	Acropora hyacinthus	Acropora	hyacinthus	Unknown	measured	Unknown	Unknown	Unknown	Unknown	Unknown	Unknown	Unknown	None	n
E3.6.Acr.hyac.2.20150120.S	GCTACTAGCG	AGATCGGAAGAGCACACGTCTGAACTCCAGTCA	AGATCGGAAGAGCGTCGTGTAGGGAAAGAGTGT	AN5UL	Pollock487_052_S	Maxwell - Site 2_20150120	2015-01-20	20150120	Maxwell - Site 2	15:22:00	2015-01-20 15:22:00	2	-14.7863	145.315	Rock/coral rubble .sedimenty.	2.5	30	Unknown	Unknown	Unknown	Unknown	Unknown	y	y	Medina Lab, Penn State, USA can be reextracted	Coral Skeleton	organic material	52_S	Rock/coral rubble sedimenty	GN_6_Acr_hyac_MX2_20150120_S	n	E3.6.Acr.hyac.2.20150120	Acropora hyacinthus	Acropora	hyacinthus	Acropora hyacinthus	Acropora	hyacinthus	Unknown	measured	Unknown	Unknown	Unknown	Unknown	Unknown	Unknown	Unknown	None	n
E3.6.Acr.hyac.2.20150120.T	TGATAGAGAG	AGATCGGAAGAGCACACGTCTGAACTCCAGTCA	AGATCGGAAGAGCGTCGTGTAGGGAAAGAGTGT	AN5UL	Pollock488_052_T	Maxwell - Site 2_20150120	2015-01-20	20150120	Maxwell - Site 2	15:22:00	2015-01-20 15:22:00	2	-14.7863	145.315	Rock/coral rubble .sedimenty.	2.5	30	Unknown	Unknown	Unknown	Unknown	Unknown	y	y	Medina Lab, Penn State, USA can be reextracted	Coral Tissue	organic material	52_T	Rock/coral rubble sedimenty	GN_6_Acr_hyac_MX2_20150120_T	n	E3.6.Acr.hyac.2.20150120	Acropora hyacinthus	Acropora	hyacinthus	Acropora hyacinthus	Acropora	hyacinthus	Unknown	measured	Unknown	Unknown	Unknown	Unknown	Unknown	Unknown	Unknown	None	n
E3.6.Acr.hyac.2.20150121.M	ACTGCGTGTC	AGATCGGAAGAGCACACGTCTGAACTCCAGTCA	AGATCGGAAGAGCGTCGTGTAGGGAAAGAGTGT	AN5UL	Pollock499_060_M	Yonge - Site 2_20150121	2015-01-21	20150121	Yonge - Site 2	13:34:00	2015-01-21 13:34:00	2	-14.5808	145.614	Sandy	3.2	28	Unknown	Unknown	Unknown	Unknown	Unknown	y	y	Medina Lab, Penn State, USA can be reextracted	Coral Mucus	mucus	60_M	Sandy	GN_6_Acr_hyac_Y6_20150121_M	n	E3.6.Acr.hyac.2.20150121	Acropora hyacinthus	Acropora	hyacinthus	Acropora hyacinthus	Acropora	hyacinthus	Unknown	measured	Unknown	Unknown	Unknown	Unknown	Unknown	Unknown	Unknown	None	n
E3.6.Acr.hyac.2.20150121.S	AGTCATCGCA	AGATCGGAAGAGCACACGTCTGAACTCCAGTCA	AGATCGGAAGAGCGTCGTGTAGGGAAAGAGTGT	ALVCP	Pollock148	Yonge - Site 2_20150121	2015-01-21	20150121	Yonge - Site 2	13:34:00	2015-01-21 13:34:00	2	-14.5808	145.614	Sandy	3.2	28	Unknown	Unknown	Unknown	Unknown	Unknown	y	y	Medina Lab, Penn State, USA can be reextracted	Coral Skeleton	organic material	60_S	Sandy	GN_6_Acr_hyac_Y6_20150121_S	n	E3.6.Acr.hyac.2.20150121	Acropora hyacinthus	Acropora	hyacinthus	Acropora hyacinthus	Acropora	hyacinthus	Unknown	measured	Unknown	Unknown	Unknown	Unknown	Unknown	Unknown	Unknown	None	n
E3.6.Acr.hyac.2.20150121.T	ACATGTCTGA	AGATCGGAAGAGCACACGTCTGAACTCCAGTCA	AGATCGGAAGAGCGTCGTGTAGGGAAAGAGTGT	ALVCP	Pollock149	Yonge - Site 2_20150121	2015-01-21	20150121	Yonge - Site 2	13:34:00	2015-01-21 13:34:00	2	-14.5808	145.614	Sandy	3.2	28	Unknown	Unknown	Unknown	Unknown	Unknown	y	y	Medina Lab, Penn State, USA can be reextracted	Coral Tissue	organic material	60_T	Sandy	GN_6_Acr_hyac_Y6_20150121_T	n	E3.6.Acr.hyac.2.20150121	Acropora hyacinthus	Acropora	hyacinthus	Acropora hyacinthus	Acropora	hyacinthus	Unknown	measured	Unknown	Unknown	Unknown	Unknown	Unknown	Unknown	Unknown	None	n
E3.6.Acr.hyac.2.20150123.M	ACGTGCTCTG	AGATCGGAAGAGCACACGTCTGAACTCCAGTCA	AGATCGGAAGAGCGTCGTGTAGGGAAAGAGTGT	ALVCP	Pollock158	Trawler_20150123	2015-01-23	20150123	Trawler	11:50:00	2015-01-23 11:50:00	2	-14.6868	145.466	Coral rubble with some algae growing on rubble	2.6	28	Unknown	Unknown	Unknown	Unknown	Unknown	y	y	Medina Lab, Penn State, USA can be reextracted	Coral Mucus	mucus	67_M	Coral rubble with some algae growing on rubble	GN_6_Acr_hyac_L5_20150123_M	n	E3.6.Acr.hyac.2.20150123	Acropora hyacinthus	Acropora	hyacinthus	Acropora hyacinthus	Acropora	hyacinthus	Unknown	measured	Unknown	Unknown	Unknown	Unknown	Unknown	Unknown	Unknown	None	n
E3.6.Acr.hyac.2.20150123.S	CTAGCAGATG	AGATCGGAAGAGCACACGTCTGAACTCCAGTCA	AGATCGGAAGAGCGTCGTGTAGGGAAAGAGTGT	AN5UL	Pollock507_067_S	Trawler_20150123	2015-01-23	20150123	Trawler	11:50:00	2015-01-23 11:50:00	2	-14.6868	145.466	Coral rubble with some algae growing on rubble	2.6	28	Unknown	Unknown	Unknown	Unknown	Unknown	y	y	Medina Lab, Penn State, USA can be reextracted	Coral Skeleton	organic material	67_S	Coral rubble with some algae growing on rubble	GN_6_Acr_hyac_L5_20150123_S	n	E3.6.Acr.hyac.2.20150123	Acropora hyacinthus	Acropora	hyacinthus	Acropora hyacinthus	Acropora	hyacinthus	Unknown	measured	Unknown	Unknown	Unknown	Unknown	Unknown	Unknown	Unknown	None	n
E3.6.Acr.hyac.2.20150123.T	GCACTAGACA	AGATCGGAAGAGCACACGTCTGAACTCCAGTCA	AGATCGGAAGAGCGTCGTGTAGGGAAAGAGTGT	AN5UL	Pollock508_067_T	Trawler_20150123	2015-01-23	20150123	Trawler	11:50:00	2015-01-23 11:50:00	2	-14.6868	145.466	Coral rubble with some algae growing on rubble	2.6	28	Unknown	Unknown	Unknown	Unknown	Unknown	y	y	Medina Lab, Penn State, USA can be reextracted	Coral Tissue	organic material	67_T	Coral rubble with some algae growing on rubble	GN_6_Acr_hyac_L5_20150123_T	n	E3.6.Acr.hyac.2.20150123	Acropora hyacinthus	Acropora	hyacinthus	Acropora hyacinthus	Acropora	hyacinthus	Unknown	measured	Unknown	Unknown	Unknown	Unknown	Unknown	Unknown	Unknown	None	n
E3.6.Acr.hyac.3.20150105.M	TCTGCCTATA	AGATCGGAAGAGCACACGTCTGAACTCCAGTCA	AGATCGGAAGAGCGTCGTGTAGGGAAAGAGTGT	AN5UL	Pollock610_003_M	Fork _20150105	2015-01-05	20150105	Fork	10:00:00	2015-01-05 10:00:00	3	-18.611	147.575	Rubble on reef flat.	2.5	28	Unknown	Unknown	Unknown	Unknown	Unknown	y	y	Medina Lab, Penn State, USA can be reextracted	Coral Mucus	mucus	3_M	Rubble on reef flat	GC_6_Acr_hyac_3F_20150105_m	n	E3.6.Acr.hyac.3.20150105	Acropora hyacinthus	Acropora	hyacinthus	Acropora hyacinthus	Acropora	hyacinthus	Unknown	measured	Unknown	Unknown	Unknown	Unknown	Unknown	Unknown	Unknown	None	n
E3.6.Acr.hyac.3.20150105.S	TGGTGCTGGA	AGATCGGAAGAGCACACGTCTGAACTCCAGTCA	AGATCGGAAGAGCGTCGTGTAGGGAAAGAGTGT	AN5UL	Pollock608_003_S	Fork _20150105	2015-01-05	20150105	Fork	10:00:00	2015-01-05 10:00:00	3	-18.611	147.575	Rubble on reef flat.	2.5	28	Unknown	Unknown	Unknown	Unknown	Unknown	y	y	Medina Lab, Penn State, USA can be reextracted	Coral Skeleton	organic material	3_S	Rubble on reef flat	GC_6_Acr_hyac_3F_20150105_S	n	E3.6.Acr.hyac.3.20150105	Acropora hyacinthus	Acropora	hyacinthus	Acropora hyacinthus	Acropora	hyacinthus	Unknown	measured	Unknown	Unknown	Unknown	Unknown	Unknown	Unknown	Unknown	None	n
E3.6.Acr.hyac.3.20150105.T	CTTAGTTCGC	AGATCGGAAGAGCACACGTCTGAACTCCAGTCA	AGATCGGAAGAGCGTCGTGTAGGGAAAGAGTGT	AN5UL	Pollock609_003_T	Fork _20150105	2015-01-05	20150105	Fork	10:00:00	2015-01-05 10:00:00	3	-18.611	147.575	Rubble on reef flat.	2.5	28	Unknown	Unknown	Unknown	Unknown	Unknown	y	y	Medina Lab, Penn State, USA can be reextracted	Coral Tissue	organic material	3_T	Rubble on reef flat	GC_6_Acr_hyac_3F_20150105_T	n	E3.6.Acr.hyac.3.20150105	Acropora hyacinthus	Acropora	hyacinthus	Acropora hyacinthus	Acropora	hyacinthus	Unknown	measured	Unknown	Unknown	Unknown	Unknown	Unknown	Unknown	Unknown	None	n
E3.6.Acr.hyac.3.20150106.S	TGTGTCACTA	AGATCGGAAGAGCACACGTCTGAACTCCAGTCA	AGATCGGAAGAGCGTCGTGTAGGGAAAGAGTGT	AN5UL	Pollock464_015_S	Little Kelso _20150106	2015-01-06	20150106	Little Kelso	16:30:00	2015-01-06 16:30:00	3	-18.4658	146.991	Rubble on reef flat.	3.5	28	Unknown	Unknown	Unknown	Unknown	Unknown	y	y	Medina Lab, Penn State, USA can be reextracted	Coral Skeleton	organic material	15_S	Rubble on reef flat	GC_6_Acr_hyac_5LK_20150105_S	n	E3.6.Acr.hyac.3.20150106	Acropora hyacinthus	Acropora	hyacinthus	Acropora hyacinthus	Acropora	hyacinthus	Unknown	measured	Unknown	Unknown	Unknown	Unknown	Unknown	Unknown	Unknown	None	n
E3.6.Acr.hyac.3.20150106.T	GTAGTACACA	AGATCGGAAGAGCACACGTCTGAACTCCAGTCA	AGATCGGAAGAGCGTCGTGTAGGGAAAGAGTGT	AN5UL	Pollock465_015_T	Little Kelso _20150106	2015-01-06	20150106	Little Kelso	16:30:00	2015-01-06 16:30:00	3	-18.4658	146.991	Rubble on reef flat.	3.5	28	Unknown	Unknown	Unknown	Unknown	Unknown	y	y	Medina Lab, Penn State, USA can be reextracted	Coral Tissue	organic material	15_T	Rubble on reef flat	GC_6_Acr_hyac_5LK_20150105_T	n	E3.6.Acr.hyac.3.20150106	Acropora hyacinthus	Acropora	hyacinthus	Acropora hyacinthus	Acropora	hyacinthus	Unknown	measured	Unknown	Unknown	Unknown	Unknown	Unknown	Unknown	Unknown	None	n
E3.6.Acr.hyac.3.20150120.M	CACATACAGT	AGATCGGAAGAGCACACGTCTGAACTCCAGTCA	AGATCGGAAGAGCGTCGTGTAGGGAAAGAGTGT	AN5UL	Pollock492_053_M	Maxwell - Site 2_20150120	2015-01-20	20150120	Maxwell - Site 2	15:32:00	2015-01-20 15:32:00	3	-14.7863	145.315	Rock/coral rubble .sedimenty.	3.1	30	Unknown	Unknown	Unknown	Unknown	Unknown	y	y	Medina Lab, Penn State, USA can be reextracted	Coral Mucus	mucus	53_M	Rock/coral rubble sedimenty	GN_6_Acr_hyac_MX3_20150120_M	n	E3.6.Acr.hyac.3.20150120	Acropora hyacinthus	Acropora	hyacinthus	Acropora hyacinthus	Acropora	hyacinthus	Unknown	measured	Unknown	Unknown	Unknown	Unknown	Unknown	Unknown	Unknown	None	n
E3.6.Acr.hyac.3.20150120.S	CGAGCTAGCA	AGATCGGAAGAGCACACGTCTGAACTCCAGTCA	AGATCGGAAGAGCGTCGTGTAGGGAAAGAGTGT	AN5UL	Pollock490_053_S	Maxwell - Site 2_20150120	2015-01-20	20150120	Maxwell - Site 2	15:32:00	2015-01-20 15:32:00	3	-14.7863	145.315	Rock/coral rubble .sedimenty.	3.1	30	Unknown	Unknown	Unknown	Unknown	Unknown	y	y	Medina Lab, Penn State, USA can be reextracted	Coral Skeleton	organic material	53_S	Rock/coral rubble sedimenty	GN_6_Acr_hyac_MX3_20150120_S	n	E3.6.Acr.hyac.3.20150120	Acropora hyacinthus	Acropora	hyacinthus	Acropora hyacinthus	Acropora	hyacinthus	Unknown	measured	Unknown	Unknown	Unknown	Unknown	Unknown	Unknown	Unknown	None	n
E3.6.Acr.hyac.3.20150120.T	CACAGTGATG	AGATCGGAAGAGCACACGTCTGAACTCCAGTCA	AGATCGGAAGAGCGTCGTGTAGGGAAAGAGTGT	AN5UL	Pollock491_053_T	Maxwell - Site 2_20150120	2015-01-20	20150120	Maxwell - Site 2	15:32:00	2015-01-20 15:32:00	3	-14.7863	145.315	Rock/coral rubble .sedimenty.	3.1	30	Unknown	Unknown	Unknown	Unknown	Unknown	y	y	Medina Lab, Penn State, USA can be reextracted	Coral Tissue	organic material	53_T	Rock/coral rubble sedimenty	GN_6_Acr_hyac_MX3_20150120_T	n	E3.6.Acr.hyac.3.20150120	Acropora hyacinthus	Acropora	hyacinthus	Acropora hyacinthus	Acropora	hyacinthus	Unknown	measured	Unknown	Unknown	Unknown	Unknown	Unknown	Unknown	Unknown	None	n
E3.6.Acr.hyac.3.20150121.M	ACGTCAGTAT	AGATCGGAAGAGCACACGTCTGAACTCCAGTCA	AGATCGGAAGAGCGTCGTGTAGGGAAAGAGTGT	AN5UL	Pollock501_061_M	Yonge - Site 2_20150121	2015-01-21	20150121	Yonge - Site 2	13:56:00	2015-01-21 13:56:00	3	-14.5808	145.614	Sandy	1.8	28	Unknown	Unknown	Unknown	Unknown	Unknown	y	y	Medina Lab, Penn State, USA can be reextracted	Coral Mucus	mucus	61_M	Sandy	GN_6_Acr_hyac_Y7_20150121_M	n	E3.6.Acr.hyac.3.20150121	Acropora hyacinthus	Acropora	hyacinthus	Acropora hyacinthus	Acropora	hyacinthus	Unknown	measured	Unknown	Unknown	Unknown	Unknown	Unknown	Unknown	Unknown	None	n
E3.6.Acr.hyac.3.20150121.S	TCATCATGCG	AGATCGGAAGAGCACACGTCTGAACTCCAGTCA	AGATCGGAAGAGCGTCGTGTAGGGAAAGAGTGT	ALVCP	Pollock150	Yonge - Site 2_20150121	2015-01-21	20150121	Yonge - Site 2	13:56:00	2015-01-21 13:56:00	3	-14.5808	145.614	Sandy	1.8	28	Unknown	Unknown	Unknown	Unknown	Unknown	y	y	Medina Lab, Penn State, USA can be reextracted	Coral Skeleton	organic material	61_S	Sandy	GN_6_Acr_hyac_Y7_20150121_S	n	E3.6.Acr.hyac.3.20150121	Acropora hyacinthus	Acropora	hyacinthus	Acropora hyacinthus	Acropora	hyacinthus	Unknown	measured	Unknown	Unknown	Unknown	Unknown	Unknown	Unknown	Unknown	None	n
E3.6.Acr.hyac.3.20150121.T	TCACAGCATA	AGATCGGAAGAGCACACGTCTGAACTCCAGTCA	AGATCGGAAGAGCGTCGTGTAGGGAAAGAGTGT	AN5UL	Pollock500_061_T	Yonge - Site 2_20150121	2015-01-21	20150121	Yonge - Site 2	13:56:00	2015-01-21 13:56:00	3	-14.5808	145.614	Sandy	1.8	28	Unknown	Unknown	Unknown	Unknown	Unknown	y	y	Medina Lab, Penn State, USA can be reextracted	Coral Tissue	organic material	61_T	Sandy	GN_6_Acr_hyac_Y7_20150121_T	n	E3.6.Acr.hyac.3.20150121	Acropora hyacinthus	Acropora	hyacinthus	Acropora hyacinthus	Acropora	hyacinthus	Unknown	measured	Unknown	Unknown	Unknown	Unknown	Unknown	Unknown	Unknown	None	n
E3.6.Acr.hyac.3.20150123.M	CACGAGATGA	AGATCGGAAGAGCACACGTCTGAACTCCAGTCA	AGATCGGAAGAGCGTCGTGTAGGGAAAGAGTGT	ALVCP	Pollock160	Trawler_20150123	2015-01-23	20150123	Trawler	12:09:00	2015-01-23 12:09:00	3	-14.6868	145.466	Coral rubble with some algae growing on rubble	2.6	28	Unknown	Unknown	Unknown	Unknown	Unknown	y	y	Medina Lab, Penn State, USA can be reextracted	Coral Mucus	mucus	68_M	Coral rubble with some algae growing on rubble	GN_6_Acr_hyac_L6_20150123_M	n	E3.6.Acr.hyac.3.20150123	Acropora hyacinthus	Acropora	hyacinthus	Acropora hyacinthus	Acropora	hyacinthus	Unknown	measured	Unknown	Unknown	Unknown	Unknown	Unknown	Unknown	Unknown	None	n
E3.6.Acr.hyac.3.20150123.S	CTACGATCAG	AGATCGGAAGAGCACACGTCTGAACTCCAGTCA	AGATCGGAAGAGCGTCGTGTAGGGAAAGAGTGT	AN5UL	Pollock509_068_S	Trawler_20150123	2015-01-23	20150123	Trawler	12:09:00	2015-01-23 12:09:00	3	-14.6868	145.466	Coral rubble with some algae growing on rubble	2.6	28	Unknown	Unknown	Unknown	Unknown	Unknown	y	y	Medina Lab, Penn State, USA can be reextracted	Coral Skeleton	organic material	68_S	Coral rubble with some algae growing on rubble	GN_6_Acr_hyac_L6_20150123_S	n	E3.6.Acr.hyac.3.20150123	Acropora hyacinthus	Acropora	hyacinthus	Acropora hyacinthus	Acropora	hyacinthus	Unknown	measured	Unknown	Unknown	Unknown	Unknown	Unknown	Unknown	Unknown	None	n
E3.6.Acr.hyac.3.20150123.T	ACGCACATAT	AGATCGGAAGAGCACACGTCTGAACTCCAGTCA	AGATCGGAAGAGCGTCGTGTAGGGAAAGAGTGT	ALVCP	Pollock159	Trawler_20150123	2015-01-23	20150123	Trawler	12:09:00	2015-01-23 12:09:00	3	-14.6868	145.466	Coral rubble with some algae growing on rubble	2.6	28	Unknown	Unknown	Unknown	Unknown	Unknown	y	y	Medina Lab, Penn State, USA can be reextracted	Coral Tissue	organic material	68_T	Coral rubble with some algae growing on rubble	GN_6_Acr_hyac_L6_20150123_T	n	E3.6.Acr.hyac.3.20150123	Acropora hyacinthus	Acropora	hyacinthus	Acropora hyacinthus	Acropora	hyacinthus	Unknown	measured	Unknown	Unknown	Unknown	Unknown	Unknown	Unknown	Unknown	None	n
E3.6.Acr.hyac.4.20150105.M	CGAATGTATG	AGATCGGAAGAGCACACGTCTGAACTCCAGTCA	AGATCGGAAGAGCGTCGTGTAGGGAAAGAGTGT	ALVCP	Pollock254	Fork _20150105	2015-01-05	20150105	Fork	10:00:00	2015-01-05 10:00:00	4	-18.611	147.575	Rubble on reef flat.	2.5	28	Unknown	Unknown	Unknown	Unknown	Unknown	y	y	Medina Lab, Penn State, USA can be reextracted	Coral Mucus	mucus	4_M	Rubble on reef flat	GC_6_Acr_hyac_4F_20150105_m	n	E3.6.Acr.hyac.4.20150105	Acropora hyacinthus	Acropora	hyacinthus	Acropora hyacinthus	Acropora	hyacinthus	Unknown	measured	Unknown	Unknown	Unknown	Unknown	Unknown	Unknown	Unknown	None	n
E3.6.Acr.hyac.4.20150105.S	GCCATGTCAT	AGATCGGAAGAGCACACGTCTGAACTCCAGTCA	AGATCGGAAGAGCGTCGTGTAGGGAAAGAGTGT	AN5UL	Pollock611_004_S	Fork _20150105	2015-01-05	20150105	Fork	10:00:00	2015-01-05 10:00:00	4	-18.611	147.575	Rubble on reef flat.	2.5	28	Unknown	Unknown	Unknown	Unknown	Unknown	y	y	Medina Lab, Penn State, USA can be reextracted	Coral Skeleton	organic material	4_S	Rubble on reef flat	GC_6_Acr_hyac_4F_20150105_S	n	E3.6.Acr.hyac.4.20150105	Acropora hyacinthus	Acropora	hyacinthus	Acropora hyacinthus	Acropora	hyacinthus	Unknown	measured	Unknown	Unknown	Unknown	Unknown	Unknown	Unknown	Unknown	None	n
E3.6.Acr.hyac.4.20150105.T	CAGGTCACAT	AGATCGGAAGAGCACACGTCTGAACTCCAGTCA	AGATCGGAAGAGCGTCGTGTAGGGAAAGAGTGT	AN5UL	Pollock612_004_T	Fork _20150105	2015-01-05	20150105	Fork	10:00:00	2015-01-05 10:00:00	4	-18.611	147.575	Rubble on reef flat.	2.5	28	Unknown	Unknown	Unknown	Unknown	Unknown	y	y	Medina Lab, Penn State, USA can be reextracted	Coral Tissue	organic material	4_T	Rubble on reef flat	GC_6_Acr_hyac_4F_20150105_T	n	E3.6.Acr.hyac.4.20150105	Acropora hyacinthus	Acropora	hyacinthus	Acropora hyacinthus	Acropora	hyacinthus	Unknown	measured	Unknown	Unknown	Unknown	Unknown	Unknown	Unknown	Unknown	None	n
E3.6.Acr.hyac.4.20150106.M	TGATACTCTG	AGATCGGAAGAGCACACGTCTGAACTCCAGTCA	AGATCGGAAGAGCGTCGTGTAGGGAAAGAGTGT	AN5UL	Pollock468_016_M	Little Kelso _20150106	2015-01-06	20150106	Little Kelso	16:30:00	2015-01-06 16:30:00	4	-18.4658	146.991	Rubble on reef flat.	3.5	28	Unknown	Unknown	Unknown	Unknown	Unknown	y	y	Medina Lab, Penn State, USA can be reextracted	Coral Mucus	mucus	16_M	Rubble on reef flat	GC_6_Acr_hyac_6LK_20150105_m	n	E3.6.Acr.hyac.4.20150106	Acropora hyacinthus	Acropora	hyacinthus	Acropora hyacinthus	Acropora	hyacinthus	Unknown	measured	Unknown	Unknown	Unknown	Unknown	Unknown	Unknown	Unknown	None	n
E3.6.Acr.hyac.4.20150106.S	CTACTGATGA	AGATCGGAAGAGCACACGTCTGAACTCCAGTCA	AGATCGGAAGAGCGTCGTGTAGGGAAAGAGTGT	AN5UL	Pollock466_016_S	Little Kelso _20150106	2015-01-06	20150106	Little Kelso	16:30:00	2015-01-06 16:30:00	4	-18.4658	146.991	Rubble on reef flat.	3.5	28	Unknown	Unknown	Unknown	Unknown	Unknown	y	y	Medina Lab, Penn State, USA can be reextracted	Coral Skeleton	organic material	16_S	Rubble on reef flat	GC_6_Acr_hyac_6LK_20150105_S	n	E3.6.Acr.hyac.4.20150106	Acropora hyacinthus	Acropora	hyacinthus	Acropora hyacinthus	Acropora	hyacinthus	Unknown	measured	Unknown	Unknown	Unknown	Unknown	Unknown	Unknown	Unknown	None	n
E3.6.Acr.hyac.4.20150106.T	TCAGCGATAT	AGATCGGAAGAGCACACGTCTGAACTCCAGTCA	AGATCGGAAGAGCGTCGTGTAGGGAAAGAGTGT	AN5UL	Pollock467_016_T	Little Kelso _20150106	2015-01-06	20150106	Little Kelso	16:30:00	2015-01-06 16:30:00	4	-18.4658	146.991	Rubble on reef flat.	3.5	28	Unknown	Unknown	Unknown	Unknown	Unknown	y	y	Medina Lab, Penn State, USA can be reextracted	Coral Tissue	organic material	16_T	Rubble on reef flat	GC_6_Acr_hyac_6LK_20150105_T	n	E3.6.Acr.hyac.4.20150106	Acropora hyacinthus	Acropora	hyacinthus	Acropora hyacinthus	Acropora	hyacinthus	Unknown	measured	Unknown	Unknown	Unknown	Unknown	Unknown	Unknown	Unknown	None	n
E3.7.Pav.vari.1.20150124.M	CCATATGATC	AGATCGGAAGAGCACACGTCTGAACTCCAGTCA	AGATCGGAAGAGCGTCGTGTAGGGAAAGAGTGT	ALVCP	Pollock260	Trawler_20150124	2015-01-24	20150124	Trawler	16:25:00	2015-01-24 16:25:00	1	-14.6868	145.466	Reef rubble. Under soft coral.	1.5	29	Unknown	Unknown	Unknown	Unknown	Unknown	y	y	Medina Lab, Penn State, USA can be reextracted	Coral Mucus	mucus	81_M	Reef rubble Under soft coral	GN_7_Pav_vari_L19_20150124_M	n	E3.7.Pav.vari.1.20150124	Pavona varians	Pavona	varians	Pavona varians	Pavona	varians	Unknown	measured	Unknown	Unknown	Unknown	Unknown	Unknown	Unknown	Unknown	None	n
E3.7.Pav.vari.1.20150124.S	CGATCCTATA	AGATCGGAAGAGCACACGTCTGAACTCCAGTCA	AGATCGGAAGAGCGTCGTGTAGGGAAAGAGTGT	ALVCP	Pollock259	Trawler_20150124	2015-01-24	20150124	Trawler	16:25:00	2015-01-24 16:25:00	1	-14.6868	145.466	Reef rubble. Under soft coral.	1.5	29	Unknown	Unknown	Unknown	Unknown	Unknown	y	y	Medina Lab, Penn State, USA can be reextracted	Coral Skeleton	organic material	81_S	Reef rubble Under soft coral	GN_7_Pav_vari_L19_20150124_S	n	E3.7.Pav.vari.1.20150124	Pavona varians	Pavona	varians	Pavona varians	Pavona	varians	Unknown	measured	Unknown	Unknown	Unknown	Unknown	Unknown	Unknown	Unknown	None	n
E3.7.Pav.vari.1.20150124.T	GGTCTGGTGT	AGATCGGAAGAGCACACGTCTGAACTCCAGTCA	AGATCGGAAGAGCGTCGTGTAGGGAAAGAGTGT	AN5UL	Pollock641_081_T	Trawler_20150124	2015-01-24	20150124	Trawler	16:25:00	2015-01-24 16:25:00	1	-14.6868	145.466	Reef rubble. Under soft coral.	1.5	29	Unknown	Unknown	Unknown	Unknown	Unknown	y	y	Medina Lab, Penn State, USA can be reextracted	Coral Tissue	organic material	81_T	Reef rubble Under soft coral	GN_7_Pav_vari_L19_20150124_T	n	E3.7.Pav.vari.1.20150124	Pavona varians	Pavona	varians	Pavona varians	Pavona	varians	Unknown	measured	Unknown	Unknown	Unknown	Unknown	Unknown	Unknown	Unknown	None	n
E3.7.Pav.vari.1.20150127.M	TCTAGCGTGG	AGATCGGAAGAGCACACGTCTGAACTCCAGTCA	AGATCGGAAGAGCGTCGTGTAGGGAAAGAGTGT	ALVCP	Pollock295	Trawler_20150127	2015-01-27	20150127	Trawler	15:07:00	2015-01-27 15:07:00	1	-14.6868	145.466	Rubble on reef flat.Part of sample from top of colony and other from under overhang.	1.5	29	Unknown	Unknown	Unknown	Unknown	Unknown	y	y	Medina Lab, Penn State, USA can be reextracted	Coral Mucus	mucus	98_M	Rubble on reef flatPart of sample from top of colony and other from under overhang	GN_7_Pav_vari_L36_20150127_M	n	E3.7.Pav.vari.1.20150127	Pavona varians	Pavona	varians	Pavona varians	Pavona	varians	Unknown	measured	Unknown	Unknown	Unknown	Unknown	Unknown	Unknown	Unknown	None	n
E3.7.Pav.vari.1.20150127.S	GTCGTAACAC	AGATCGGAAGAGCACACGTCTGAACTCCAGTCA	AGATCGGAAGAGCGTCGTGTAGGGAAAGAGTGT	ALVCP	Pollock293	Trawler_20150127	2015-01-27	20150127	Trawler	15:07:00	2015-01-27 15:07:00	1	-14.6868	145.466	Rubble on reef flat.Part of sample from top of colony and other from under overhang.	1.5	29	Unknown	Unknown	Unknown	Unknown	Unknown	y	y	Medina Lab, Penn State, USA can be reextracted	Coral Skeleton	organic material	98_S	Rubble on reef flatPart of sample from top of colony and other from under overhang	GN_7_Pav_vari_L36_20150127_S	n	E3.7.Pav.vari.1.20150127	Pavona varians	Pavona	varians	Pavona varians	Pavona	varians	Unknown	measured	Unknown	Unknown	Unknown	Unknown	Unknown	Unknown	Unknown	None	n
E3.7.Pav.vari.1.20150127.T	GCATAATCGC	AGATCGGAAGAGCACACGTCTGAACTCCAGTCA	AGATCGGAAGAGCGTCGTGTAGGGAAAGAGTGT	ALVCP	Pollock294	Trawler_20150127	2015-01-27	20150127	Trawler	15:07:00	2015-01-27 15:07:00	1	-14.6868	145.466	Rubble on reef flat.Part of sample from top of colony and other from under overhang.	1.5	29	Unknown	Unknown	Unknown	Unknown	Unknown	y	y	Medina Lab, Penn State, USA can be reextracted	Coral Tissue	organic material	98_T	Rubble on reef flatPart of sample from top of colony and other from under overhang	GN_7_Pav_vari_L36_20150127_T	n	E3.7.Pav.vari.1.20150127	Pavona varians	Pavona	varians	Pavona varians	Pavona	varians	Unknown	measured	Unknown	Unknown	Unknown	Unknown	Unknown	Unknown	Unknown	None	n
E3.7.Pav.vari.2.20150124.M	GTAGCCAGTA	AGATCGGAAGAGCACACGTCTGAACTCCAGTCA	AGATCGGAAGAGCGTCGTGTAGGGAAAGAGTGT	ALVCP	Pollock262	Trawler_20150124	2015-01-24	20150124	Trawler	16:34:00	2015-01-24 16:34:00	2	-14.6868	145.466	Reef rubble.	1.5	29	Unknown	Unknown	Unknown	Unknown	Unknown	y	y	Medina Lab, Penn State, USA can be reextracted	Coral Mucus	mucus	82_M	Reef rubble	GN_7_Pav_vari_L20_20150124_M	n	E3.7.Pav.vari.2.20150124	Pavona varians	Pavona	varians	Pavona varians	Pavona	varians	Unknown	measured	Unknown	Unknown	Unknown	Unknown	Unknown	Unknown	Unknown	None	n
E3.7.Pav.vari.2.20150124.S	TGAGAAGGTA	AGATCGGAAGAGCACACGTCTGAACTCCAGTCA	AGATCGGAAGAGCGTCGTGTAGGGAAAGAGTGT	ALVCP	Pollock261	Trawler_20150124	2015-01-24	20150124	Trawler	16:34:00	2015-01-24 16:34:00	2	-14.6868	145.466	Reef rubble.	1.5	29	Unknown	Unknown	Unknown	Unknown	Unknown	y	y	Medina Lab, Penn State, USA can be reextracted	Coral Skeleton	organic material	82_S	Reef rubble	GN_7_Pav_vari_L20_20150124_S	n	E3.7.Pav.vari.2.20150124	Pavona varians	Pavona	varians	Pavona varians	Pavona	varians	Unknown	measured	Unknown	Unknown	Unknown	Unknown	Unknown	Unknown	Unknown	None	n
E3.7.Pav.vari.2.20150124.T	TTCGAGCTAT	AGATCGGAAGAGCACACGTCTGAACTCCAGTCA	AGATCGGAAGAGCGTCGTGTAGGGAAAGAGTGT	AN5UL	Pollock642_082_T	Trawler_20150124	2015-01-24	20150124	Trawler	16:34:00	2015-01-24 16:34:00	2	-14.6868	145.466	Reef rubble.	1.5	29	Unknown	Unknown	Unknown	Unknown	Unknown	y	y	Medina Lab, Penn State, USA can be reextracted	Coral Tissue	organic material	82_T	Reef rubble	GN_7_Pav_vari_L20_20150124_T	n	E3.7.Pav.vari.2.20150124	Pavona varians	Pavona	varians	Pavona varians	Pavona	varians	Unknown	measured	Unknown	Unknown	Unknown	Unknown	Unknown	Unknown	Unknown	None	n
E3.Out.Mil.sp.1.20150125.M	GAACTATCAC	AGATCGGAAGAGCACACGTCTGAACTCCAGTCA	AGATCGGAAGAGCGTCGTGTAGGGAAAGAGTGT	AN5UL	Pollock645_090_M	Trawler_20150125	2015-01-25	20150125	Trawler	15:14:00	2015-01-25 15:14:00	1	-14.6868	145.466	Reef edge over sand	2.7	29	Unknown	Unknown	Unknown	Unknown	Unknown	y	y	Medina Lab, Penn State, USA can be reextracted	Coral Mucus	mucus	90_M	Reef edge over sand	GN_Out_Mil_sp_L28_20150125_M	n	E3.Out.Mil.sp.1.20150125	Millepora sp	Millepora	sp	Millepora sp	Millepora	sp	Unknown	measured	Unknown	Unknown	Unknown	Unknown	Unknown	Unknown	Unknown	None	n
E3.Out.Mil.sp.1.20150125.S	TTGCAGATCA	AGATCGGAAGAGCACACGTCTGAACTCCAGTCA	AGATCGGAAGAGCGTCGTGTAGGGAAAGAGTGT	ALVCP	Pollock279	Trawler_20150125	2015-01-25	20150125	Trawler	15:14:00	2015-01-25 15:14:00	1	-14.6868	145.466	Reef edge over sand	2.7	29	Unknown	Unknown	Unknown	Unknown	Unknown	y	y	Medina Lab, Penn State, USA can be reextracted	Coral Skeleton	organic material	90_S	Reef edge over sand	GN_Out_Mil_sp_L28_20150125_S	n	E3.Out.Mil.sp.1.20150125	Millepora sp	Millepora	sp	Millepora sp	Millepora	sp	Unknown	measured	Unknown	Unknown	Unknown	Unknown	Unknown	Unknown	Unknown	None	n
E3.Out.Mil.sp.1.20150125.T	CTAAGTCATG	AGATCGGAAGAGCACACGTCTGAACTCCAGTCA	AGATCGGAAGAGCGTCGTGTAGGGAAAGAGTGT	ALVCP	Pollock280	Trawler_20150125	2015-01-25	20150125	Trawler	15:14:00	2015-01-25 15:14:00	1	-14.6868	145.466	Reef edge over sand	2.7	29	Unknown	Unknown	Unknown	Unknown	Unknown	y	y	Medina Lab, Penn State, USA can be reextracted	Coral Tissue	organic material	90_T	Reef edge over sand	GN_Out_Mil_sp_L28_20150125_T	n	E3.Out.Mil.sp.1.20150125	Millepora sp	Millepora	sp	Millepora sp	Millepora	sp	Unknown	measured	Unknown	Unknown	Unknown	Unknown	Unknown	Unknown	Unknown	None	n
E3.Out.Mil.sp.2.20150125.M	TCGAATGTGC	AGATCGGAAGAGCACACGTCTGAACTCCAGTCA	AGATCGGAAGAGCGTCGTGTAGGGAAAGAGTGT	AN5UL	Pollock648_093_M	Trawler_20150125	2015-01-25	20150125	Trawler	15:43:00	2015-01-25 15:43:00	2	-14.6868	145.466	Sand.	5.3	29	Unknown	Unknown	Unknown	Unknown	Unknown	y	y	Medina Lab, Penn State, USA can be reextracted	Millepora Mucus	mucus	93_M	Sand	GN_Out_Mil_sp_L31_20150125_M	n	E3.Out.Mil.sp.2.20150125	Millepora sp	Millepora	sp	Millepora sp	Millepora	sp	Unknown	measured	Unknown	Unknown	Unknown	Unknown	Unknown	Unknown	Unknown	None	n
E3.Out.Mil.sp.2.20150125.S	CAGGCTCAGT	AGATCGGAAGAGCACACGTCTGAACTCCAGTCA	AGATCGGAAGAGCGTCGTGTAGGGAAAGAGTGT	ALVCP	Pollock285	Trawler_20150125	2015-01-25	20150125	Trawler	15:43:00	2015-01-25 15:43:00	2	-14.6868	145.466	Sand.	5.3	29	Unknown	Unknown	Unknown	Unknown	Unknown	y	y	Medina Lab, Penn State, USA can be reextracted	Millepora Skeleton	organic material	93_S	Sand	GN_Out_Mil_sp_L31_20150125_S	n	E3.Out.Mil.sp.2.20150125	Millepora sp	Millepora	sp	Millepora sp	Millepora	sp	Unknown	measured	Unknown	Unknown	Unknown	Unknown	Unknown	Unknown	Unknown	None	n
E3.Out.Mil.sp.2.20150125.T	GGTCGTGCAT	AGATCGGAAGAGCACACGTCTGAACTCCAGTCA	AGATCGGAAGAGCGTCGTGTAGGGAAAGAGTGT	ALVCP	Pollock286	Trawler_20150125	2015-01-25	20150125	Trawler	15:43:00	2015-01-25 15:43:00	2	-14.6868	145.466	Sand.	5.3	29	Unknown	Unknown	Unknown	Unknown	Unknown	y	y	Medina Lab, Penn State, USA can be reextracted	Millepora Tissue	organic material	93_T	Sand	GN_Out_Mil_sp_L31_20150125_T	n	E3.Out.Mil.sp.2.20150125	Millepora sp	Millepora	sp	Millepora sp	Millepora	sp	Unknown	measured	Unknown	Unknown	Unknown	Unknown	Unknown	Unknown	Unknown	None	n
E3.Out.Pal.caes.1.20150125.M	TGGATGACAT	AGATCGGAAGAGCACACGTCTGAACTCCAGTCA	AGATCGGAAGAGCGTCGTGTAGGGAAAGAGTGT	ALVCP	Pollock275	Trawler_20150125	2015-01-25	20150125	Trawler	14:53:00	2015-01-25 14:53:00	1	-14.6868	145.466	Rubble/sand on reef flat.	1.7	29	Unknown	Unknown	Unknown	Unknown	Unknown	y	y	Medina Lab, Penn State, USA can be reextracted	Coral Mucus	mucus	88_M	Rubble/sand on reef flat	GN_Out_Pal_caes_L26_20150125_M	n	E3.Out.Pal.caes.1.20150125	Palythoa caesia	Palythoa	caesia	Palythoa caesia	Palythoa	caesia	Unknown	measured	Unknown	Unknown	Unknown	Unknown	Unknown	Unknown	Unknown	None	n
E3.Out.Pal.caes.1.20150125.S	GTCGGTCTGA	AGATCGGAAGAGCACACGTCTGAACTCCAGTCA	AGATCGGAAGAGCGTCGTGTAGGGAAAGAGTGT	ALVCP	Pollock273	Trawler_20150125	2015-01-25	20150125	Trawler	14:53:00	2015-01-25 14:53:00	1	-14.6868	145.466	Rubble/sand on reef flat.	1.7	29	Unknown	Unknown	Unknown	Unknown	Unknown	y	y	Medina Lab, Penn State, USA can be reextracted	Coral Skeleton	organic material	88_S	Rubble/sand on reef flat	GN_Out_Pal_caes_L26_20150125_S	n	E3.Out.Pal.caes.1.20150125	Palythoa caesia	Palythoa	caesia	Palythoa caesia	Palythoa	caesia	Unknown	measured	Unknown	Unknown	Unknown	Unknown	Unknown	Unknown	Unknown	None	n
E3.Out.Pal.caes.1.20150125.T	GATCCTGAGC	AGATCGGAAGAGCACACGTCTGAACTCCAGTCA	AGATCGGAAGAGCGTCGTGTAGGGAAAGAGTGT	ALVCP	Pollock274	Trawler_20150125	2015-01-25	20150125	Trawler	14:53:00	2015-01-25 14:53:00	1	-14.6868	145.466	Rubble/sand on reef flat.	1.7	29	Unknown	Unknown	Unknown	Unknown	Unknown	y	y	Medina Lab, Penn State, USA can be reextracted	Coral Tissue	organic material	88_T	Rubble/sand on reef flat	GN_Out_Pal_caes_L26_20150125_T	n	E3.Out.Pal.caes.1.20150125	Palythoa caesia	Palythoa	caesia	Palythoa caesia	Palythoa	caesia	Unknown	measured	Unknown	Unknown	Unknown	Unknown	Unknown	Unknown	Unknown	None	n
E3.Out.Pal.caes.2.20150125.M	CTGCGAATGT	AGATCGGAAGAGCACACGTCTGAACTCCAGTCA	AGATCGGAAGAGCGTCGTGTAGGGAAAGAGTGT	ALVCP	Pollock278	Trawler_20150125	2015-01-25	20150125	Trawler	15:02:00	2015-01-25 15:02:00	2	-14.6868	145.466	Sand/rubble on reef flat.	1.4	29	Unknown	Unknown	Unknown	Unknown	Unknown	y	y	Medina Lab, Penn State, USA can be reextracted	Coral Mucus	mucus	89_M	Sand/rubble on reef flat	GN_Out_Pal_caes_L27_20150125_M	n	E3.Out.Pal.caes.2.20150125	Palythoa caesia	Palythoa	caesia	Palythoa caesia	Palythoa	caesia	Unknown	measured	Unknown	Unknown	Unknown	Unknown	Unknown	Unknown	Unknown	None	n
E3.Out.Pal.caes.2.20150125.S	CACTTGTGTG	AGATCGGAAGAGCACACGTCTGAACTCCAGTCA	AGATCGGAAGAGCGTCGTGTAGGGAAAGAGTGT	ALVCP	Pollock276	Trawler_20150125	2015-01-25	20150125	Trawler	15:02:00	2015-01-25 15:02:00	2	-14.6868	145.466	Sand/rubble on reef flat.	1.4	29	Unknown	Unknown	Unknown	Unknown	Unknown	y	y	Medina Lab, Penn State, USA can be reextracted	Coral Skeleton	organic material	89_S	Sand/rubble on reef flat	GN_Out_Pal_caes_L27_20150125_S	n	E3.Out.Pal.caes.2.20150125	Palythoa caesia	Palythoa	caesia	Palythoa caesia	Palythoa	caesia	Unknown	measured	Unknown	Unknown	Unknown	Unknown	Unknown	Unknown	Unknown	None	n
E3.Out.Pal.caes.2.20150125.T	CTGTTCTAGC	AGATCGGAAGAGCACACGTCTGAACTCCAGTCA	AGATCGGAAGAGCGTCGTGTAGGGAAAGAGTGT	ALVCP	Pollock277	Trawler_20150125	2015-01-25	20150125	Trawler	15:02:00	2015-01-25 15:02:00	2	-14.6868	145.466	Sand/rubble on reef flat.	1.4	29	Unknown	Unknown	Unknown	Unknown	Unknown	y	y	Medina Lab, Penn State, USA can be reextracted	Coral Tissue	organic material	89_T	Sand/rubble on reef flat	GN_Out_Pal_caes_L27_20150125_T	n	E3.Out.Pal.caes.2.20150125	Palythoa caesia	Palythoa	caesia	Palythoa caesia	Palythoa	caesia	Unknown	measured	Unknown	Unknown	Unknown	Unknown	Unknown	Unknown	Unknown	None	n
E7.10.Poc.dami.1.20150621.M	TCGATATCTA	AGATCGGAAGAGCACACGTCTGAACTCCAGTCA	AGATCGGAAGAGCGTCGTGTAGGGAAAGAGTGT	AN5UL	Pollock543_WA_226_M	Bills Bay_20150621	2015-06-21	20150621	Bills Bay	09:10:00	2015-06-21 09:10:00	1	-23.1404	113.769	dead_coral	2.8	25	Unknown	Unknown	Unknown	Unknown	None	n	y	Medina Lab, Penn State, USA can be reextracted	Coral Mucus	mucus	E7.Poc.dami.1	None	WA_226_M	n	E7.10.Poc.dami.1.20150621	Pocillopora damicornis	Pocillopora	damicornis	Pocillopora damicornis	Pocillopora	damicornis	live coral	measured	17	13	14	C2	None	n	0	None	n
E7.10.Poc.dami.1.20150621.S	TATAGAGATC	AGATCGGAAGAGCACACGTCTGAACTCCAGTCA	AGATCGGAAGAGCGTCGTGTAGGGAAAGAGTGT	AN5UL	Pollock544_WA_226_S	Bills Bay_20150621	2015-06-21	20150621	Bills Bay	09:10:00	2015-06-21 09:10:00	1	-23.1404	113.769	dead_coral	2.8	25	Unknown	Unknown	Unknown	Unknown	None	n	y	Medina Lab, Penn State, USA can be reextracted	Coral Skeleton	organic material	E7.Poc.dami.1	None	WA_226_S	n	E7.10.Poc.dami.1.20150621	Pocillopora damicornis	Pocillopora	damicornis	Pocillopora damicornis	Pocillopora	damicornis	live coral	measured	17	13	14	C2	None	n	0	None	n
E7.10.Poc.dami.1.20150621.T	CGAGACGACA	AGATCGGAAGAGCACACGTCTGAACTCCAGTCA	AGATCGGAAGAGCGTCGTGTAGGGAAAGAGTGT	AN5UL	Pollock545_WA_226_T	Bills Bay_20150621	2015-06-21	20150621	Bills Bay	09:10:00	2015-06-21 09:10:00	1	-23.1404	113.769	dead_coral	2.8	25	Unknown	Unknown	Unknown	Unknown	None	n	y	Medina Lab, Penn State, USA can be reextracted	Coral Tissue	organic material	E7.Poc.dami.1	None	WA_226_T	n	E7.10.Poc.dami.1.20150621	Pocillopora damicornis	Pocillopora	damicornis	Pocillopora damicornis	Pocillopora	damicornis	live coral	measured	17	13	14	C2	None	n	0	None	n
E7.10.Poc.dami.2.20150621.M	CAGCATCTAG	AGATCGGAAGAGCACACGTCTGAACTCCAGTCA	AGATCGGAAGAGCGTCGTGTAGGGAAAGAGTGT	AN5UL	Pollock546_WA_227_M	Bills Bay_20150621	2015-06-21	20150621	Bills Bay	09:18:00	2015-06-21 09:18:00	2	-23.1404	113.769	dead_coral	2.8	25	Unknown	Unknown	Unknown	Unknown	None	n	y	Medina Lab, Penn State, USA can be reextracted	Coral Mucus	mucus	E7.Poc.dami.2	None	WA_227_M	n	E7.10.Poc.dami.2.20150621	Pocillopora damicornis	Pocillopora	damicornis	Pocillopora damicornis	Pocillopora	damicornis	live coral	measured	12	12	12	D4	None	n	0	None	n
E7.10.Poc.dami.2.20150621.S	AGACTATATC	AGATCGGAAGAGCACACGTCTGAACTCCAGTCA	AGATCGGAAGAGCGTCGTGTAGGGAAAGAGTGT	AN5UL	Pollock547_WA_227_S	Bills Bay_20150621	2015-06-21	20150621	Bills Bay	09:18:00	2015-06-21 09:18:00	2	-23.1404	113.769	dead_coral	2.8	25	Unknown	Unknown	Unknown	Unknown	None	n	y	Medina Lab, Penn State, USA can be reextracted	Coral Skeleton	organic material	E7.Poc.dami.2	None	WA_227_S	n	E7.10.Poc.dami.2.20150621	Pocillopora damicornis	Pocillopora	damicornis	Pocillopora damicornis	Pocillopora	damicornis	live coral	measured	12	12	12	D4	None	n	0	None	n
E7.10.Poc.dami.2.20150621.T	AGCATCTATA	AGATCGGAAGAGCACACGTCTGAACTCCAGTCA	AGATCGGAAGAGCGTCGTGTAGGGAAAGAGTGT	AN5UL	Pollock548_WA_227_T	Bills Bay_20150621	2015-06-21	20150621	Bills Bay	09:18:00	2015-06-21 09:18:00	2	-23.1404	113.769	dead_coral	2.8	25	Unknown	Unknown	Unknown	Unknown	None	n	y	Medina Lab, Penn State, USA can be reextracted	Coral Tissue	organic material	E7.Poc.dami.2	None	WA_227_T	n	E7.10.Poc.dami.2.20150621	Pocillopora damicornis	Pocillopora	damicornis	Pocillopora damicornis	Pocillopora	damicornis	live coral	measured	12	12	12	D4	None	n	0	None	n
E7.10.Poc.dami.3.20150621.M	ACATATACGT	AGATCGGAAGAGCACACGTCTGAACTCCAGTCA	AGATCGGAAGAGCGTCGTGTAGGGAAAGAGTGT	AN5UL	Pollock549_WA_228_M	Bills Bay_20150621	2015-06-21	20150621	Bills Bay	09:26:00	2015-06-21 09:26:00	3	-23.1404	113.769	dead_coral	2.8	25	Unknown	Unknown	Unknown	Unknown	None	n	y	Medina Lab, Penn State, USA can be reextracted	Coral Mucus	mucus	E7.Poc.dami.3	None	WA_228_M	n	E7.10.Poc.dami.3.20150621	Pocillopora damicornis	Pocillopora	damicornis	Pocillopora damicornis	Pocillopora	damicornis	live coral	measured	16	14	15	D3	None	n	0	None	n
E7.10.Poc.dami.3.20150621.S	TTGTTGCTGT	AGATCGGAAGAGCACACGTCTGAACTCCAGTCA	AGATCGGAAGAGCGTCGTGTAGGGAAAGAGTGT	ALVCP	Pollock200	Bills Bay_20150621	2015-06-21	20150621	Bills Bay	09:26:00	2015-06-21 09:26:00	3	-23.1404	113.769	dead_coral	2.8	25	Unknown	Unknown	Unknown	Unknown	None	n	y	Medina Lab, Penn State, USA can be reextracted	Coral Skeleton	organic material	E7.Poc.dami.3	None	WA_228_S	n	E7.10.Poc.dami.3.20150621	Pocillopora damicornis	Pocillopora	damicornis	Pocillopora damicornis	Pocillopora	damicornis	live coral	measured	16	14	15	D3	None	n	0	None	n
E7.10.Poc.dami.3.20150621.T	ACAGTCATAT	AGATCGGAAGAGCACACGTCTGAACTCCAGTCA	AGATCGGAAGAGCGTCGTGTAGGGAAAGAGTGT	AN5UL	Pollock550_WA_228_T	Bills Bay_20150621	2015-06-21	20150621	Bills Bay	09:26:00	2015-06-21 09:26:00	3	-23.1404	113.769	dead_coral	2.8	25	Unknown	Unknown	Unknown	Unknown	None	n	y	Medina Lab, Penn State, USA can be reextracted	Coral Tissue	organic material	E7.Poc.dami.3	None	WA_228_T	n	E7.10.Poc.dami.3.20150621	Pocillopora damicornis	Pocillopora	damicornis	Pocillopora damicornis	Pocillopora	damicornis	live coral	measured	16	14	15	D3	None	n	0	None	n
E7.10.Ser.cali.1.20150622.M	CTAATCGTGT	AGATCGGAAGAGCACACGTCTGAACTCCAGTCA	AGATCGGAAGAGCGTCGTGTAGGGAAAGAGTGT	AN5UL	Pollock577_WA_251_M	Bills Bay_20150622	2015-06-22	20150622	Bills Bay	16:42:00	2015-06-22 16:42:00	1	-23.1404	113.769	dead_coral	2.7	23	Unknown	Unknown	Unknown	Unknown	None	n	y	Medina Lab, Penn State, USA can be reextracted	Coral Mucus	mucus	E7.Ser.cali.1	None	WA_251_M	n	E7.10.Ser.cali.1.20150622	Seriatopora hystrix	Seriatopora	hystrix	Seriatopora caliendrum	Seriatopora	caliendrum	dead coral	measured	5	10	10	D3	None	n	0	None	n
E7.10.Ser.cali.1.20150622.S	TGGTGCTGGA	AGATCGGAAGAGCACACGTCTGAACTCCAGTCA	AGATCGGAAGAGCGTCGTGTAGGGAAAGAGTGT	ALVCP	Pollock232	Bills Bay_20150622	2015-06-22	20150622	Bills Bay	16:42:00	2015-06-22 16:42:00	1	-23.1404	113.769	dead_coral	2.7	23	Unknown	Unknown	Unknown	Unknown	None	n	y	Medina Lab, Penn State, USA can be reextracted	Coral Skeleton	organic material	E7.Ser.cali.1	None	WA_251_S	n	E7.10.Ser.cali.1.20150622	Seriatopora hystrix	Seriatopora	hystrix	Seriatopora caliendrum	Seriatopora	caliendrum	dead coral	measured	5	10	10	D3	None	n	0	None	n
E7.10.Ser.cali.1.20150622.T	TGTGAATCTC	AGATCGGAAGAGCACACGTCTGAACTCCAGTCA	AGATCGGAAGAGCGTCGTGTAGGGAAAGAGTGT	AN5UL	Pollock578_WA_251_T	Bills Bay_20150622	2015-06-22	20150622	Bills Bay	16:42:00	2015-06-22 16:42:00	1	-23.1404	113.769	dead_coral	2.7	23	Unknown	Unknown	Unknown	Unknown	None	n	y	Medina Lab, Penn State, USA can be reextracted	Coral Tissue	organic material	E7.Ser.cali.1	None	WA_251_T	n	E7.10.Ser.cali.1.20150622	Seriatopora hystrix	Seriatopora	hystrix	Seriatopora caliendrum	Seriatopora	caliendrum	dead coral	measured	5	10	10	D3	None	n	0	None	n
E7.10.Ser.cali.2.20150622.M	CGTCTTCTTA	AGATCGGAAGAGCACACGTCTGAACTCCAGTCA	AGATCGGAAGAGCGTCGTGTAGGGAAAGAGTGT	AN5UL	Pollock579_WA_252_M	Bills Bay_20150622	2015-06-22	20150622	Bills Bay	16:53:00	2015-06-22 16:53:00	2	-23.1404	113.769	sand	2.6	23	Unknown	Unknown	Unknown	Unknown	None	n	y	Medina Lab, Penn State, USA can be reextracted	Coral Mucus	mucus	E7.Ser.cali.2	None	WA_252_M	n	E7.10.Ser.cali.2.20150622	Seriatopora hystrix	Seriatopora	hystrix	Seriatopora caliendrum	Seriatopora	caliendrum	live coral	measured	5	23	10	D4	None	n	0	None	n
E7.10.Ser.cali.2.20150622.S	CTTAGTTCGC	AGATCGGAAGAGCACACGTCTGAACTCCAGTCA	AGATCGGAAGAGCGTCGTGTAGGGAAAGAGTGT	ALVCP	Pollock233	Bills Bay_20150622	2015-06-22	20150622	Bills Bay	16:53:00	2015-06-22 16:53:00	2	-23.1404	113.769	sand	2.6	23	Unknown	Unknown	Unknown	Unknown	None	n	y	Medina Lab, Penn State, USA can be reextracted	Coral Skeleton	organic material	E7.Ser.cali.2	None	WA_252_S	n	E7.10.Ser.cali.2.20150622	Seriatopora hystrix	Seriatopora	hystrix	Seriatopora caliendrum	Seriatopora	caliendrum	live coral	measured	5	23	10	D4	None	n	0	None	n
E7.10.Ser.cali.2.20150622.T	CGGTGTGTGT	AGATCGGAAGAGCACACGTCTGAACTCCAGTCA	AGATCGGAAGAGCGTCGTGTAGGGAAAGAGTGT	AN5UL	Pollock580_WA_252_T	Bills Bay_20150622	2015-06-22	20150622	Bills Bay	16:53:00	2015-06-22 16:53:00	2	-23.1404	113.769	sand	2.6	23	Unknown	Unknown	Unknown	Unknown	None	n	y	Medina Lab, Penn State, USA can be reextracted	Coral Tissue	organic material	E7.Ser.cali.2	None	WA_252_T	n	E7.10.Ser.cali.2.20150622	Seriatopora hystrix	Seriatopora	hystrix	Seriatopora caliendrum	Seriatopora	caliendrum	live coral	measured	5	23	10	D4	None	n	0	None	n
E7.10.Ser.cali.3.20150622.M	GGAAGTAAGG	AGATCGGAAGAGCACACGTCTGAACTCCAGTCA	AGATCGGAAGAGCGTCGTGTAGGGAAAGAGTGT	AN5UL	Pollock581_WA_253_M	Bills Bay_20150622	2015-06-22	20150622	Bills Bay	17:01:00	2015-06-22 17:01:00	3	-23.1404	113.769	sand	2.4	23	Unknown	Unknown	Unknown	Unknown	None	n	y	Medina Lab, Penn State, USA can be reextracted	Coral Mucus	mucus	E7.Ser.cali.3	None	WA_253_M	n	E7.10.Ser.cali.3.20150622	Seriatopora hystrix	Seriatopora	hystrix	Seriatopora caliendrum	Seriatopora	caliendrum	live coral	measured	13	13	15	D3	None	n	0	None	n
E7.10.Ser.cali.3.20150622.S	TCTGCCTATA	AGATCGGAAGAGCACACGTCTGAACTCCAGTCA	AGATCGGAAGAGCGTCGTGTAGGGAAAGAGTGT	ALVCP	Pollock234	Bills Bay_20150622	2015-06-22	20150622	Bills Bay	17:01:00	2015-06-22 17:01:00	3	-23.1404	113.769	sand	2.4	23	Unknown	Unknown	Unknown	Unknown	None	n	y	Medina Lab, Penn State, USA can be reextracted	Coral Skeleton	organic material	E7.Ser.cali.3	None	WA_253_S	n	E7.10.Ser.cali.3.20150622	Seriatopora hystrix	Seriatopora	hystrix	Seriatopora caliendrum	Seriatopora	caliendrum	live coral	measured	13	13	15	D3	None	n	0	None	n
E7.10.Ser.cali.3.20150622.T	CTCGTTATTC	AGATCGGAAGAGCACACGTCTGAACTCCAGTCA	AGATCGGAAGAGCGTCGTGTAGGGAAAGAGTGT	AN5UL	Pollock582_WA_253_T	Bills Bay_20150622	2015-06-22	20150622	Bills Bay	17:01:00	2015-06-22 17:01:00	3	-23.1404	113.769	sand	2.4	23	Unknown	Unknown	Unknown	Unknown	None	n	y	Medina Lab, Penn State, USA can be reextracted	Coral Tissue	organic material	E7.Ser.cali.3	None	WA_253_T	n	E7.10.Ser.cali.3.20150622	Seriatopora hystrix	Seriatopora	hystrix	Seriatopora caliendrum	Seriatopora	caliendrum	live coral	measured	13	13	15	D3	None	n	0	None	n
E7.17.Cyp.micr.1.20150621.M	ATGTATAGTC	AGATCGGAAGAGCACACGTCTGAACTCCAGTCA	AGATCGGAAGAGCGTCGTGTAGGGAAAGAGTGT	AN5UL	Pollock551_WA_229_M	Bills Bay_20150621	2015-06-21	20150621	Bills Bay	09:26:00	2015-06-21 09:26:00	1	-23.1404	113.769	sand	2.8	25	Unknown	Unknown	Unknown	Unknown	None	n	y	Medina Lab, Penn State, USA can be reextracted	Coral Mucus	mucus	E7.Cyp.micr.1	None	WA_229_M	n	E7.17.Cyp.micr.1.20150621	Cyphastrea microphthalma	Cyphastrea	microphthalma	Cyphastrea microphthalma	Cyphastrea	microphthalma	sand	measured	18	25	26	D2	None	n	0	None	n
E7.17.Cyp.micr.1.20150621.S	ACATAGTATC	AGATCGGAAGAGCACACGTCTGAACTCCAGTCA	AGATCGGAAGAGCGTCGTGTAGGGAAAGAGTGT	AN5UL	Pollock552_WA_229_S	Bills Bay_20150621	2015-06-21	20150621	Bills Bay	09:26:00	2015-06-21 09:26:00	1	-23.1404	113.769	sand	2.8	25	Unknown	Unknown	Unknown	Unknown	None	n	y	Medina Lab, Penn State, USA can be reextracted	Coral Skeleton	organic material	E7.Cyp.micr.1	None	WA_229_S	n	E7.17.Cyp.micr.1.20150621	Cyphastrea microphthalma	Cyphastrea	microphthalma	Cyphastrea microphthalma	Cyphastrea	microphthalma	sand	measured	18	25	26	D2	None	n	0	None	n
E7.17.Cyp.micr.1.20150621.T	ATGCTGCGCT	AGATCGGAAGAGCACACGTCTGAACTCCAGTCA	AGATCGGAAGAGCGTCGTGTAGGGAAAGAGTGT	AN5UL	Pollock553_WA_229_T	Bills Bay_20150621	2015-06-21	20150621	Bills Bay	09:26:00	2015-06-21 09:26:00	1	-23.1404	113.769	sand	2.8	25	Unknown	Unknown	Unknown	Unknown	None	n	y	Medina Lab, Penn State, USA can be reextracted	Coral Tissue	organic material	E7.Cyp.micr.1	None	WA_229_T	n	E7.17.Cyp.micr.1.20150621	Cyphastrea microphthalma	Cyphastrea	microphthalma	Cyphastrea microphthalma	Cyphastrea	microphthalma	sand	measured	18	25	26	D2	None	n	0	None	n
E7.17.Cyp.micr.2.20150621.M	AGAGATATCA	AGATCGGAAGAGCACACGTCTGAACTCCAGTCA	AGATCGGAAGAGCGTCGTGTAGGGAAAGAGTGT	AN5UL	Pollock554_WA_230_M	Bills Bay_20150621	2015-06-21	20150621	Bills Bay	09:47:00	2015-06-21 09:47:00	2	-23.1404	113.769	sand	2.8	25	Unknown	Unknown	Unknown	Unknown	None	n	y	Medina Lab, Penn State, USA can be reextracted	Coral Mucus	mucus	E7.Cyp.micr.2	None	WA_230_M	n	E7.17.Cyp.micr.2.20150621	Cyphastrea microphthalma	Cyphastrea	microphthalma	Cyphastrea microphthalma	Cyphastrea	microphthalma	live coral	measured	22	25	20	D5	None	n	0	None	n
E7.17.Cyp.micr.2.20150621.S	CTAATCGTGT	AGATCGGAAGAGCACACGTCTGAACTCCAGTCA	AGATCGGAAGAGCGTCGTGTAGGGAAAGAGTGT	ALVCP	Pollock201	Bills Bay_20150621	2015-06-21	20150621	Bills Bay	09:47:00	2015-06-21 09:47:00	2	-23.1404	113.769	sand	2.8	25	Unknown	Unknown	Unknown	Unknown	None	n	y	Medina Lab, Penn State, USA can be reextracted	Coral Skeleton	organic material	E7.Cyp.micr.2	None	WA_230_S	n	E7.17.Cyp.micr.2.20150621	Cyphastrea microphthalma	Cyphastrea	microphthalma	Cyphastrea microphthalma	Cyphastrea	microphthalma	live coral	measured	22	25	20	D5	None	n	0	None	n
E7.17.Cyp.micr.2.20150621.T	CATAGACGTG	AGATCGGAAGAGCACACGTCTGAACTCCAGTCA	AGATCGGAAGAGCGTCGTGTAGGGAAAGAGTGT	AN5UL	Pollock555_WA_230_T	Bills Bay_20150621	2015-06-21	20150621	Bills Bay	09:47:00	2015-06-21 09:47:00	2	-23.1404	113.769	sand	2.8	25	Unknown	Unknown	Unknown	Unknown	None	n	y	Medina Lab, Penn State, USA can be reextracted	Coral Tissue	organic material	E7.Cyp.micr.2	None	WA_230_T	n	E7.17.Cyp.micr.2.20150621	Cyphastrea microphthalma	Cyphastrea	microphthalma	Cyphastrea microphthalma	Cyphastrea	microphthalma	live coral	measured	22	25	20	D5	None	n	0	None	n
E7.17.Cyp.micr.3.20150621.M	ATACAGTCTC	AGATCGGAAGAGCACACGTCTGAACTCCAGTCA	AGATCGGAAGAGCGTCGTGTAGGGAAAGAGTGT	AN5UL	Pollock556_WA_231_M	Bills Bay_20150621	2015-06-21	20150621	Bills Bay	09:59:00	2015-06-21 09:59:00	3	-23.1404	113.769	dead_coral	2.8	25	Unknown	Unknown	Unknown	Unknown	None	n	y	Medina Lab, Penn State, USA can be reextracted	Coral Mucus	mucus	E7.Cyp.micr.3	None	WA_231_M	n	E7.17.Cyp.micr.3.20150621	Cyphastrea microphthalma	Cyphastrea	microphthalma	Cyphastrea microphthalma	Cyphastrea	microphthalma	live coral	measured	14	14	14	D5	None	n	0	None	n
E7.17.Cyp.micr.3.20150621.S	TGTGAATCTC	AGATCGGAAGAGCACACGTCTGAACTCCAGTCA	AGATCGGAAGAGCGTCGTGTAGGGAAAGAGTGT	ALVCP	Pollock202	Bills Bay_20150621	2015-06-21	20150621	Bills Bay	09:59:00	2015-06-21 09:59:00	3	-23.1404	113.769	dead_coral	2.8	25	Unknown	Unknown	Unknown	Unknown	None	n	y	Medina Lab, Penn State, USA can be reextracted	Coral Skeleton	organic material	E7.Cyp.micr.3	None	WA_231_S	n	E7.17.Cyp.micr.3.20150621	Cyphastrea microphthalma	Cyphastrea	microphthalma	Cyphastrea microphthalma	Cyphastrea	microphthalma	live coral	measured	14	14	14	D5	None	n	0	None	n
E7.17.Cyp.micr.3.20150621.T	GCTGACAGAG	AGATCGGAAGAGCACACGTCTGAACTCCAGTCA	AGATCGGAAGAGCGTCGTGTAGGGAAAGAGTGT	AN5UL	Pollock557_WA_231_T	Bills Bay_20150621	2015-06-21	20150621	Bills Bay	09:59:00	2015-06-21 09:59:00	3	-23.1404	113.769	dead_coral	2.8	25	Unknown	Unknown	Unknown	Unknown	None	n	y	Medina Lab, Penn State, USA can be reextracted	Coral Tissue	organic material	E7.Cyp.micr.3	None	WA_231_T	n	E7.17.Cyp.micr.3.20150621	Cyphastrea microphthalma	Cyphastrea	microphthalma	Cyphastrea microphthalma	Cyphastrea	microphthalma	live coral	measured	14	14	14	D5	None	n	0	None	n
E7.17.Ech.lame.1.20150620.M	AGTAGATCAT	AGATCGGAAGAGCACACGTCTGAACTCCAGTCA	AGATCGGAAGAGCGTCGTGTAGGGAAAGAGTGT	AN5UL	Pollock537_WA_223_M	Bills Bay_20150620	2015-06-20	20150620	Bills Bay	17:21:00	2015-06-20 17:21:00	1	-23.1404	113.769	dead_coral	1	26	Unknown	Unknown	Unknown	Unknown	None	n	y	Medina Lab, Penn State, USA can be reextracted	Coral Mucus	mucus	E7.Ech.lami.1	None	WA_223_M	n	E7.17.Ech.lame.1.20150620	Echinopora lamellosa	Echinopora	lamellosa	Echinopora lamellosa	Echinopora	lamellosa	live coral	measured	20	20	24	D4	None	n	0	None	n
E7.17.Ech.lame.1.20150620.S	TGTAGGTGGA	AGATCGGAAGAGCACACGTCTGAACTCCAGTCA	AGATCGGAAGAGCGTCGTGTAGGGAAAGAGTGT	ALVCP	Pollock197	Bills Bay_20150620	2015-06-20	20150620	Bills Bay	17:21:00	2015-06-20 17:21:00	1	-23.1404	113.769	dead_coral	1	26	Unknown	Unknown	Unknown	Unknown	None	n	y	Medina Lab, Penn State, USA can be reextracted	Coral Skeleton	organic material	E7.Ech.lami.1	None	WA_223_S	n	E7.17.Ech.lame.1.20150620	Echinopora lamellosa	Echinopora	lamellosa	Echinopora lamellosa	Echinopora	lamellosa	live coral	measured	20	20	24	D4	None	n	0	None	n
E7.17.Ech.lame.1.20150620.T	ATCATATCTC	AGATCGGAAGAGCACACGTCTGAACTCCAGTCA	AGATCGGAAGAGCGTCGTGTAGGGAAAGAGTGT	AN5UL	Pollock538_WA_223_T	Bills Bay_20150620	2015-06-20	20150620	Bills Bay	17:21:00	2015-06-20 17:21:00	1	-23.1404	113.769	dead_coral	1	26	Unknown	Unknown	Unknown	Unknown	None	n	y	Medina Lab, Penn State, USA can be reextracted	Coral Tissue	organic material	E7.Ech.lami.1	None	WA_223_T	n	E7.17.Ech.lame.1.20150620	Echinopora lamellosa	Echinopora	lamellosa	Echinopora lamellosa	Echinopora	lamellosa	live coral	measured	20	20	24	D4	None	n	0	None	n
E7.17.Ech.lame.2.20150620.M	ATCAGTGTAT	AGATCGGAAGAGCACACGTCTGAACTCCAGTCA	AGATCGGAAGAGCGTCGTGTAGGGAAAGAGTGT	AN5UL	Pollock539_WA_224_M	Bills Bay_20150620	2015-06-20	20150620	Bills Bay	17:28:00	2015-06-20 17:28:00	2	-23.1404	113.769	dead_coral	1	26	Unknown	Unknown	Unknown	Unknown	None	n	y	Medina Lab, Penn State, USA can be reextracted	Coral Mucus	mucus	E7.Ech.lami.2	None	WA_224_M	n	E7.17.Ech.lame.2.20150620	Echinopora lamellosa	Echinopora	lamellosa	Echinopora lamellosa	Echinopora	lamellosa	live coral	measured	28	22	14	D4	None	n	0	None	n
E7.17.Ech.lame.2.20150620.S	TAGGTGGAAT	AGATCGGAAGAGCACACGTCTGAACTCCAGTCA	AGATCGGAAGAGCGTCGTGTAGGGAAAGAGTGT	ALVCP	Pollock198	Bills Bay_20150620	2015-06-20	20150620	Bills Bay	17:28:00	2015-06-20 17:28:00	2	-23.1404	113.769	dead_coral	1	26	Unknown	Unknown	Unknown	Unknown	None	n	y	Medina Lab, Penn State, USA can be reextracted	Coral Skeleton	organic material	E7.Ech.lami.2	None	WA_224_S	n	E7.17.Ech.lame.2.20150620	Echinopora lamellosa	Echinopora	lamellosa	Echinopora lamellosa	Echinopora	lamellosa	live coral	measured	28	22	14	D4	None	n	0	None	n
E7.17.Ech.lame.2.20150620.T	CTACATACTA	AGATCGGAAGAGCACACGTCTGAACTCCAGTCA	AGATCGGAAGAGCGTCGTGTAGGGAAAGAGTGT	AN5UL	Pollock540_WA_224_T	Bills Bay_20150620	2015-06-20	20150620	Bills Bay	17:28:00	2015-06-20 17:28:00	2	-23.1404	113.769	dead_coral	1	26	Unknown	Unknown	Unknown	Unknown	None	n	y	Medina Lab, Penn State, USA can be reextracted	Coral Tissue	organic material	E7.Ech.lami.2	None	WA_224_T	n	E7.17.Ech.lame.2.20150620	Echinopora lamellosa	Echinopora	lamellosa	Echinopora lamellosa	Echinopora	lamellosa	live coral	measured	28	22	14	D4	None	n	0	None	n
E7.17.Ech.lame.3.20150620.M	GTGTGGTTGT	AGATCGGAAGAGCACACGTCTGAACTCCAGTCA	AGATCGGAAGAGCGTCGTGTAGGGAAAGAGTGT	ALVCP	Pollock199	Bills Bay_20150620	2015-06-20	20150620	Bills Bay	17:35:00	2015-06-20 17:35:00	3	-23.1404	113.769	dead_coral	1	26	Unknown	Unknown	Unknown	Unknown	None	n	y	Medina Lab, Penn State, USA can be reextracted	Coral Mucus	mucus	E7.Ech.lami.3	None	WA_225_M	n	E7.17.Ech.lame.3.20150620	Echinopora lamellosa	Echinopora	lamellosa	Echinopora lamellosa	Echinopora	lamellosa	live coral	measured	16	12	16	D5	None	n	0	None	n
E7.17.Ech.lame.3.20150620.S	TGAGATCATA	AGATCGGAAGAGCACACGTCTGAACTCCAGTCA	AGATCGGAAGAGCGTCGTGTAGGGAAAGAGTGT	AN5UL	Pollock541_WA_225_S	Bills Bay_20150620	2015-06-20	20150620	Bills Bay	17:35:00	2015-06-20 17:35:00	3	-23.1404	113.769	dead_coral	1	26	Unknown	Unknown	Unknown	Unknown	None	n	y	Medina Lab, Penn State, USA can be reextracted	Coral Skeleton	organic material	E7.Ech.lami.3	None	WA_225_S	n	E7.17.Ech.lame.3.20150620	Echinopora lamellosa	Echinopora	lamellosa	Echinopora lamellosa	Echinopora	lamellosa	live coral	measured	16	12	16	D5	None	n	0	None	n
E7.17.Ech.lame.3.20150620.T	TACATGATAG	AGATCGGAAGAGCACACGTCTGAACTCCAGTCA	AGATCGGAAGAGCGTCGTGTAGGGAAAGAGTGT	AN5UL	Pollock542_WA_225_T	Bills Bay_20150620	2015-06-20	20150620	Bills Bay	17:35:00	2015-06-20 17:35:00	3	-23.1404	113.769	dead_coral	1	26	Unknown	Unknown	Unknown	Unknown	None	n	y	Medina Lab, Penn State, USA can be reextracted	Coral Tissue	organic material	E7.Ech.lami.3	None	WA_225_T	n	E7.17.Ech.lame.3.20150620	Echinopora lamellosa	Echinopora	lamellosa	Echinopora lamellosa	Echinopora	lamellosa	live coral	measured	16	12	16	D5	None	n	0	None	n
E7.17.Fav.abdi.1.20150623.M	GGTTGGAGTT	AGATCGGAAGAGCACACGTCTGAACTCCAGTCA	AGATCGGAAGAGCGTCGTGTAGGGAAAGAGTGT	AN5UL	Pollock587_WA_259_M	Bills Bay_20150623	2015-06-23	20150623	Bills Bay	11:51:00	2015-06-23 11:51:00	1	-23.1404	113.769	sand	2.6	21	Unknown	Unknown	Unknown	Unknown	None	n	y	Medina Lab, Penn State, USA can be reextracted	Coral Mucus	mucus	E7.Fav.fabd.1	None	WA_259_M	n	E7.17.Fav.abdi.1.20150623	Favites abdita	Favites	abdita	Favites abdita	Favites	abdita	live coral	measured	20	20	27	D4	None	n	0	None	n
E7.17.Fav.abdi.1.20150623.S	CCTGTGTAGA	AGATCGGAAGAGCACACGTCTGAACTCCAGTCA	AGATCGGAAGAGCGTCGTGTAGGGAAAGAGTGT	ALVCP	Pollock238	Bills Bay_20150623	2015-06-23	20150623	Bills Bay	11:51:00	2015-06-23 11:51:00	1	-23.1404	113.769	sand	2.6	21	Unknown	Unknown	Unknown	Unknown	None	n	y	Medina Lab, Penn State, USA can be reextracted	Coral Skeleton	organic material	E7.Fav.fabd.1	None	WA_259_S	n	E7.17.Fav.abdi.1.20150623	Favites abdita	Favites	abdita	Favites abdita	Favites	abdita	live coral	measured	20	20	27	D4	None	n	0	None	n
E7.17.Fav.abdi.1.20150623.T	TTGTCCTTGC	AGATCGGAAGAGCACACGTCTGAACTCCAGTCA	AGATCGGAAGAGCGTCGTGTAGGGAAAGAGTGT	ALVCP	Pollock239	Bills Bay_20150623	2015-06-23	20150623	Bills Bay	11:51:00	2015-06-23 11:51:00	1	-23.1404	113.769	sand	2.6	21	Unknown	Unknown	Unknown	Unknown	None	n	y	Medina Lab, Penn State, USA can be reextracted	Coral Tissue	organic material	E7.Fav.fabd.1	None	WA_259_T	n	E7.17.Fav.abdi.1.20150623	Favites abdita	Favites	abdita	Favites abdita	Favites	abdita	live coral	measured	20	20	27	D4	None	n	0	None	n
E7.17.Fav.abdi.2.20150623.M	GAATGGAAGA	AGATCGGAAGAGCACACGTCTGAACTCCAGTCA	AGATCGGAAGAGCGTCGTGTAGGGAAAGAGTGT	AN5UL	Pollock594_WA_263_M	Bills Bay_20150623	2015-06-23	20150623	Bills Bay	12:25:00	2015-06-23 12:25:00	2	-23.1404	113.769	sand	2.6	21	Unknown	Unknown	Unknown	Unknown	None	n	y	Medina Lab, Penn State, USA can be reextracted	Coral Mucus	mucus	E7.Fav.fabd.2	None	WA_263_M	n	E7.17.Fav.abdi.2.20150623	Favites abdita	Favites	abdita	Favites abdita	Favites	abdita	sand	measured	5	30	20	D4	None	n	0	None	n
E7.17.Fav.abdi.2.20150623.S	TCATTCAGTG	AGATCGGAAGAGCACACGTCTGAACTCCAGTCA	AGATCGGAAGAGCGTCGTGTAGGGAAAGAGTGT	ALVCP	Pollock243	Bills Bay_20150623	2015-06-23	20150623	Bills Bay	12:25:00	2015-06-23 12:25:00	2	-23.1404	113.769	sand	2.6	21	Unknown	Unknown	Unknown	Unknown	None	n	y	Medina Lab, Penn State, USA can be reextracted	Coral Skeleton	organic material	E7.Fav.fabd.2	None	WA_263_S	n	E7.17.Fav.abdi.2.20150623	Favites abdita	Favites	abdita	Favites abdita	Favites	abdita	sand	measured	5	30	20	D4	None	n	0	None	n
E7.17.Fav.abdi.2.20150623.T	CATCTGGAGT	AGATCGGAAGAGCACACGTCTGAACTCCAGTCA	AGATCGGAAGAGCGTCGTGTAGGGAAAGAGTGT	AN5UL	Pollock595_WA_263_T	Bills Bay_20150623	2015-06-23	20150623	Bills Bay	12:25:00	2015-06-23 12:25:00	2	-23.1404	113.769	sand	2.6	21	Unknown	Unknown	Unknown	Unknown	None	n	y	Medina Lab, Penn State, USA can be reextracted	Coral Tissue	organic material	E7.Fav.fabd.2	None	WA_263_T	n	E7.17.Fav.abdi.2.20150623	Favites abdita	Favites	abdita	Favites abdita	Favites	abdita	sand	measured	5	30	20	D4	None	n	0	None	n
E7.17.Fav.spA.1.20150623.M	CCTCGTTGTT	AGATCGGAAGAGCACACGTCTGAACTCCAGTCA	AGATCGGAAGAGCGTCGTGTAGGGAAAGAGTGT	AN5UL	Pollock588_WA_260_M	Bills Bay_20150623	2015-06-23	20150623	Bills Bay	12:00:00	2015-06-23 12:00:00	1	-23.1404	113.769	sand	2.8	21	Unknown	Unknown	Unknown	Unknown	None	n	y	Medina Lab, Penn State, USA can be reextracted	Coral Mucus	mucus	E7.Fav.spA.1	None	WA_260_M	n	E7.17.Fav.spA.1.20150623	Dipsastraea sp_A	Dipsastraea	sp_A	Favia sp_A	Favia	sp_A	live coral	measured	15	35	25	D4	None	n	0	None	n
E7.17.Fav.spA.1.20150623.S	TTCTGTTGCC	AGATCGGAAGAGCACACGTCTGAACTCCAGTCA	AGATCGGAAGAGCGTCGTGTAGGGAAAGAGTGT	ALVCP	Pollock240	Bills Bay_20150623	2015-06-23	20150623	Bills Bay	12:00:00	2015-06-23 12:00:00	1	-23.1404	113.769	sand	2.8	21	Unknown	Unknown	Unknown	Unknown	None	n	y	Medina Lab, Penn State, USA can be reextracted	Coral Skeleton	organic material	E7.Fav.spA.1	None	WA_260_S	n	E7.17.Fav.spA.1.20150623	Dipsastraea sp_A	Dipsastraea	sp_A	Favia sp_A	Favia	sp_A	live coral	measured	15	35	25	D4	None	n	0	None	n
E7.17.Fav.spA.1.20150623.T	GATGGTTGTA	AGATCGGAAGAGCACACGTCTGAACTCCAGTCA	AGATCGGAAGAGCGTCGTGTAGGGAAAGAGTGT	AN5UL	Pollock589_WA_260_T	Bills Bay_20150623	2015-06-23	20150623	Bills Bay	12:00:00	2015-06-23 12:00:00	1	-23.1404	113.769	sand	2.8	21	Unknown	Unknown	Unknown	Unknown	None	n	y	Medina Lab, Penn State, USA can be reextracted	Coral Tissue	organic material	E7.Fav.spA.1	None	WA_260_T	n	E7.17.Fav.spA.1.20150623	Dipsastraea sp_A	Dipsastraea	sp_A	Favia sp_A	Favia	sp_A	live coral	measured	15	35	25	D4	None	n	0	None	n
E7.17.Fav.spA.2.20150623.M	CTCTTAGTTC	AGATCGGAAGAGCACACGTCTGAACTCCAGTCA	AGATCGGAAGAGCGTCGTGTAGGGAAAGAGTGT	AN5UL	Pollock592_WA_262_M	Bills Bay_20150623	2015-06-23	20150623	Bills Bay	12:15:00	2015-06-23 12:15:00	2	-23.1404	113.769	sand	2.4	21	Unknown	Unknown	Unknown	Unknown	None	n	y	Medina Lab, Penn State, USA can be reextracted	Coral Mucus	mucus	E7.Fav.spA.2	None	WA_262_M	n	E7.17.Fav.spA.2.20150623	Dipsastraea sp_A	Dipsastraea	sp_A	Favia sp_A	Favia	sp_A	sand	measured	8	20	20	D3	None	n	0	None	n
E7.17.Fav.spA.2.20150623.S	GTGGAGAGCT	AGATCGGAAGAGCACACGTCTGAACTCCAGTCA	AGATCGGAAGAGCGTCGTGTAGGGAAAGAGTGT	ALVCP	Pollock242	Bills Bay_20150623	2015-06-23	20150623	Bills Bay	12:15:00	2015-06-23 12:15:00	2	-23.1404	113.769	sand	2.4	21	Unknown	Unknown	Unknown	Unknown	None	n	y	Medina Lab, Penn State, USA can be reextracted	Coral Skeleton	organic material	E7.Fav.spA.2	None	WA_262_S	n	E7.17.Fav.spA.2.20150623	Dipsastraea sp_A	Dipsastraea	sp_A	Favia sp_A	Favia	sp_A	sand	measured	8	20	20	D3	None	n	0	None	n
E7.17.Fav.spA.2.20150623.T	GGCTGTGATC	AGATCGGAAGAGCACACGTCTGAACTCCAGTCA	AGATCGGAAGAGCGTCGTGTAGGGAAAGAGTGT	AN5UL	Pollock593_WA_262_T	Bills Bay_20150623	2015-06-23	20150623	Bills Bay	12:15:00	2015-06-23 12:15:00	2	-23.1404	113.769	sand	2.4	21	Unknown	Unknown	Unknown	Unknown	None	n	y	Medina Lab, Penn State, USA can be reextracted	Coral Tissue	organic material	E7.Fav.spA.2	None	WA_262_T	n	E7.17.Fav.spA.2.20150623	Dipsastraea sp_A	Dipsastraea	sp_A	Favia sp_A	Favia	sp_A	sand	measured	8	20	20	D3	None	n	0	None	n
E7.17.Fav.spB.1.20150623.M	GGTGTCTTGT	AGATCGGAAGAGCACACGTCTGAACTCCAGTCA	AGATCGGAAGAGCGTCGTGTAGGGAAAGAGTGT	AN5UL	Pollock590_WA_261_M	Bills Bay_20150623	2015-06-23	20150623	Bills Bay	12:07:00	2015-06-23 12:07:00	1	-23.1404	113.769	dead_coral	2.4	21	Unknown	Unknown	Unknown	Unknown	None	n	y	Medina Lab, Penn State, USA can be reextracted	Coral Mucus	mucus	E7.Fav.spB.1	None	WA_261_M	n	E7.17.Fav.spB.1.20150623	Dipsastraea sp_B	Dipsastraea	sp_B	Favia sp_B	Favia	sp_B	rubble	measured	10	10	16	D3	None	n	0	None	n
E7.17.Fav.spB.1.20150623.S	GTAGAAGTGG	AGATCGGAAGAGCACACGTCTGAACTCCAGTCA	AGATCGGAAGAGCGTCGTGTAGGGAAAGAGTGT	ALVCP	Pollock241	Bills Bay_20150623	2015-06-23	20150623	Bills Bay	12:07:00	2015-06-23 12:07:00	1	-23.1404	113.769	dead_coral	2.4	21	Unknown	Unknown	Unknown	Unknown	None	n	y	Medina Lab, Penn State, USA can be reextracted	Coral Skeleton	organic material	E7.Fav.spB.1	None	WA_261_S	n	E7.17.Fav.spB.1.20150623	Dipsastraea sp_B	Dipsastraea	sp_B	Favia sp_B	Favia	sp_B	rubble	measured	10	10	16	D3	None	n	0	None	n
E7.17.Fav.spB.1.20150623.T	GGATAGGATC	AGATCGGAAGAGCACACGTCTGAACTCCAGTCA	AGATCGGAAGAGCGTCGTGTAGGGAAAGAGTGT	AN5UL	Pollock591_WA_261_T	Bills Bay_20150623	2015-06-23	20150623	Bills Bay	12:07:00	2015-06-23 12:07:00	1	-23.1404	113.769	dead_coral	2.4	21	Unknown	Unknown	Unknown	Unknown	None	n	y	Medina Lab, Penn State, USA can be reextracted	Coral Tissue	organic material	E7.Fav.spB.1	None	WA_261_T	n	E7.17.Fav.spB.1.20150623	Dipsastraea sp_B	Dipsastraea	sp_B	Favia sp_B	Favia	sp_B	rubble	measured	10	10	16	D3	None	n	0	None	n
E7.17.Fav.spC.1.20150623.M	TACTAGGATC	AGATCGGAAGAGCACACGTCTGAACTCCAGTCA	AGATCGGAAGAGCGTCGTGTAGGGAAAGAGTGT	AN5UL	Pollock600_WA_267_M	Bills Bay_20150623	2015-06-23	20150623	Bills Bay	13:07:00	2015-06-23 13:07:00	1	-23.1404	113.769	sand	2.8	21	Unknown	Unknown	Unknown	Unknown	None	n	y	Medina Lab, Penn State, USA can be reextracted	Coral Mucus	mucus	E7.Fav.spC.1	None	WA_267_M	n	E7.17.Fav.spC.1.20150623	Dipsastraea sp_C	Dipsastraea	sp_C	Favia sp_C	Favia	sp_C	sand	measured	10	30	30	D2	None	n	0	None	n
E7.17.Fav.spC.1.20150623.S	TGTCAGCTTA	AGATCGGAAGAGCACACGTCTGAACTCCAGTCA	AGATCGGAAGAGCGTCGTGTAGGGAAAGAGTGT	ALVCP	Pollock249	Bills Bay_20150623	2015-06-23	20150623	Bills Bay	13:07:00	2015-06-23 13:07:00	1	-23.1404	113.769	sand	2.8	21	Unknown	Unknown	Unknown	Unknown	None	n	y	Medina Lab, Penn State, USA can be reextracted	Coral Skeleton	organic material	E7.Fav.spC.1	None	WA_267_S	n	E7.17.Fav.spC.1.20150623	Dipsastraea sp_C	Dipsastraea	sp_C	Favia sp_C	Favia	sp_C	sand	measured	10	30	30	D2	None	n	0	None	n
E7.17.Fav.spC.1.20150623.T	GCGTCTGAAT	AGATCGGAAGAGCACACGTCTGAACTCCAGTCA	AGATCGGAAGAGCGTCGTGTAGGGAAAGAGTGT	AN5UL	Pollock601_WA_267_T	Bills Bay_20150623	2015-06-23	20150623	Bills Bay	13:07:00	2015-06-23 13:07:00	1	-23.1404	113.769	sand	2.8	21	Unknown	Unknown	Unknown	Unknown	None	n	y	Medina Lab, Penn State, USA can be reextracted	Coral Tissue	organic material	E7.Fav.spC.1	None	WA_267_T	n	E7.17.Fav.spC.1.20150623	Dipsastraea sp_C	Dipsastraea	sp_C	Favia sp_C	Favia	sp_C	sand	measured	10	30	30	D2	None	n	0	None	n
E7.17.Gon.edwa.1.20150623.M	GATGAGGTAT	AGATCGGAAGAGCACACGTCTGAACTCCAGTCA	AGATCGGAAGAGCGTCGTGTAGGGAAAGAGTGT	AN5UL	Pollock598_WA_265_M	Bills Bay_20150623	2015-06-23	20150623	Bills Bay	12:52:00	2015-06-23 12:52:00	1	-23.1404	113.769	live coral	2.9	21	Unknown	Unknown	Unknown	Unknown	None	n	y	Medina Lab, Penn State, USA can be reextracted	Coral Mucus	mucus	E7.Gon.edwa.1	None	WA_265_M	n	E7.17.Gon.edwa.1.20150623	Goniastrea edwardsi	Goniastrea	edwardsi	Goniastrea edwardsi	Goniastrea	edwardsi	sargassum	measured	28	30	14	D4	None	n	0	None	n
E7.17.Gon.edwa.1.20150623.S	GTGGCTTCGT	AGATCGGAAGAGCACACGTCTGAACTCCAGTCA	AGATCGGAAGAGCGTCGTGTAGGGAAAGAGTGT	ALVCP	Pollock245	Bills Bay_20150623	2015-06-23	20150623	Bills Bay	12:52:00	2015-06-23 12:52:00	1	-23.1404	113.769	live coral	2.9	21	Unknown	Unknown	Unknown	Unknown	None	n	y	Medina Lab, Penn State, USA can be reextracted	Coral Skeleton	organic material	E7.Gon.edwa.1	None	WA_265_S	n	E7.17.Gon.edwa.1.20150623	Goniastrea edwardsi	Goniastrea	edwardsi	Goniastrea edwardsi	Goniastrea	edwardsi	sargassum	measured	28	30	14	D4	None	n	0	None	n
E7.17.Gon.edwa.1.20150623.T	TCTTGTTCAC	AGATCGGAAGAGCACACGTCTGAACTCCAGTCA	AGATCGGAAGAGCGTCGTGTAGGGAAAGAGTGT	ALVCP	Pollock246	Bills Bay_20150623	2015-06-23	20150623	Bills Bay	12:52:00	2015-06-23 12:52:00	1	-23.1404	113.769	live coral	2.9	21	Unknown	Unknown	Unknown	Unknown	None	n	y	Medina Lab, Penn State, USA can be reextracted	Coral Tissue	organic material	E7.Gon.edwa.1	None	WA_265_T	n	E7.17.Gon.edwa.1.20150623	Goniastrea edwardsi	Goniastrea	edwardsi	Goniastrea edwardsi	Goniastrea	edwardsi	sargassum	measured	28	30	14	D4	None	n	0	None	n
E7.17.Gon.edwa.2.20150623.M	GTCTCAATGT	AGATCGGAAGAGCACACGTCTGAACTCCAGTCA	AGATCGGAAGAGCGTCGTGTAGGGAAAGAGTGT	AN5UL	Pollock599_WA_266_M	Bills Bay_20150623	2015-06-23	20150623	Bills Bay	12:58:00	2015-06-23 12:58:00	2	-23.1404	113.769	sand	2.7	21	Unknown	Unknown	Unknown	Unknown	None	n	y	Medina Lab, Penn State, USA can be reextracted	Coral Mucus	mucus	E7.Gon.edwa.2	None	WA_266_M	n	E7.17.Gon.edwa.2.20150623	Goniastrea edwardsi	Goniastrea	edwardsi	Goniastrea edwardsi	Goniastrea	edwardsi	sand	measured	12	30	25	D3	None	n	0	None	n
E7.17.Gon.edwa.2.20150623.S	TTGCTTAGTC	AGATCGGAAGAGCACACGTCTGAACTCCAGTCA	AGATCGGAAGAGCGTCGTGTAGGGAAAGAGTGT	ALVCP	Pollock247	Bills Bay_20150623	2015-06-23	20150623	Bills Bay	12:58:00	2015-06-23 12:58:00	2	-23.1404	113.769	sand	2.7	21	Unknown	Unknown	Unknown	Unknown	None	n	y	Medina Lab, Penn State, USA can be reextracted	Coral Skeleton	organic material	E7.Gon.edwa.2	None	WA_266_S	n	E7.17.Gon.edwa.2.20150623	Goniastrea edwardsi	Goniastrea	edwardsi	Goniastrea edwardsi	Goniastrea	edwardsi	sand	measured	12	30	25	D3	None	n	0	None	n
E7.17.Gon.edwa.2.20150623.T	CGTAATGAGC	AGATCGGAAGAGCACACGTCTGAACTCCAGTCA	AGATCGGAAGAGCGTCGTGTAGGGAAAGAGTGT	ALVCP	Pollock248	Bills Bay_20150623	2015-06-23	20150623	Bills Bay	12:58:00	2015-06-23 12:58:00	2	-23.1404	113.769	sand	2.7	21	Unknown	Unknown	Unknown	Unknown	None	n	y	Medina Lab, Penn State, USA can be reextracted	Coral Tissue	organic material	E7.Gon.edwa.2	None	WA_266_T	n	E7.17.Gon.edwa.2.20150623	Goniastrea edwardsi	Goniastrea	edwardsi	Goniastrea edwardsi	Goniastrea	edwardsi	sand	measured	12	30	25	D3	None	n	0	None	n
E7.17.Hyd.exce.1.20150620.M	TGTTGTGGTA	AGATCGGAAGAGCACACGTCTGAACTCCAGTCA	AGATCGGAAGAGCGTCGTGTAGGGAAAGAGTGT	ALVCP	Pollock194	Bills Bay_20150620	2015-06-20	20150620	Bills Bay	17:12:00	2015-06-20 17:12:00	1	-23.1404	113.769	live coral	1	26	Unknown	Unknown	Unknown	Unknown	None	n	y	Medina Lab, Penn State, USA can be reextracted	Coral Mucus	mucus	E7.Hyd.exce.1	None	WA_222_M	n	E7.17.Hyd.exce.1.20150620	Hydnophora exesa	Hydnophora	exesa	Hydnophora exesa	Hydnophora	exesa	live coral	measured	40	40	68	C3	None	n	0	None	n
E7.17.Hyd.exce.1.20150620.S	GTGAAGGTAA	AGATCGGAAGAGCACACGTCTGAACTCCAGTCA	AGATCGGAAGAGCGTCGTGTAGGGAAAGAGTGT	ALVCP	Pollock195	Bills Bay_20150620	2015-06-20	20150620	Bills Bay	17:12:00	2015-06-20 17:12:00	1	-23.1404	113.769	live coral	1	26	Unknown	Unknown	Unknown	Unknown	None	n	y	Medina Lab, Penn State, USA can be reextracted	Coral Skeleton	organic material	E7.Hyd.exce.1	None	WA_222_S	n	E7.17.Hyd.exce.1.20150620	Hydnophora exesa	Hydnophora	exesa	Hydnophora exesa	Hydnophora	exesa	live coral	measured	40	40	68	C3	None	n	0	None	n
E7.17.Hyd.exce.1.20150620.T	TTAGTGGTGA	AGATCGGAAGAGCACACGTCTGAACTCCAGTCA	AGATCGGAAGAGCGTCGTGTAGGGAAAGAGTGT	ALVCP	Pollock196	Bills Bay_20150620	2015-06-20	20150620	Bills Bay	17:12:00	2015-06-20 17:12:00	1	-23.1404	113.769	live coral	1	26	Unknown	Unknown	Unknown	Unknown	None	n	y	Medina Lab, Penn State, USA can be reextracted	Coral Tissue	organic material	E7.Hyd.exce.1	None	WA_222_T	n	E7.17.Hyd.exce.1.20150620	Hydnophora exesa	Hydnophora	exesa	Hydnophora exesa	Hydnophora	exesa	live coral	measured	40	40	68	C3	None	n	0	None	n
E7.17.Hyd.exes.1.20150622.M	GTCTCAATGT	AGATCGGAAGAGCACACGTCTGAACTCCAGTCA	AGATCGGAAGAGCGTCGTGTAGGGAAAGAGTGT	ALVCP	Pollock223	Bills Bay_20150622	2015-06-22	20150622	Bills Bay	11:14:00	2015-06-22 11:14:00	1	-23.1404	113.769	dead_coral	1.7	25	Unknown	Unknown	Unknown	Unknown	None	n	y	Medina Lab, Penn State, USA can be reextracted	Coral Mucus	mucus	E7.Hyd.exes.1	None	WA_248_M	n	E7.17.Hyd.exes.1.20150622	Hydnophora exesa	Hydnophora	exesa	Hydnophora exesa	Hydnophora	exesa	live coral	measured	30	50	55	D5	None	n	0	None	n
E7.17.Hyd.exes.1.20150622.S	TACTAGGATC	AGATCGGAAGAGCACACGTCTGAACTCCAGTCA	AGATCGGAAGAGCGTCGTGTAGGGAAAGAGTGT	ALVCP	Pollock224	Bills Bay_20150622	2015-06-22	20150622	Bills Bay	11:14:00	2015-06-22 11:14:00	1	-23.1404	113.769	dead_coral	1.7	25	Unknown	Unknown	Unknown	Unknown	None	n	y	Medina Lab, Penn State, USA can be reextracted	Coral Skeleton	organic material	E7.Hyd.exes.1	None	WA_248_S	n	E7.17.Hyd.exes.1.20150622	Hydnophora exesa	Hydnophora	exesa	Hydnophora exesa	Hydnophora	exesa	live coral	measured	30	50	55	D5	None	n	0	None	n
E7.17.Hyd.exes.1.20150622.T	GCGTCTGAAT	AGATCGGAAGAGCACACGTCTGAACTCCAGTCA	AGATCGGAAGAGCGTCGTGTAGGGAAAGAGTGT	ALVCP	Pollock225	Bills Bay_20150622	2015-06-22	20150622	Bills Bay	11:14:00	2015-06-22 11:14:00	1	-23.1404	113.769	dead_coral	1.7	25	Unknown	Unknown	Unknown	Unknown	None	n	y	Medina Lab, Penn State, USA can be reextracted	Coral Tissue	organic material	E7.Hyd.exes.1	None	WA_248_T	n	E7.17.Hyd.exes.1.20150622	Hydnophora exesa	Hydnophora	exesa	Hydnophora exesa	Hydnophora	exesa	live coral	measured	30	50	55	D5	None	n	0	None	n
E7.17.Hyd.exes.2.20150622.M	CGCTAATGTA	AGATCGGAAGAGCACACGTCTGAACTCCAGTCA	AGATCGGAAGAGCGTCGTGTAGGGAAAGAGTGT	ALVCP	Pollock226	Bills Bay_20150622	2015-06-22	20150622	Bills Bay	11:20:00	2015-06-22 11:20:00	2	-23.1404	113.769	dead_coral	2.5	25	Unknown	Unknown	Unknown	Unknown	None	n	y	Medina Lab, Penn State, USA can be reextracted	Coral Mucus	mucus	E7.Hyd.exes.2	None	WA_249_M	n	E7.17.Hyd.exes.2.20150622	Hydnophora exesa	Hydnophora	exesa	Hydnophora exesa	Hydnophora	exesa	live coral	measured	25	25	30	D5	None	n	0	None	n
E7.17.Hyd.exes.2.20150622.S	CTCAATCGTA	AGATCGGAAGAGCACACGTCTGAACTCCAGTCA	AGATCGGAAGAGCGTCGTGTAGGGAAAGAGTGT	ALVCP	Pollock227	Bills Bay_20150622	2015-06-22	20150622	Bills Bay	11:20:00	2015-06-22 11:20:00	2	-23.1404	113.769	dead_coral	2.5	25	Unknown	Unknown	Unknown	Unknown	None	n	y	Medina Lab, Penn State, USA can be reextracted	Coral Skeleton	organic material	E7.Hyd.exes.2	None	WA_249_S	n	E7.17.Hyd.exes.2.20150622	Hydnophora exesa	Hydnophora	exesa	Hydnophora exesa	Hydnophora	exesa	live coral	measured	25	25	30	D5	None	n	0	None	n
E7.17.Hyd.exes.2.20150622.T	TTCTCATCGT	AGATCGGAAGAGCACACGTCTGAACTCCAGTCA	AGATCGGAAGAGCGTCGTGTAGGGAAAGAGTGT	ALVCP	Pollock228	Bills Bay_20150622	2015-06-22	20150622	Bills Bay	11:20:00	2015-06-22 11:20:00	2	-23.1404	113.769	dead_coral	2.5	25	Unknown	Unknown	Unknown	Unknown	None	n	y	Medina Lab, Penn State, USA can be reextracted	Coral Tissue	organic material	E7.Hyd.exes.2	None	WA_249_T	n	E7.17.Hyd.exes.2.20150622	Hydnophora exesa	Hydnophora	exesa	Hydnophora exesa	Hydnophora	exesa	live coral	measured	25	25	30	D5	None	n	0	None	n
E7.17.Mer.ampl.1.20150621.M	ATGTCATGCT	AGATCGGAAGAGCACACGTCTGAACTCCAGTCA	AGATCGGAAGAGCGTCGTGTAGGGAAAGAGTGT	AN5UL	Pollock558_WA_232_M	Bills Bay_20150621	2015-06-21	20150621	Bills Bay	10:13:00	2015-06-21 10:13:00	1	-23.1404	113.769	dead_coral	2.8	25	Unknown	Unknown	Unknown	Unknown	None	n	y	Medina Lab, Penn State, USA can be reextracted	Coral Mucus	mucus	E7.Mer.ampl.1	None	WA_232_M	n	E7.17.Mer.ampl.1.20150621	Merulina ampliata	Merulina	ampliata	Merulina ampliata	Merulina	ampliata	sand	measured	10	18	16	D3	None	n	0	None	n
E7.17.Mer.ampl.1.20150621.S	AGCTCTGTGA	AGATCGGAAGAGCACACGTCTGAACTCCAGTCA	AGATCGGAAGAGCGTCGTGTAGGGAAAGAGTGT	AN5UL	Pollock559_WA_232_S	Bills Bay_20150621	2015-06-21	20150621	Bills Bay	10:13:00	2015-06-21 10:13:00	1	-23.1404	113.769	dead_coral	2.8	25	Unknown	Unknown	Unknown	Unknown	None	n	y	Medina Lab, Penn State, USA can be reextracted	Coral Skeleton	organic material	E7.Mer.ampl.1	None	WA_232_S	n	E7.17.Mer.ampl.1.20150621	Merulina ampliata	Merulina	ampliata	Merulina ampliata	Merulina	ampliata	sand	measured	10	18	16	D3	None	n	0	None	n
E7.17.Mer.ampl.1.20150621.T	ATCACTCATA	AGATCGGAAGAGCACACGTCTGAACTCCAGTCA	AGATCGGAAGAGCGTCGTGTAGGGAAAGAGTGT	AN5UL	Pollock560_WA_232_T	Bills Bay_20150621	2015-06-21	20150621	Bills Bay	10:13:00	2015-06-21 10:13:00	1	-23.1404	113.769	dead_coral	2.8	25	Unknown	Unknown	Unknown	Unknown	None	n	y	Medina Lab, Penn State, USA can be reextracted	Coral Tissue	organic material	E7.Mer.ampl.1	None	WA_232_T	n	E7.17.Mer.ampl.1.20150621	Merulina ampliata	Merulina	ampliata	Merulina ampliata	Merulina	ampliata	sand	measured	10	18	16	D3	None	n	0	None	n
E7.17.Mer.ampl.2.20150621.S	ATCGCATAGA	AGATCGGAAGAGCACACGTCTGAACTCCAGTCA	AGATCGGAAGAGCGTCGTGTAGGGAAAGAGTGT	AN5UL	Pollock561_WA_233_S	Bills Bay_20150621	2015-06-21	20150621	Bills Bay	10:22:00	2015-06-21 10:22:00	2	-23.1404	113.769	dead_coral	2.8	25	Unknown	Unknown	Unknown	Unknown	None	n	y	Medina Lab, Penn State, USA can be reextracted	Coral Skeleton	organic material	E7.Mer.ampl.2	None	WA_233_S	n	E7.17.Mer.ampl.2.20150621	Merulina ampliata	Merulina	ampliata	Merulina ampliata	Merulina	ampliata	live coral	measured	5	12	9	D4	None	n	0	None	n
E7.17.Mer.ampl.2.20150621.T	CGTCTTCTTA	AGATCGGAAGAGCACACGTCTGAACTCCAGTCA	AGATCGGAAGAGCGTCGTGTAGGGAAAGAGTGT	ALVCP	Pollock203	Bills Bay_20150621	2015-06-21	20150621	Bills Bay	10:22:00	2015-06-21 10:22:00	2	-23.1404	113.769	dead_coral	2.8	25	Unknown	Unknown	Unknown	Unknown	None	n	y	Medina Lab, Penn State, USA can be reextracted	Coral Tissue	organic material	E7.Mer.ampl.2	None	WA_233_T	n	E7.17.Mer.ampl.2.20150621	Merulina ampliata	Merulina	ampliata	Merulina ampliata	Merulina	ampliata	live coral	measured	5	12	9	D4	None	n	0	None	n
E7.17.Mer.ampl.3.20150621.M	CGGTGTGTGT	AGATCGGAAGAGCACACGTCTGAACTCCAGTCA	AGATCGGAAGAGCGTCGTGTAGGGAAAGAGTGT	ALVCP	Pollock204	Bills Bay_20150621	2015-06-21	20150621	Bills Bay	10:34:00	2015-06-21 10:34:00	3	-23.1404	113.769	dead_coral	2.8	25	Unknown	Unknown	Unknown	Unknown	None	n	y	Medina Lab, Penn State, USA can be reextracted	Coral Mucus	mucus	E7.Mer.ampl.3	None	WA_234_M	n	E7.17.Mer.ampl.3.20150621	Merulina ampliata	Merulina	ampliata	Merulina ampliata	Merulina	ampliata	live coral	measured	15	20	25	D4	None	n	0	None	n
E7.17.Mer.ampl.3.20150621.S	GGAAGTAAGG	AGATCGGAAGAGCACACGTCTGAACTCCAGTCA	AGATCGGAAGAGCGTCGTGTAGGGAAAGAGTGT	ALVCP	Pollock205	Bills Bay_20150621	2015-06-21	20150621	Bills Bay	10:34:00	2015-06-21 10:34:00	3	-23.1404	113.769	dead_coral	2.8	25	Unknown	Unknown	Unknown	Unknown	None	n	y	Medina Lab, Penn State, USA can be reextracted	Coral Skeleton	organic material	E7.Mer.ampl.3	None	WA_234_S	n	E7.17.Mer.ampl.3.20150621	Merulina ampliata	Merulina	ampliata	Merulina ampliata	Merulina	ampliata	live coral	measured	15	20	25	D4	None	n	0	None	n
E7.17.Mer.ampl.3.20150621.T	CTCGTTATTC	AGATCGGAAGAGCACACGTCTGAACTCCAGTCA	AGATCGGAAGAGCGTCGTGTAGGGAAAGAGTGT	ALVCP	Pollock206	Bills Bay_20150621	2015-06-21	20150621	Bills Bay	10:34:00	2015-06-21 10:34:00	3	-23.1404	113.769	dead_coral	2.8	25	Unknown	Unknown	Unknown	Unknown	None	n	y	Medina Lab, Penn State, USA can be reextracted	Coral Tissue	organic material	E7.Mer.ampl.3	None	WA_234_T	n	E7.17.Mer.ampl.3.20150621	Merulina ampliata	Merulina	ampliata	Merulina ampliata	Merulina	ampliata	live coral	measured	15	20	25	D4	None	n	0	None	n
E7.17.Myc.elep.1.20150622.M	GGTAGAATGA	AGATCGGAAGAGCACACGTCTGAACTCCAGTCA	AGATCGGAAGAGCGTCGTGTAGGGAAAGAGTGT	ALVCP	Pollock229	Bills Bay_20150622	2015-06-22	20150622	Bills Bay	16:24:00	2015-06-22 16:24:00	1	-23.1404	113.769	dead_coral	2.1	23	Unknown	Unknown	Unknown	Unknown	None	n	y	Medina Lab, Penn State, USA can be reextracted	Coral Mucus	mucus	E7.Myc.elep.1	None	WA_250_M	n	E7.17.Myc.elep.1.20150622	Echinophyllia aspera	Echinophyllia	aspera	Mycedium elephantotus	Mycedium	elephantotus	dead coral	measured	3	12	5	E1	None	n	0	None	n
E7.17.Myc.elep.1.20150622.S	GTTCGATTGT	AGATCGGAAGAGCACACGTCTGAACTCCAGTCA	AGATCGGAAGAGCGTCGTGTAGGGAAAGAGTGT	ALVCP	Pollock230	Bills Bay_20150622	2015-06-22	20150622	Bills Bay	16:24:00	2015-06-22 16:24:00	1	-23.1404	113.769	dead_coral	2.1	23	Unknown	Unknown	Unknown	Unknown	None	n	y	Medina Lab, Penn State, USA can be reextracted	Coral Skeleton	organic material	E7.Myc.elep.1	None	WA_250_S	n	E7.17.Myc.elep.1.20150622	Echinophyllia aspera	Echinophyllia	aspera	Mycedium elephantotus	Mycedium	elephantotus	dead coral	measured	3	12	5	E1	None	n	0	None	n
E7.17.Myc.elep.1.20150622.T	TATGGTAAGG	AGATCGGAAGAGCACACGTCTGAACTCCAGTCA	AGATCGGAAGAGCGTCGTGTAGGGAAAGAGTGT	ALVCP	Pollock231	Bills Bay_20150622	2015-06-22	20150622	Bills Bay	16:24:00	2015-06-22 16:24:00	1	-23.1404	113.769	dead_coral	2.1	23	Unknown	Unknown	Unknown	Unknown	None	n	y	Medina Lab, Penn State, USA can be reextracted	Coral Tissue	organic material	E7.Myc.elep.1	None	WA_250_T	n	E7.17.Myc.elep.1.20150622	Echinophyllia aspera	Echinophyllia	aspera	Mycedium elephantotus	Mycedium	elephantotus	dead coral	measured	3	12	5	E1	None	n	0	None	n
E7.17.Pla.sine.1.20150622.M	AGCAGTACTC	AGATCGGAAGAGCACACGTCTGAACTCCAGTCA	AGATCGGAAGAGCGTCGTGTAGGGAAAGAGTGT	AN5UL	Pollock563_WA_240_M	Bills Bay_20150622	2015-06-22	20150622	Bills Bay	09:54:00	2015-06-22 09:54:00	1	-23.1404	113.769	sand	2.6	25	Unknown	Unknown	Unknown	Unknown	None	n	y	Medina Lab, Penn State, USA can be reextracted	Coral Mucus	mucus	E7.Pla.sine.1	None	WA_240_M	n	E7.17.Pla.sine.1.20150622	Platygyra sinensis	Platygyra	sinensis	Platygyra sinensis	Platygyra	sinensis	sand	measured	18	32	27	D4	None	n	0	None	n
E7.17.Pla.sine.1.20150622.S	GGTGTCTTGT	AGATCGGAAGAGCACACGTCTGAACTCCAGTCA	AGATCGGAAGAGCGTCGTGTAGGGAAAGAGTGT	ALVCP	Pollock214	Bills Bay_20150622	2015-06-22	20150622	Bills Bay	09:54:00	2015-06-22 09:54:00	1	-23.1404	113.769	sand	2.6	25	Unknown	Unknown	Unknown	Unknown	None	n	y	Medina Lab, Penn State, USA can be reextracted	Coral Skeleton	organic material	E7.Pla.sine.1	None	WA_240_S	n	E7.17.Pla.sine.1.20150622	Platygyra sinensis	Platygyra	sinensis	Platygyra sinensis	Platygyra	sinensis	sand	measured	18	32	27	D4	None	n	0	None	n
E7.17.Pla.sine.1.20150622.T	ATGCTAGAGA	AGATCGGAAGAGCACACGTCTGAACTCCAGTCA	AGATCGGAAGAGCGTCGTGTAGGGAAAGAGTGT	AN5UL	Pollock564_WA_240_T	Bills Bay_20150622	2015-06-22	20150622	Bills Bay	09:54:00	2015-06-22 09:54:00	1	-23.1404	113.769	sand	2.6	25	Unknown	Unknown	Unknown	Unknown	None	n	y	Medina Lab, Penn State, USA can be reextracted	Coral Tissue	organic material	E7.Pla.sine.1	None	WA_240_T	n	E7.17.Pla.sine.1.20150622	Platygyra sinensis	Platygyra	sinensis	Platygyra sinensis	Platygyra	sinensis	sand	measured	18	32	27	D4	None	n	0	None	n
E7.17.Pla.sine.2.20150622.M	AGCGAGTATG	AGATCGGAAGAGCACACGTCTGAACTCCAGTCA	AGATCGGAAGAGCGTCGTGTAGGGAAAGAGTGT	AN5UL	Pollock566_WA_242_M	Bills Bay_20150622	2015-06-22	20150622	Bills Bay	09:54:00	2015-06-22 09:54:00	2	-23.1404	113.769	sand	2.8	25	Unknown	Unknown	Unknown	Unknown	None	n	y	Medina Lab, Penn State, USA can be reextracted	Coral Mucus	mucus	E7.Pla.sine.2	None	WA_242_M	n	E7.17.Pla.sine.2.20150622	Platygyra sinensis	Platygyra	sinensis	Platygyra sinensis	Platygyra	sinensis	sargassum	measured	10	19	19	D4	None	n	0	None	n
E7.17.Pla.sine.2.20150622.S	GGCTGTGATC	AGATCGGAAGAGCACACGTCTGAACTCCAGTCA	AGATCGGAAGAGCGTCGTGTAGGGAAAGAGTGT	ALVCP	Pollock217	Bills Bay_20150622	2015-06-22	20150622	Bills Bay	09:54:00	2015-06-22 09:54:00	2	-23.1404	113.769	sand	2.8	25	Unknown	Unknown	Unknown	Unknown	None	n	y	Medina Lab, Penn State, USA can be reextracted	Coral Skeleton	organic material	E7.Pla.sine.2	None	WA_242_S	n	E7.17.Pla.sine.2.20150622	Platygyra sinensis	Platygyra	sinensis	Platygyra sinensis	Platygyra	sinensis	sargassum	measured	10	19	19	D4	None	n	0	None	n
E7.17.Pla.sine.2.20150622.T	GAATGGAAGA	AGATCGGAAGAGCACACGTCTGAACTCCAGTCA	AGATCGGAAGAGCGTCGTGTAGGGAAAGAGTGT	ALVCP	Pollock218	Bills Bay_20150622	2015-06-22	20150622	Bills Bay	09:54:00	2015-06-22 09:54:00	2	-23.1404	113.769	sand	2.8	25	Unknown	Unknown	Unknown	Unknown	None	n	y	Medina Lab, Penn State, USA can be reextracted	Coral Tissue	organic material	E7.Pla.sine.2	None	WA_242_T	n	E7.17.Pla.sine.2.20150622	Platygyra sinensis	Platygyra	sinensis	Platygyra sinensis	Platygyra	sinensis	sargassum	measured	10	19	19	D4	None	n	0	None	n
E7.17.Pla.sine.3.20150622.M	ACGATACACT	AGATCGGAAGAGCACACGTCTGAACTCCAGTCA	AGATCGGAAGAGCGTCGTGTAGGGAAAGAGTGT	AN5UL	Pollock567_WA_243_M	Bills Bay_20150622	2015-06-22	20150622	Bills Bay	10:03:00	2015-06-22 10:03:00	3	-23.1404	113.769	sand	2.8	25	Unknown	Unknown	Unknown	Unknown	None	n	y	Medina Lab, Penn State, USA can be reextracted	Coral Mucus	mucus	E7.Pla.sine.3	None	WA_243_M	n	E7.17.Pla.sine.3.20150622	Platygyra sinensis	Platygyra	sinensis	Platygyra sinensis	Platygyra	sinensis	sand	measured	29	40	20	D4	None	n	0	None	n
E7.17.Pla.sine.3.20150622.S	ACGTATCATC	AGATCGGAAGAGCACACGTCTGAACTCCAGTCA	AGATCGGAAGAGCGTCGTGTAGGGAAAGAGTGT	AN5UL	Pollock520_WA_243_S	Bills Bay_20150622	2015-06-22	20150622	Bills Bay	10:03:00	2015-06-22 10:03:00	3	-23.1404	113.769	sand	2.8	25	Unknown	Unknown	Unknown	Unknown	None	n	y	Medina Lab, Penn State, USA can be reextracted	Coral Skeleton	organic material	E7.Pla.sine.3	None	WA_243_S	n	E7.17.Pla.sine.3.20150622	Platygyra sinensis	Platygyra	sinensis	Platygyra sinensis	Platygyra	sinensis	sand	measured	29	40	20	D4	None	n	0	None	n
E7.17.Pla.sine.3.20150622.T	AGTCAGACGC	AGATCGGAAGAGCACACGTCTGAACTCCAGTCA	AGATCGGAAGAGCGTCGTGTAGGGAAAGAGTGT	AN5UL	Pollock568_WA_243_T	Bills Bay_20150622	2015-06-22	20150622	Bills Bay	10:03:00	2015-06-22 10:03:00	3	-23.1404	113.769	sand	2.8	25	Unknown	Unknown	Unknown	Unknown	None	n	y	Medina Lab, Penn State, USA can be reextracted	Coral Tissue	organic material	E7.Pla.sine.3	None	WA_243_T	n	E7.17.Pla.sine.3.20150622	Platygyra sinensis	Platygyra	sinensis	Platygyra sinensis	Platygyra	sinensis	sand	measured	29	40	20	D4	None	n	0	None	n
E7.19.Lob.hemp.1.20150619.M	ATCGCATAGA	AGATCGGAAGAGCACACGTCTGAACTCCAGTCA	AGATCGGAAGAGCGTCGTGTAGGGAAAGAGTGT	ALVCP	Pollock185	Bills Bommie_20150619	2015-06-19	20150619	Bills Bommie	10:50:00	2015-06-19 10:50:00	1	-23.205	113.768	dead_coral	3	25	Unknown	Unknown	Unknown	Unknown	None	n	y	Medina Lab, Penn State, USA can be reextracted	Coral Mucus	mucus	E7.Lob.hemp.1	None	WA_213_M	n	E7.19.Lob.hemp.1.20150619	Lobophyllia hemprichii	Lobophyllia	hemprichii	Lobophyllia hemprichii	Lobophyllia	hemprichii	live coral	measured	18	45	22	E4	None	y	5	None	n
E7.19.Lob.hemp.1.20150619.S	ATCTAGATCA	AGATCGGAAGAGCACACGTCTGAACTCCAGTCA	AGATCGGAAGAGCGTCGTGTAGGGAAAGAGTGT	ALVCP	Pollock186	Bills Bommie_20150619	2015-06-19	20150619	Bills Bommie	10:50:00	2015-06-19 10:50:00	1	-23.205	113.768	dead_coral	3	25	Unknown	Unknown	Unknown	Unknown	None	n	y	Medina Lab, Penn State, USA can be reextracted	Coral Skeleton	organic material	E7.Lob.hemp.1	None	WA_213_S	n	E7.19.Lob.hemp.1.20150619	Lobophyllia hemprichii	Lobophyllia	hemprichii	Lobophyllia hemprichii	Lobophyllia	hemprichii	live coral	measured	18	45	22	E4	None	y	5	None	n
E7.19.Lob.hemp.1.20150619.T	TCATCATGCG	AGATCGGAAGAGCACACGTCTGAACTCCAGTCA	AGATCGGAAGAGCGTCGTGTAGGGAAAGAGTGT	AN5UL	Pollock526_WA_213_T	Bills Bommie_20150619	2015-06-19	20150619	Bills Bommie	10:50:00	2015-06-19 10:50:00	1	-23.205	113.768	dead_coral	3	25	Unknown	Unknown	Unknown	Unknown	None	n	y	Medina Lab, Penn State, USA can be reextracted	Coral Tissue	organic material	E7.Lob.hemp.1	None	WA_213_T	n	E7.19.Lob.hemp.1.20150619	Lobophyllia hemprichii	Lobophyllia	hemprichii	Lobophyllia hemprichii	Lobophyllia	hemprichii	live coral	measured	18	45	22	E4	None	y	5	None	n
E7.19.Lob.hemp.1.20150621.M	ATCTAGATCA	AGATCGGAAGAGCACACGTCTGAACTCCAGTCA	AGATCGGAAGAGCGTCGTGTAGGGAAAGAGTGT	AN5UL	Pollock562_WA_235_M	Bills Bay_20150621	2015-06-21	20150621	Bills Bay	10:44:00	2015-06-21 10:44:00	1	-23.1404	113.769	sand	2.8	25	Unknown	Unknown	Unknown	Unknown	None	n	y	Medina Lab, Penn State, USA can be reextracted	Coral Mucus	mucus	E7.Lob.hemp.1	None	WA_235_M	n	E7.19.Lob.hemp.1.20150621	Lobophyllia hemprichii	Lobophyllia	hemprichii	Lobophyllia hemprichii	Lobophyllia	hemprichii	live coral	measured	25	25	50	D4	None	n	0	None	n
E7.19.Lob.hemp.1.20150621.S	GTAATGGAGT	AGATCGGAAGAGCACACGTCTGAACTCCAGTCA	AGATCGGAAGAGCGTCGTGTAGGGAAAGAGTGT	ALVCP	Pollock207	Bills Bay_20150621	2015-06-21	20150621	Bills Bay	10:44:00	2015-06-21 10:44:00	1	-23.1404	113.769	sand	2.8	25	Unknown	Unknown	Unknown	Unknown	None	n	y	Medina Lab, Penn State, USA can be reextracted	Coral Skeleton	organic material	E7.Lob.hemp.1	None	WA_235_S	n	E7.19.Lob.hemp.1.20150621	Lobophyllia hemprichii	Lobophyllia	hemprichii	Lobophyllia hemprichii	Lobophyllia	hemprichii	live coral	measured	25	25	50	D4	None	n	0	None	n
E7.19.Lob.hemp.1.20150621.T	GGTCAGTGTA	AGATCGGAAGAGCACACGTCTGAACTCCAGTCA	AGATCGGAAGAGCGTCGTGTAGGGAAAGAGTGT	ALVCP	Pollock208	Bills Bay_20150621	2015-06-21	20150621	Bills Bay	10:44:00	2015-06-21 10:44:00	1	-23.1404	113.769	sand	2.8	25	Unknown	Unknown	Unknown	Unknown	None	n	y	Medina Lab, Penn State, USA can be reextracted	Coral Tissue	organic material	E7.Lob.hemp.1	None	WA_235_T	n	E7.19.Lob.hemp.1.20150621	Lobophyllia hemprichii	Lobophyllia	hemprichii	Lobophyllia hemprichii	Lobophyllia	hemprichii	live coral	measured	25	25	50	D4	None	n	0	None	n
E7.19.Lob.hemp.2.20150619.M	AGCAGTACTC	AGATCGGAAGAGCACACGTCTGAACTCCAGTCA	AGATCGGAAGAGCGTCGTGTAGGGAAAGAGTGT	ALVCP	Pollock187	Bills Bommie_20150619	2015-06-19	20150619	Bills Bommie	10:50:00	2015-06-19 10:50:00	2	-23.205	113.768	dead_coral	1.8	25	Unknown	Unknown	Unknown	Unknown	None	n	y	Medina Lab, Penn State, USA can be reextracted	Coral Mucus	mucus	E7.Lob.hemp.2	None	WA_214_M	n	E7.19.Lob.hemp.2.20150619	Lobophyllia hemprichii	Lobophyllia	hemprichii	Lobophyllia hemprichii	Lobophyllia	hemprichii	live coral	measured	22	30	25	E5	None	n	0	None	n
E7.19.Lob.hemp.2.20150619.S	ATGCTAGAGA	AGATCGGAAGAGCACACGTCTGAACTCCAGTCA	AGATCGGAAGAGCGTCGTGTAGGGAAAGAGTGT	ALVCP	Pollock188	Bills Bommie_20150619	2015-06-19	20150619	Bills Bommie	10:50:00	2015-06-19 10:50:00	2	-23.205	113.768	dead_coral	1.8	25	Unknown	Unknown	Unknown	Unknown	None	n	y	Medina Lab, Penn State, USA can be reextracted	Coral Skeleton	organic material	E7.Lob.hemp.2	None	WA_214_S	n	E7.19.Lob.hemp.2.20150619	Lobophyllia hemprichii	Lobophyllia	hemprichii	Lobophyllia hemprichii	Lobophyllia	hemprichii	live coral	measured	22	30	25	E5	None	n	0	None	n
E7.19.Lob.hemp.2.20150619.T	ATCGCTACAT	AGATCGGAAGAGCACACGTCTGAACTCCAGTCA	AGATCGGAAGAGCGTCGTGTAGGGAAAGAGTGT	ALVCP	Pollock189	Bills Bommie_20150619	2015-06-19	20150619	Bills Bommie	10:50:00	2015-06-19 10:50:00	2	-23.205	113.768	dead_coral	1.8	25	Unknown	Unknown	Unknown	Unknown	None	n	y	Medina Lab, Penn State, USA can be reextracted	Coral Tissue	organic material	E7.Lob.hemp.2	None	WA_214_T	n	E7.19.Lob.hemp.2.20150619	Lobophyllia hemprichii	Lobophyllia	hemprichii	Lobophyllia hemprichii	Lobophyllia	hemprichii	live coral	measured	22	30	25	E5	None	n	0	None	n
E7.3.Por.loba.1.20150619.M	TCTACGACAT	AGATCGGAAGAGCACACGTCTGAACTCCAGTCA	AGATCGGAAGAGCGTCGTGTAGGGAAAGAGTGT	AN5UL	Pollock521_WA_209_M	Bills Bommie_20150619	2015-06-19	20150619	Bills Bommie	10:11:00	2015-06-19 10:11:00	1	-23.205	113.768	dead_coral	4	25	Unknown	Unknown	Unknown	Unknown	None	n	y	Medina Lab, Penn State, USA can be reextracted	Coral Mucus	mucus	E7.Por.loba.1	None	WA_209_M	n	E7.3.Por.loba.1.20150619	Porites lobata	Porites	lobata	Porites lobata	Porites	lobata	sand	measured	65	85	70	D4	None	n	0	None	n
E7.3.Por.loba.1.20150619.S	AGAGTCGCGT	AGATCGGAAGAGCACACGTCTGAACTCCAGTCA	AGATCGGAAGAGCGTCGTGTAGGGAAAGAGTGT	AN5UL	Pollock522_WA_209_S	Bills Bommie_20150619	2015-06-19	20150619	Bills Bommie	10:11:00	2015-06-19 10:11:00	1	-23.205	113.768	dead_coral	4	25	Unknown	Unknown	Unknown	Unknown	None	n	y	Medina Lab, Penn State, USA can be reextracted	Coral Skeleton	organic material	E7.Por.loba.1	None	WA_209_S	n	E7.3.Por.loba.1.20150619	Porites lobata	Porites	lobata	Porites lobata	Porites	lobata	sand	measured	65	85	70	D4	None	n	0	None	n
E7.3.Por.loba.1.20150619.T	AGAGATATCA	AGATCGGAAGAGCACACGTCTGAACTCCAGTCA	AGATCGGAAGAGCGTCGTGTAGGGAAAGAGTGT	ALVCP	Pollock178	Bills Bommie_20150619	2015-06-19	20150619	Bills Bommie	10:11:00	2015-06-19 10:11:00	1	-23.205	113.768	dead_coral	4	25	Unknown	Unknown	Unknown	Unknown	None	n	y	Medina Lab, Penn State, USA can be reextracted	Coral Tissue	organic material	E7.Por.loba.1	None	WA_209_T	n	E7.3.Por.loba.1.20150619	Porites lobata	Porites	lobata	Porites lobata	Porites	lobata	sand	measured	65	85	70	D4	None	n	0	None	n
E7.3.Por.loba.2.20150619.M	TAGCATACAG	AGATCGGAAGAGCACACGTCTGAACTCCAGTCA	AGATCGGAAGAGCGTCGTGTAGGGAAAGAGTGT	AN5UL	Pollock523_WA_210_M	Bills Bommie_20150619	2015-06-19	20150619	Bills Bommie	10:20:00	2015-06-19 10:20:00	2	-23.205	113.768	dead_coral	2.2	25	Unknown	Unknown	Unknown	Unknown	None	n	y	Medina Lab, Penn State, USA can be reextracted	Coral Mucus	mucus	E7.Por.loba.2	None	WA_210_M	n	E7.3.Por.loba.2.20150619	Porites lobata	Porites	lobata	Porites lobata	Porites	lobata	live coral	measured	105	57	50	D4	None	n	0	None	n
E7.3.Por.loba.2.20150619.S	CATAGACGTG	AGATCGGAAGAGCACACGTCTGAACTCCAGTCA	AGATCGGAAGAGCGTCGTGTAGGGAAAGAGTGT	ALVCP	Pollock179	Bills Bommie_20150619	2015-06-19	20150619	Bills Bommie	10:20:00	2015-06-19 10:20:00	2	-23.205	113.768	dead_coral	2.2	25	Unknown	Unknown	Unknown	Unknown	None	n	y	Medina Lab, Penn State, USA can be reextracted	Coral Skeleton	organic material	E7.Por.loba.2	None	WA_210_S	n	E7.3.Por.loba.2.20150619	Porites lobata	Porites	lobata	Porites lobata	Porites	lobata	live coral	measured	105	57	50	D4	None	n	0	None	n
E7.3.Por.loba.2.20150619.T	ATACAGTCTC	AGATCGGAAGAGCACACGTCTGAACTCCAGTCA	AGATCGGAAGAGCGTCGTGTAGGGAAAGAGTGT	ALVCP	Pollock180	Bills Bommie_20150619	2015-06-19	20150619	Bills Bommie	10:20:00	2015-06-19 10:20:00	2	-23.205	113.768	dead_coral	2.2	25	Unknown	Unknown	Unknown	Unknown	None	n	y	Medina Lab, Penn State, USA can be reextracted	Coral Tissue	organic material	E7.Por.loba.2	None	WA_210_T	n	E7.3.Por.loba.2.20150619	Porites lobata	Porites	lobata	Porites lobata	Porites	lobata	live coral	measured	105	57	50	D4	None	n	0	None	n
E7.3.Por.loba.3.20150619.M	GCTGACAGAG	AGATCGGAAGAGCACACGTCTGAACTCCAGTCA	AGATCGGAAGAGCGTCGTGTAGGGAAAGAGTGT	ALVCP	Pollock181	Bills Bommie_20150619	2015-06-19	20150619	Bills Bommie	10:29:00	2015-06-19 10:29:00	3	-23.205	113.768	dead_coral	4.1	25	Unknown	Unknown	Unknown	Unknown	None	n	y	Medina Lab, Penn State, USA can be reextracted	Coral Mucus	mucus	E7.Por.loba.3	None	WA_211_M	n	E7.3.Por.loba.3.20150619	Porites lobata	Porites	lobata	Porites lobata	Porites	lobata	live coral	measured	30	65	40	D4	None	n	0	None	n
E7.3.Por.loba.3.20150619.S	ATGTCATGCT	AGATCGGAAGAGCACACGTCTGAACTCCAGTCA	AGATCGGAAGAGCGTCGTGTAGGGAAAGAGTGT	ALVCP	Pollock182	Bills Bommie_20150619	2015-06-19	20150619	Bills Bommie	10:29:00	2015-06-19 10:29:00	3	-23.205	113.768	dead_coral	4.1	25	Unknown	Unknown	Unknown	Unknown	None	n	y	Medina Lab, Penn State, USA can be reextracted	Coral Skeleton	organic material	E7.Por.loba.3	None	WA_211_S	n	E7.3.Por.loba.3.20150619	Porites lobata	Porites	lobata	Porites lobata	Porites	lobata	live coral	measured	30	65	40	D4	None	n	0	None	n
E7.3.Por.loba.3.20150619.T	AGCTCTGTGA	AGATCGGAAGAGCACACGTCTGAACTCCAGTCA	AGATCGGAAGAGCGTCGTGTAGGGAAAGAGTGT	ALVCP	Pollock183	Bills Bommie_20150619	2015-06-19	20150619	Bills Bommie	10:29:00	2015-06-19 10:29:00	3	-23.205	113.768	dead_coral	4.1	25	Unknown	Unknown	Unknown	Unknown	None	n	y	Medina Lab, Penn State, USA can be reextracted	Coral Tissue	organic material	E7.Por.loba.3	None	WA_211_T	n	E7.3.Por.loba.3.20150619	Porites lobata	Porites	lobata	Porites lobata	Porites	lobata	live coral	measured	30	65	40	D4	None	n	0	None	n
E7.3.Por.loba.4.20150619.M	AGTCATCGCA	AGATCGGAAGAGCACACGTCTGAACTCCAGTCA	AGATCGGAAGAGCGTCGTGTAGGGAAAGAGTGT	AN5UL	Pollock524_WA_212_M	Bills Bommie_20150619	2015-06-19	20150619	Bills Bommie	10:39:00	2015-06-19 10:39:00	4	-23.205	113.768	sand	5	25	Unknown	Unknown	Unknown	Unknown	None	n	y	Medina Lab, Penn State, USA can be reextracted	Coral Mucus	mucus	E7.Por.loba.4	None	WA_212_M	n	E7.3.Por.loba.4.20150619	Porites lobata	Porites	lobata	Porites lobata	Porites	lobata	sand	measured	120	318	108	D4	None	n	0	None	n
E7.3.Por.loba.4.20150619.S	ACATGTCTGA	AGATCGGAAGAGCACACGTCTGAACTCCAGTCA	AGATCGGAAGAGCGTCGTGTAGGGAAAGAGTGT	AN5UL	Pollock525_WA_212_S	Bills Bommie_20150619	2015-06-19	20150619	Bills Bommie	10:39:00	2015-06-19 10:39:00	4	-23.205	113.768	sand	5	25	Unknown	Unknown	Unknown	Unknown	None	n	y	Medina Lab, Penn State, USA can be reextracted	Coral Skeleton	organic material	E7.Por.loba.4	None	WA_212_S	n	E7.3.Por.loba.4.20150619	Porites lobata	Porites	lobata	Porites lobata	Porites	lobata	sand	measured	120	318	108	D4	None	n	0	None	n
E7.3.Por.loba.4.20150619.T	ATCACTCATA	AGATCGGAAGAGCACACGTCTGAACTCCAGTCA	AGATCGGAAGAGCGTCGTGTAGGGAAAGAGTGT	ALVCP	Pollock184	Bills Bommie_20150619	2015-06-19	20150619	Bills Bommie	10:39:00	2015-06-19 10:39:00	4	-23.205	113.768	sand	5	25	Unknown	Unknown	Unknown	Unknown	None	n	y	Medina Lab, Penn State, USA can be reextracted	Coral Tissue	organic material	E7.Por.loba.4	None	WA_212_T	n	E7.3.Por.loba.4.20150619	Porites lobata	Porites	lobata	Porites lobata	Porites	lobata	sand	measured	120	318	108	D4	None	n	0	None	n
E7.5.Gal.astr.1.20150622.M	ATCGCTACAT	AGATCGGAAGAGCACACGTCTGAACTCCAGTCA	AGATCGGAAGAGCGTCGTGTAGGGAAAGAGTGT	AN5UL	Pollock565_WA_241_M	Bills Bay_20150622	2015-06-22	20150622	Bills Bay	09:34:00	2015-06-22 09:34:00	1	-23.1404	113.769	dead_coral	2.6	25	Unknown	Unknown	Unknown	Unknown	None	n	y	Medina Lab, Penn State, USA can be reextracted	Coral Mucus	mucus	E7.Gal.astr.1	None	WA_241_M	n	E7.5.Gal.astr.1.20150622	Galaxea astreata	Galaxea	astreata	Galaxea astreata	Galaxea	astreata	live coral	measured	20	35	22	D2	None	n	0	None	n
E7.5.Gal.astr.1.20150622.S	GGATAGGATC	AGATCGGAAGAGCACACGTCTGAACTCCAGTCA	AGATCGGAAGAGCGTCGTGTAGGGAAAGAGTGT	ALVCP	Pollock215	Bills Bay_20150622	2015-06-22	20150622	Bills Bay	09:34:00	2015-06-22 09:34:00	1	-23.1404	113.769	dead_coral	2.6	25	Unknown	Unknown	Unknown	Unknown	None	n	y	Medina Lab, Penn State, USA can be reextracted	Coral Skeleton	organic material	E7.Gal.astr.1	None	WA_241_S	n	E7.5.Gal.astr.1.20150622	Galaxea astreata	Galaxea	astreata	Galaxea astreata	Galaxea	astreata	live coral	measured	20	35	22	D2	None	n	0	None	n
E7.5.Gal.astr.1.20150622.T	CTCTTAGTTC	AGATCGGAAGAGCACACGTCTGAACTCCAGTCA	AGATCGGAAGAGCGTCGTGTAGGGAAAGAGTGT	ALVCP	Pollock216	Bills Bay_20150622	2015-06-22	20150622	Bills Bay	09:34:00	2015-06-22 09:34:00	1	-23.1404	113.769	dead_coral	2.6	25	Unknown	Unknown	Unknown	Unknown	None	n	y	Medina Lab, Penn State, USA can be reextracted	Coral Tissue	organic material	E7.Gal.astr.1	None	WA_241_T	n	E7.5.Gal.astr.1.20150622	Galaxea astreata	Galaxea	astreata	Galaxea astreata	Galaxea	astreata	live coral	measured	20	35	22	D2	None	n	0	None	n
E7.5.Gal.fasc.1.20150621.M	CGTTAGCGTA	AGATCGGAAGAGCACACGTCTGAACTCCAGTCA	AGATCGGAAGAGCGTCGTGTAGGGAAAGAGTGT	ALVCP	Pollock209	Bills Bay_20150621	2015-06-21	20150621	Bills Bay	10:58:00	2015-06-21 10:58:00	1	-23.1404	113.769	dead_coral	2.8	25	Unknown	Unknown	Unknown	Unknown	None	n	y	Medina Lab, Penn State, USA can be reextracted	Coral Mucus	mucus	E7.Gal.fasc.1	None	WA_236_M	n	E7.5.Gal.fasc.1.20150621	Galaxea fascicularis	Galaxea	fascicularis	Galaxea fascicularis	Galaxea	fascicularis	live coral	measured	13	30	15	D3	None	n	0	None	n
E7.5.Gal.fasc.1.20150621.S	TGGTGTCCGT	AGATCGGAAGAGCACACGTCTGAACTCCAGTCA	AGATCGGAAGAGCGTCGTGTAGGGAAAGAGTGT	ALVCP	Pollock210	Bills Bay_20150621	2015-06-21	20150621	Bills Bay	10:58:00	2015-06-21 10:58:00	1	-23.1404	113.769	dead_coral	2.8	25	Unknown	Unknown	Unknown	Unknown	None	n	y	Medina Lab, Penn State, USA can be reextracted	Coral Skeleton	organic material	E7.Gal.fasc.1	None	WA_236_S	n	E7.5.Gal.fasc.1.20150621	Galaxea fascicularis	Galaxea	fascicularis	Galaxea fascicularis	Galaxea	fascicularis	live coral	measured	13	30	15	D3	None	n	0	None	n
E7.5.Gal.fasc.1.20150621.T	GGTTGGAGTT	AGATCGGAAGAGCACACGTCTGAACTCCAGTCA	AGATCGGAAGAGCGTCGTGTAGGGAAAGAGTGT	ALVCP	Pollock211	Bills Bay_20150621	2015-06-21	20150621	Bills Bay	10:58:00	2015-06-21 10:58:00	1	-23.1404	113.769	dead_coral	2.8	25	Unknown	Unknown	Unknown	Unknown	None	n	y	Medina Lab, Penn State, USA can be reextracted	Coral Tissue	organic material	E7.Gal.fasc.1	None	WA_236_T	n	E7.5.Gal.fasc.1.20150621	Galaxea fascicularis	Galaxea	fascicularis	Galaxea fascicularis	Galaxea	fascicularis	live coral	measured	13	30	15	D3	None	n	0	None	n
E7.5.Gal.fasc.1.20150622.M	GTTGATGAGT	AGATCGGAAGAGCACACGTCTGAACTCCAGTCA	AGATCGGAAGAGCGTCGTGTAGGGAAAGAGTGT	AN5UL	Pollock569_WA_244_M	Bills Bay_20150622	2015-06-22	20150622	Bills Bay	10:11:00	2015-06-22 10:11:00	1	-23.1404	113.769	dead_coral	2.8	25	Unknown	Unknown	Unknown	Unknown	None	n	y	Medina Lab, Penn State, USA can be reextracted	Coral Mucus	mucus	E7.Gal.fasc.1	None	WA_244_M	n	E7.5.Gal.fasc.1.20150622	Galaxea fascicularis	Galaxea	fascicularis	Galaxea fascicularis	Galaxea	fascicularis	live coral	measured	8	18	13	D4	None	n	0	None	n
E7.5.Gal.fasc.1.20150622.S	TGTTGTGGTA	AGATCGGAAGAGCACACGTCTGAACTCCAGTCA	AGATCGGAAGAGCGTCGTGTAGGGAAAGAGTGT	AN5UL	Pollock570_WA_244_S	Bills Bay_20150622	2015-06-22	20150622	Bills Bay	10:11:00	2015-06-22 10:11:00	1	-23.1404	113.769	dead_coral	2.8	25	Unknown	Unknown	Unknown	Unknown	None	n	y	Medina Lab, Penn State, USA can be reextracted	Coral Skeleton	organic material	E7.Gal.fasc.1	None	WA_244_S	n	E7.5.Gal.fasc.1.20150622	Galaxea fascicularis	Galaxea	fascicularis	Galaxea fascicularis	Galaxea	fascicularis	live coral	measured	8	18	13	D4	None	n	0	None	n
E7.5.Gal.fasc.1.20150622.T	CATCTGGAGT	AGATCGGAAGAGCACACGTCTGAACTCCAGTCA	AGATCGGAAGAGCGTCGTGTAGGGAAAGAGTGT	ALVCP	Pollock219	Bills Bay_20150622	2015-06-22	20150622	Bills Bay	10:11:00	2015-06-22 10:11:00	1	-23.1404	113.769	dead_coral	2.8	25	Unknown	Unknown	Unknown	Unknown	None	n	y	Medina Lab, Penn State, USA can be reextracted	Coral Tissue	organic material	E7.Gal.fasc.1	None	WA_244_T	n	E7.5.Gal.fasc.1.20150622	Galaxea fascicularis	Galaxea	fascicularis	Galaxea fascicularis	Galaxea	fascicularis	live coral	measured	8	18	13	D4	None	n	0	None	n
E7.6.Acr.hyac.1.20150622.M	GTGAAGGTAA	AGATCGGAAGAGCACACGTCTGAACTCCAGTCA	AGATCGGAAGAGCGTCGTGTAGGGAAAGAGTGT	AN5UL	Pollock571_WA_245_M	Bills Bay_20150622	2015-06-22	20150622	Bills Bay	10:44:00	2015-06-22 10:44:00	1	-23.1404	113.769	dead_coral	1.9	25	Unknown	Unknown	Unknown	Unknown	None	n	y	Medina Lab, Penn State, USA can be reextracted	Coral Mucus	mucus	E7.Acr.hyac.1	None	WA_245_M	n	E7.6.Acr.hyac.1.20150622	Acropora hyacinthus	Acropora	hyacinthus	Acropora hyacinthus	Acropora	hyacinthus	live coral	measured	15	75	57	E4	None	n	0	None	n
E7.6.Acr.hyac.1.20150622.S	TTAGTGGTGA	AGATCGGAAGAGCACACGTCTGAACTCCAGTCA	AGATCGGAAGAGCGTCGTGTAGGGAAAGAGTGT	AN5UL	Pollock572_WA_245_S	Bills Bay_20150622	2015-06-22	20150622	Bills Bay	10:44:00	2015-06-22 10:44:00	1	-23.1404	113.769	dead_coral	1.9	25	Unknown	Unknown	Unknown	Unknown	None	n	y	Medina Lab, Penn State, USA can be reextracted	Coral Skeleton	organic material	E7.Acr.hyac.1	None	WA_245_S	n	E7.6.Acr.hyac.1.20150622	Acropora hyacinthus	Acropora	hyacinthus	Acropora hyacinthus	Acropora	hyacinthus	live coral	measured	15	75	57	E4	None	n	0	None	n
E7.6.Acr.hyac.1.20150622.T	TGTAGGTGGA	AGATCGGAAGAGCACACGTCTGAACTCCAGTCA	AGATCGGAAGAGCGTCGTGTAGGGAAAGAGTGT	AN5UL	Pollock573_WA_245_T	Bills Bay_20150622	2015-06-22	20150622	Bills Bay	10:44:00	2015-06-22 10:44:00	1	-23.1404	113.769	dead_coral	1.9	25	Unknown	Unknown	Unknown	Unknown	None	n	y	Medina Lab, Penn State, USA can be reextracted	Coral Tissue	organic material	E7.Acr.hyac.1	None	WA_245_T	n	E7.6.Acr.hyac.1.20150622	Acropora hyacinthus	Acropora	hyacinthus	Acropora hyacinthus	Acropora	hyacinthus	live coral	measured	15	75	57	E4	None	n	0	None	n
E7.6.Acr.hyac.2.20150622.M	CATTCTCTGA	AGATCGGAAGAGCACACGTCTGAACTCCAGTCA	AGATCGGAAGAGCGTCGTGTAGGGAAAGAGTGT	ALVCP	Pollock220	Bills Bay_20150622	2015-06-22	20150622	Bills Bay	10:50:00	2015-06-22 10:50:00	2	-23.1404	113.769	dead_coral	1.9	25	Unknown	Unknown	Unknown	Unknown	None	n	y	Medina Lab, Penn State, USA can be reextracted	Coral Mucus	mucus	E7.Acr.hyac.2	None	WA_246_M	n	E7.6.Acr.hyac.2.20150622	Acropora hyacinthus	Acropora	hyacinthus	Acropora hyacinthus	Acropora	hyacinthus	live coral	measured	20	20	22	D4	None	n	0	None	n
E7.6.Acr.hyac.2.20150622.S	TAGGTGGAAT	AGATCGGAAGAGCACACGTCTGAACTCCAGTCA	AGATCGGAAGAGCGTCGTGTAGGGAAAGAGTGT	AN5UL	Pollock574_WA_246_S	Bills Bay_20150622	2015-06-22	20150622	Bills Bay	10:50:00	2015-06-22 10:50:00	2	-23.1404	113.769	dead_coral	1.9	25	Unknown	Unknown	Unknown	Unknown	None	n	y	Medina Lab, Penn State, USA can be reextracted	Coral Skeleton	organic material	E7.Acr.hyac.2	None	WA_246_S	n	E7.6.Acr.hyac.2.20150622	Acropora hyacinthus	Acropora	hyacinthus	Acropora hyacinthus	Acropora	hyacinthus	live coral	measured	20	20	22	D4	None	n	0	None	n
E7.6.Acr.hyac.2.20150622.T	GTGTGGTTGT	AGATCGGAAGAGCACACGTCTGAACTCCAGTCA	AGATCGGAAGAGCGTCGTGTAGGGAAAGAGTGT	AN5UL	Pollock575_WA_246_T	Bills Bay_20150622	2015-06-22	20150622	Bills Bay	10:50:00	2015-06-22 10:50:00	2	-23.1404	113.769	dead_coral	1.9	25	Unknown	Unknown	Unknown	Unknown	None	n	y	Medina Lab, Penn State, USA can be reextracted	Coral Tissue	organic material	E7.Acr.hyac.2	None	WA_246_T	n	E7.6.Acr.hyac.2.20150622	Acropora hyacinthus	Acropora	hyacinthus	Acropora hyacinthus	Acropora	hyacinthus	live coral	measured	20	20	22	D4	None	n	0	None	n
E7.6.Acr.hyac.3.20150622.M	TTGTTGCTGT	AGATCGGAAGAGCACACGTCTGAACTCCAGTCA	AGATCGGAAGAGCGTCGTGTAGGGAAAGAGTGT	AN5UL	Pollock576_WA_247_M	Bills Bay_20150622	2015-06-22	20150622	Bills Bay	10:58:00	2015-06-22 10:58:00	3	-23.1404	113.769	dead_coral	1.9	25	Unknown	Unknown	Unknown	Unknown	None	n	y	Medina Lab, Penn State, USA can be reextracted	Coral Mucus	mucus	E7.Acr.hyac.3	None	WA_247_M	n	E7.6.Acr.hyac.3.20150622	Acropora hyacinthus	Acropora	hyacinthus	Acropora hyacinthus	Acropora	hyacinthus	live coral	measured	30	20	30	D4	None	n	0	None	n
E7.6.Acr.hyac.3.20150622.S	GGTGTTAGTG	AGATCGGAAGAGCACACGTCTGAACTCCAGTCA	AGATCGGAAGAGCGTCGTGTAGGGAAAGAGTGT	ALVCP	Pollock221	Bills Bay_20150622	2015-06-22	20150622	Bills Bay	10:58:00	2015-06-22 10:58:00	3	-23.1404	113.769	dead_coral	1.9	25	Unknown	Unknown	Unknown	Unknown	None	n	y	Medina Lab, Penn State, USA can be reextracted	Coral Skeleton	organic material	E7.Acr.hyac.3	None	WA_247_S	n	E7.6.Acr.hyac.3.20150622	Acropora hyacinthus	Acropora	hyacinthus	Acropora hyacinthus	Acropora	hyacinthus	live coral	measured	30	20	30	D4	None	n	0	None	n
E7.6.Acr.hyac.3.20150622.T	GATGAGGTAT	AGATCGGAAGAGCACACGTCTGAACTCCAGTCA	AGATCGGAAGAGCGTCGTGTAGGGAAAGAGTGT	ALVCP	Pollock222	Bills Bay_20150622	2015-06-22	20150622	Bills Bay	10:58:00	2015-06-22 10:58:00	3	-23.1404	113.769	dead_coral	1.9	25	Unknown	Unknown	Unknown	Unknown	None	n	y	Medina Lab, Penn State, USA can be reextracted	Coral Tissue	organic material	E7.Acr.hyac.3	None	WA_247_T	n	E7.6.Acr.hyac.3.20150622	Acropora hyacinthus	Acropora	hyacinthus	Acropora hyacinthus	Acropora	hyacinthus	live coral	measured	30	20	30	D4	None	n	0	None	n
E7.6.Mon.aequ.1.20150620.M	GACGATCGCA	AGATCGGAAGAGCACACGTCTGAACTCCAGTCA	AGATCGGAAGAGCGTCGTGTAGGGAAAGAGTGT	AN5UL	Pollock527_WA_217_M	Bills Bay_20150620	2015-06-20	20150620	Bills Bay	16:40:00	2015-06-20 16:40:00	1	-23.1404	113.769	dead_coral	1	26	Unknown	Unknown	Unknown	Unknown	None	n	y	Medina Lab, Penn State, USA can be reextracted	Coral Mucus	mucus	E7.Mon.aequ.1	None	WA_217_M	n	E7.6.Mon.aequ.1.20150620	Montipora aequituberculata	Montipora	aequituberculata	Montipora aequituberculata	Montipora	aequituberculata	live coral	measured	45	99	100	D6	None	y	5	white syndrome	y
E7.6.Mon.aequ.1.20150620.S	ACGATACACT	AGATCGGAAGAGCACACGTCTGAACTCCAGTCA	AGATCGGAAGAGCGTCGTGTAGGGAAAGAGTGT	ALVCP	Pollock191	Bills Bay_20150620	2015-06-20	20150620	Bills Bay	16:40:00	2015-06-20 16:40:00	1	-23.1404	113.769	dead_coral	1	26	Unknown	Unknown	Unknown	Unknown	None	n	y	Medina Lab, Penn State, USA can be reextracted	Coral Skeleton	organic material	E7.Mon.aequ.1	None	WA_217_S	n	E7.6.Mon.aequ.1.20150620	Montipora aequituberculata	Montipora	aequituberculata	Montipora aequituberculata	Montipora	aequituberculata	live coral	measured	45	99	100	D6	None	y	5	white syndrome	y
E7.6.Mon.aequ.1.20150620.T	ACTCGATAGT	AGATCGGAAGAGCACACGTCTGAACTCCAGTCA	AGATCGGAAGAGCGTCGTGTAGGGAAAGAGTGT	AN5UL	Pollock528_WA_217_T	Bills Bay_20150620	2015-06-20	20150620	Bills Bay	16:40:00	2015-06-20 16:40:00	1	-23.1404	113.769	dead_coral	1	26	Unknown	Unknown	Unknown	Unknown	None	n	y	Medina Lab, Penn State, USA can be reextracted	Coral Tissue	organic material	E7.Mon.aequ.1	None	WA_217_T	n	E7.6.Mon.aequ.1.20150620	Montipora aequituberculata	Montipora	aequituberculata	Montipora aequituberculata	Montipora	aequituberculata	live coral	measured	45	99	100	D6	None	y	5	white syndrome	y
E7.6.Mon.aequ.2.20150620.M	TAGTACTAGA	AGATCGGAAGAGCACACGTCTGAACTCCAGTCA	AGATCGGAAGAGCGTCGTGTAGGGAAAGAGTGT	AN5UL	Pollock529_WA_218_M	Bills Bay_20150620	2015-06-20	20150620	Bills Bay	16:46:00	2015-06-20 16:46:00	2	-23.1404	113.769	dead_coral	1	26	Unknown	Unknown	Unknown	Unknown	None	n	y	Medina Lab, Penn State, USA can be reextracted	Coral Mucus	mucus	E7.Mon.aequ.2	None	WA_218_M	n	E7.6.Mon.aequ.2.20150620	Montipora aequituberculata	Montipora	aequituberculata	Montipora aequituberculata	Montipora	aequituberculata	live coral	measured	30	50	28	D6	None	n	0	None	n
E7.6.Mon.aequ.2.20150620.S	GATATATGTC	AGATCGGAAGAGCACACGTCTGAACTCCAGTCA	AGATCGGAAGAGCGTCGTGTAGGGAAAGAGTGT	AN5UL	Pollock530_WA_218_S	Bills Bay_20150620	2015-06-20	20150620	Bills Bay	16:46:00	2015-06-20 16:46:00	2	-23.1404	113.769	dead_coral	1	26	Unknown	Unknown	Unknown	Unknown	None	n	y	Medina Lab, Penn State, USA can be reextracted	Coral Skeleton	organic material	E7.Mon.aequ.2	None	WA_218_S	n	E7.6.Mon.aequ.2.20150620	Montipora aequituberculata	Montipora	aequituberculata	Montipora aequituberculata	Montipora	aequituberculata	live coral	measured	30	50	28	D6	None	n	0	None	n
E7.6.Mon.aequ.2.20150620.T	TGATGTATGT	AGATCGGAAGAGCACACGTCTGAACTCCAGTCA	AGATCGGAAGAGCGTCGTGTAGGGAAAGAGTGT	AN5UL	Pollock531_WA_218_T	Bills Bay_20150620	2015-06-20	20150620	Bills Bay	16:46:00	2015-06-20 16:46:00	2	-23.1404	113.769	dead_coral	1	26	Unknown	Unknown	Unknown	Unknown	None	n	y	Medina Lab, Penn State, USA can be reextracted	Coral Tissue	organic material	E7.Mon.aequ.2	None	WA_218_T	n	E7.6.Mon.aequ.2.20150620	Montipora aequituberculata	Montipora	aequituberculata	Montipora aequituberculata	Montipora	aequituberculata	live coral	measured	30	50	28	D6	None	n	0	None	n
E7.6.Mon.aequ.3.20150620.M	AGTGTACTCA	AGATCGGAAGAGCACACGTCTGAACTCCAGTCA	AGATCGGAAGAGCGTCGTGTAGGGAAAGAGTGT	AN5UL	Pollock532_WA_219_M	Bills Bay_20150620	2015-06-20	20150620	Bills Bay	16:46:00	2015-06-20 16:46:00	3	-23.1404	113.769	dead_coral	1	26	Unknown	Unknown	Unknown	Unknown	None	n	y	Medina Lab, Penn State, USA can be reextracted	Coral Mucus	mucus	E7.Mon.aequ.3	None	WA_219_M	n	E7.6.Mon.aequ.3.20150620	Montipora aequituberculata	Montipora	aequituberculata	Montipora aequituberculata	Montipora	aequituberculata	live coral	measured	24	17	26	D6	None	n	0	None	n
E7.6.Mon.aequ.3.20150620.S	ACGATCACAT	AGATCGGAAGAGCACACGTCTGAACTCCAGTCA	AGATCGGAAGAGCGTCGTGTAGGGAAAGAGTGT	AN5UL	Pollock533_WA_219_S	Bills Bay_20150620	2015-06-20	20150620	Bills Bay	16:46:00	2015-06-20 16:46:00	3	-23.1404	113.769	dead_coral	1	26	Unknown	Unknown	Unknown	Unknown	None	n	y	Medina Lab, Penn State, USA can be reextracted	Coral Skeleton	organic material	E7.Mon.aequ.3	None	WA_219_S	n	E7.6.Mon.aequ.3.20150620	Montipora aequituberculata	Montipora	aequituberculata	Montipora aequituberculata	Montipora	aequituberculata	live coral	measured	24	17	26	D6	None	n	0	None	n
E7.6.Mon.aequ.3.20150620.T	ACGTGCTCTG	AGATCGGAAGAGCACACGTCTGAACTCCAGTCA	AGATCGGAAGAGCGTCGTGTAGGGAAAGAGTGT	AN5UL	Pollock534_WA_219_T	Bills Bay_20150620	2015-06-20	20150620	Bills Bay	16:46:00	2015-06-20 16:46:00	3	-23.1404	113.769	dead_coral	1	26	Unknown	Unknown	Unknown	Unknown	None	n	y	Medina Lab, Penn State, USA can be reextracted	Coral Tissue	organic material	E7.Mon.aequ.3	None	WA_219_T	n	E7.6.Mon.aequ.3.20150620	Montipora aequituberculata	Montipora	aequituberculata	Montipora aequituberculata	Montipora	aequituberculata	live coral	measured	24	17	26	D6	None	n	0	None	n
E7.6.Mon.aequ.4.20150620.M	ACGCACATAT	AGATCGGAAGAGCACACGTCTGAACTCCAGTCA	AGATCGGAAGAGCGTCGTGTAGGGAAAGAGTGT	AN5UL	Pollock535_WA_221_M	Bills Bay_20150620	2015-06-20	20150620	Bills Bay	17:04:00	2015-06-20 17:04:00	4	-23.1404	113.769	live coral	1	26	Unknown	Unknown	Unknown	Unknown	None	n	y	Medina Lab, Penn State, USA can be reextracted	Coral Mucus	mucus	E7.Mon.aequ.4	None	WA_221_M	n	E7.6.Mon.aequ.4.20150620	Montipora aequituberculata	Montipora	aequituberculata	Montipora aequituberculata	Montipora	aequituberculata	live coral	measured	20	30	17	D6	None	n	0	None	n
E7.6.Mon.aequ.4.20150620.S	CACGAGATGA	AGATCGGAAGAGCACACGTCTGAACTCCAGTCA	AGATCGGAAGAGCGTCGTGTAGGGAAAGAGTGT	AN5UL	Pollock536_WA_221_S	Bills Bay_20150620	2015-06-20	20150620	Bills Bay	17:04:00	2015-06-20 17:04:00	4	-23.1404	113.769	live coral	1	26	Unknown	Unknown	Unknown	Unknown	None	n	y	Medina Lab, Penn State, USA can be reextracted	Coral Skeleton	organic material	E7.Mon.aequ.4	None	WA_221_S	n	E7.6.Mon.aequ.4.20150620	Montipora aequituberculata	Montipora	aequituberculata	Montipora aequituberculata	Montipora	aequituberculata	live coral	measured	20	30	17	D6	None	n	0	None	n
E7.6.Mon.aequ.4.20150620.T	GTTGATGAGT	AGATCGGAAGAGCACACGTCTGAACTCCAGTCA	AGATCGGAAGAGCGTCGTGTAGGGAAAGAGTGT	ALVCP	Pollock193	Bills Bay_20150620	2015-06-20	20150620	Bills Bay	17:04:00	2015-06-20 17:04:00	4	-23.1404	113.769	live coral	1	26	Unknown	Unknown	Unknown	Unknown	None	n	y	Medina Lab, Penn State, USA can be reextracted	Coral Tissue	organic material	E7.Mon.aequ.4	None	WA_221_T	n	E7.6.Mon.aequ.4.20150620	Montipora aequituberculata	Montipora	aequituberculata	Montipora aequituberculata	Montipora	aequituberculata	live coral	measured	20	30	17	D6	None	n	0	None	n
E7.7.Pav.vari.1.20150622.M	GTAATGGAGT	AGATCGGAAGAGCACACGTCTGAACTCCAGTCA	AGATCGGAAGAGCGTCGTGTAGGGAAAGAGTGT	AN5UL	Pollock583_WA_254_M	Bills Bay_20150622	2015-06-22	20150622	Bills Bay	17:16:00	2015-06-22 17:16:00	1	-23.1404	113.769	dead_coral	2	23	Unknown	Unknown	Unknown	Unknown	None	n	y	Medina Lab, Penn State, USA can be reextracted	Coral Mucus	mucus	E7.Pav.vari.1	None	WA_254_M	n	E7.7.Pav.vari.1.20150622	Pavona varians	Pavona	varians	Pavona varians	Pavona	varians	live coral	measured	20	80	40	D4	None	n	0	Growth anomaly	y
E7.7.Pav.vari.1.20150622.S	GCCATGTCAT	AGATCGGAAGAGCACACGTCTGAACTCCAGTCA	AGATCGGAAGAGCGTCGTGTAGGGAAAGAGTGT	ALVCP	Pollock235	Bills Bay_20150622	2015-06-22	20150622	Bills Bay	17:16:00	2015-06-22 17:16:00	1	-23.1404	113.769	dead_coral	2	23	Unknown	Unknown	Unknown	Unknown	None	n	y	Medina Lab, Penn State, USA can be reextracted	Coral Skeleton	organic material	E7.Pav.vari.1	None	WA_254_S	n	E7.7.Pav.vari.1.20150622	Pavona varians	Pavona	varians	Pavona varians	Pavona	varians	live coral	measured	20	80	40	D4	None	n	0	Growth anomaly	y
E7.7.Pav.vari.1.20150622.T	GGTCAGTGTA	AGATCGGAAGAGCACACGTCTGAACTCCAGTCA	AGATCGGAAGAGCGTCGTGTAGGGAAAGAGTGT	AN5UL	Pollock584_WA_254_T	Bills Bay_20150622	2015-06-22	20150622	Bills Bay	17:16:00	2015-06-22 17:16:00	1	-23.1404	113.769	dead_coral	2	23	Unknown	Unknown	Unknown	Unknown	None	n	y	Medina Lab, Penn State, USA can be reextracted	Coral Tissue	organic material	E7.Pav.vari.1	None	WA_254_T	n	E7.7.Pav.vari.1.20150622	Pavona varians	Pavona	varians	Pavona varians	Pavona	varians	live coral	measured	20	80	40	D4	None	n	0	Growth anomaly	y
E7.7.Pav.vari.1.20150623.M	CATTCTCTGA	AGATCGGAAGAGCACACGTCTGAACTCCAGTCA	AGATCGGAAGAGCGTCGTGTAGGGAAAGAGTGT	AN5UL	Pollock596_WA_264_M	Bills Bay_20150623	2015-06-23	20150623	Bills Bay	12:34:00	2015-06-23 12:34:00	1	-23.1404	113.769	dead_coral	1.8	21	Unknown	Unknown	Unknown	Unknown	None	n	y	Medina Lab, Penn State, USA can be reextracted	Coral Mucus	mucus	E7.Pav.vari.1	None	WA_264_M	n	E7.7.Pav.vari.1.20150623	Pavona varians	Pavona	varians	Pavona varians	Pavona	varians	live coral	measured	60	60	30	D4	None	n	0	None	n
E7.7.Pav.vari.1.20150623.S	GGTGTTAGTG	AGATCGGAAGAGCACACGTCTGAACTCCAGTCA	AGATCGGAAGAGCGTCGTGTAGGGAAAGAGTGT	AN5UL	Pollock597_WA_264_S	Bills Bay_20150623	2015-06-23	20150623	Bills Bay	12:34:00	2015-06-23 12:34:00	1	-23.1404	113.769	dead_coral	1.8	21	Unknown	Unknown	Unknown	Unknown	None	n	y	Medina Lab, Penn State, USA can be reextracted	Coral Skeleton	organic material	E7.Pav.vari.1	None	WA_264_S	n	E7.7.Pav.vari.1.20150623	Pavona varians	Pavona	varians	Pavona varians	Pavona	varians	live coral	measured	60	60	30	D4	None	n	0	None	n
E7.7.Pav.vari.1.20150623.T	TGTTCGATAG	AGATCGGAAGAGCACACGTCTGAACTCCAGTCA	AGATCGGAAGAGCGTCGTGTAGGGAAAGAGTGT	ALVCP	Pollock244	Bills Bay_20150623	2015-06-23	20150623	Bills Bay	12:34:00	2015-06-23 12:34:00	1	-23.1404	113.769	dead_coral	1.8	21	Unknown	Unknown	Unknown	Unknown	None	n	y	Medina Lab, Penn State, USA can be reextracted	Coral Tissue	organic material	E7.Pav.vari.1	None	WA_264_T	n	E7.7.Pav.vari.1.20150623	Pavona varians	Pavona	varians	Pavona varians	Pavona	varians	live coral	measured	60	60	30	D4	None	n	0	None	n
E7.7.Pav.vari.2.20150622.M	CGTTAGCGTA	AGATCGGAAGAGCACACGTCTGAACTCCAGTCA	AGATCGGAAGAGCGTCGTGTAGGGAAAGAGTGT	AN5UL	Pollock585_WA_255_M	Bills Bay_20150622	2015-06-22	20150622	Bills Bay	17:25:00	2015-06-22 17:25:00	3	-23.1404	113.769	dead_coral	2	23	Unknown	Unknown	Unknown	Unknown	None	n	y	Medina Lab, Penn State, USA can be reextracted	Coral Mucus	mucus	E7.Pav.vari.2	None	WA_255_M	n	E7.7.Pav.vari.2.20150622	Pavona varians	Pavona	varians	Pavona varians	Pavona	varians	live coral	measured	37	37	30	D3	None	n	0	None	n
E7.7.Pav.vari.2.20150622.S	CAGGTCACAT	AGATCGGAAGAGCACACGTCTGAACTCCAGTCA	AGATCGGAAGAGCGTCGTGTAGGGAAAGAGTGT	ALVCP	Pollock236	Bills Bay_20150622	2015-06-22	20150622	Bills Bay	17:25:00	2015-06-22 17:25:00	3	-23.1404	113.769	dead_coral	2	23	Unknown	Unknown	Unknown	Unknown	None	n	y	Medina Lab, Penn State, USA can be reextracted	Coral Skeleton	organic material	E7.Pav.vari.2	None	WA_255_S	n	E7.7.Pav.vari.2.20150622	Pavona varians	Pavona	varians	Pavona varians	Pavona	varians	live coral	measured	37	37	30	D3	None	n	0	None	n
E7.7.Pav.vari.2.20150622.T	TGGTGTCCGT	AGATCGGAAGAGCACACGTCTGAACTCCAGTCA	AGATCGGAAGAGCGTCGTGTAGGGAAAGAGTGT	AN5UL	Pollock586_WA_255_T	Bills Bay_20150622	2015-06-22	20150622	Bills Bay	17:25:00	2015-06-22 17:25:00	3	-23.1404	113.769	dead_coral	2	23	Unknown	Unknown	Unknown	Unknown	None	n	y	Medina Lab, Penn State, USA can be reextracted	Coral Tissue	organic material	E7.Pav.vari.2	None	WA_255_T	n	E7.7.Pav.vari.2.20150622	Pavona varians	Pavona	varians	Pavona varians	Pavona	varians	live coral	measured	37	37	30	D3	None	n	0	None	n
E7.Sed.1.20150619	AGTCAGACGC	AGATCGGAAGAGCACACGTCTGAACTCCAGTCA	AGATCGGAAGAGCGTCGTGTAGGGAAAGAGTGT	ALVCP	Pollock192	Bills Bommie_20150619	2015-06-19	20150619	Bills Bommie	11:30:00	2015-06-19 11:30:00	1	-23.205	113.768	None	2	25	Unknown	Unknown	Unknown	Unknown	None	n	y	Medina Lab, Penn State, USA can be reextracted	Reef Sediment	sandy sediment	WA_220	None	WA_220		not_applicable	not_applicable	not_applicable	not_applicable	not_applicable	not_applicable	not_applicable	not_applicable	not_applicable	not_applicable	not_applicable	not_applicable	not_applicable	not_applicable	not_applicable	not_applicable	not_applicable	not_applicable
E7.Sed.1.20150620	AGCGAGTATG	AGATCGGAAGAGCACACGTCTGAACTCCAGTCA	AGATCGGAAGAGCGTCGTGTAGGGAAAGAGTGT	ALVCP	Pollock190	Bills Bay_20150620	2015-06-20	20150620	Bills Bay	17:37:00	2015-06-20 17:37:00	1	-23.1404	113.769	None	1	26	Unknown	Unknown	Unknown	Unknown	None	n	y	Medina Lab, Penn State, USA can be reextracted	Reef Sediment	sandy sediment	WA_216	None	WA_216		not_applicable	not_applicable	not_applicable	not_applicable	not_applicable	not_applicable	not_applicable	not_applicable	not_applicable	not_applicable	not_applicable	not_applicable	not_applicable	not_applicable	not_applicable	not_applicable	not_applicable	not_applicable
E7.Sed.1.20150621	CCTCGTTGTT	AGATCGGAAGAGCACACGTCTGAACTCCAGTCA	AGATCGGAAGAGCGTCGTGTAGGGAAAGAGTGT	ALVCP	Pollock212	Bills Bay_20150621	2015-06-21	20150621	Bills Bay	11:00:00	2015-06-21 11:00:00	1	-23.1404	113.769	None	2.8	25	Unknown	Unknown	Unknown	Unknown	None	n	y	Medina Lab, Penn State, USA can be reextracted	Reef Sediment	sandy sediment	WA_237	None	WA_237		not_applicable	not_applicable	not_applicable	not_applicable	not_applicable	not_applicable	not_applicable	not_applicable	not_applicable	not_applicable	not_applicable	not_applicable	not_applicable	not_applicable	not_applicable	not_applicable	not_applicable	not_applicable
E7.Sed.1.20150622	GATGGTTGTA	AGATCGGAAGAGCACACGTCTGAACTCCAGTCA	AGATCGGAAGAGCGTCGTGTAGGGAAAGAGTGT	ALVCP	Pollock213	Bills Bay_20150622	2015-06-22	20150622	Bills Bay	12:00:00	2015-06-22 12:00:00	1	-23.1404	113.769	None	2	25	Unknown	Unknown	Unknown	Unknown	None	n	y	Medina Lab, Penn State, USA can be reextracted	Reef Sediment	sandy sediment	WA_239	None	WA_239		not_applicable	not_applicable	not_applicable	not_applicable	not_applicable	not_applicable	not_applicable	not_applicable	not_applicable	not_applicable	not_applicable	not_applicable	not_applicable	not_applicable	not_applicable	not_applicable	not_applicable	not_applicable
E7.Sed.1.20150623	GATAAGAAGG	AGATCGGAAGAGCACACGTCTGAACTCCAGTCA	AGATCGGAAGAGCGTCGTGTAGGGAAAGAGTGT	ALVCP	Pollock237	Bills Bay_20150623	2015-06-23	20150623	Bills Bay	11:00:00	2015-06-23 11:00:00	1	-23.1404	113.769	None	3	25	Unknown	Unknown	Unknown	Unknown	None	n	y	Medina Lab, Penn State, USA can be reextracted	Reef Sediment	sandy sediment	WA_258	None	WA_258		not_applicable	not_applicable	not_applicable	not_applicable	not_applicable	not_applicable	not_applicable	not_applicable	not_applicable	not_applicable	not_applicable	not_applicable	not_applicable	not_applicable	not_applicable	not_applicable	not_applicable	not_applicable
Negative.Control.1	ATAGCCGTGT	AGATCGGAAGAGCACACGTCTGAACTCCAGTCA	AGATCGGAAGAGCGTCGTGTAGGGAAAGAGTGT	ALVCP	Pollock376	Unknown	Unknown	Unknown	Unknown	Unknown	Unknown	Unknown	Unknown	Unknown	Unknown	Unknown	Unknown	Unknown	Unknown	Unknown	Unknown	Unknown	Unknown	Unknown	Unknown	Unknown	Unknown	Unknown	Unknown	Unknown	Unknown	Unknown	Unknown	Unknown	Unknown	Unknown	Unknown	Unknown	Unknown	Unknown	Unknown	Unknown	Unknown	Unknown	Unknown	Unknown	Unknown	Unknown	Unknown
Negative.Control.2	TCACGACGAA	AGATCGGAAGAGCACACGTCTGAACTCCAGTCA	AGATCGGAAGAGCGTCGTGTAGGGAAAGAGTGT	ALVCP	Pollock375	Unknown	Unknown	Unknown	Unknown	Unknown	Unknown	Unknown	Unknown	Unknown	Unknown	Unknown	Unknown	Unknown	Unknown	Unknown	Unknown	Unknown	Unknown	Unknown	Unknown	Unknown	Unknown	Unknown	Unknown	Unknown	Unknown	Unknown	Unknown	Unknown	Unknown	Unknown	Unknown	Unknown	Unknown	Unknown	Unknown	Unknown	Unknown	Unknown	Unknown	Unknown	Unknown	Unknown	Unknown
Negative.Control.3	ATCTGTCCAT	AGATCGGAAGAGCACACGTCTGAACTCCAGTCA	AGATCGGAAGAGCGTCGTGTAGGGAAAGAGTGT	ALVCP	Pollock374	Unknown	Unknown	Unknown	Unknown	Unknown	Unknown	Unknown	Unknown	Unknown	Unknown	Unknown	Unknown	Unknown	Unknown	Unknown	Unknown	Unknown	Unknown	Unknown	Unknown	Unknown	Unknown	Unknown	Unknown	Unknown	Unknown	Unknown	Unknown	Unknown	Unknown	Unknown	Unknown	Unknown	Unknown	Unknown	Unknown	Unknown	Unknown	Unknown	Unknown	Unknown	Unknown	Unknown	Unknown
Negative.Control.4	ACTTAGAGAG	AGATCGGAAGAGCACACGTCTGAACTCCAGTCA	AGATCGGAAGAGCGTCGTGTAGGGAAAGAGTGT	ALVCP	Pollock373	Unknown	Unknown	Unknown	Unknown	Unknown	Unknown	Unknown	Unknown	Unknown	Unknown	Unknown	Unknown	Unknown	Unknown	Unknown	Unknown	Unknown	Unknown	Unknown	Unknown	Unknown	Unknown	Unknown	Unknown	Unknown	Unknown	Unknown	Unknown	Unknown	Unknown	Unknown	Unknown	Unknown	Unknown	Unknown	Unknown	Unknown	Unknown	Unknown	Unknown	Unknown	Unknown	Unknown	Unknown
[truncated: 162 more columns]
