# Supplementary material for: Coral-associated bacteria demonstrate phylosymbiosis and cophylogeny
Source: Nat Commun. 2018 Nov 22;9:4921. doi: 10.1038/s41467-018-07275-x (PMC6250698; doi:10.1038/s41467-018-07275-x)
Supplement: Supplementary file 7 — Supplementary Data 3 [file 41467_2018_7275_MOESM7_ESM.xlsx]

## Sheet: S3a Core_OTUs_summary
Supplementary Data S3a: Core OTUs by prevalence
Prevalent OTUs by sequencing depth. OTUs corresponding to reference Greengenes ids are listed by id number. For other denovo OTUs Greengenes taxonomy and an internal id (for comparison with intermediate data files) is provided. Greater rarefaction depths can expand the scope of the core microbiome both by excluding samples and by targeting rare microbes. Detailed taxonomic breakdowns and a machin…
Greengenes Id	Taxonomy (Greengenes 13_8 Taxonomy ID)	1000 Sequences per sample			5000 Sequences per sample			10000 Sequences per sample			15000 Sequences per sample			20000 Sequences per sample
		(70% prevalence)			(70% prevalence)			(70% prevalence)			(70% prevalence)			(70% prevalence)
		Mucus	Tissue	Skeleton	Mucus	Tissue	Skeleton	Mucus	Tissue	Skeleton	Mucus	Tissue	Skeleton	Mucus	Tissue	Skeleton
231908	k__Bacteria;p__Cyanobacteria;c__Synechococcophycideae;o__Synechococcales;f__Synechococcaceae;g__Synechococcus;s__	X			X			X			X			X
109431	k__Bacteria, p__Proteobacteria, c__Gammaproteobacteria, o__Oceanospirillales, f__Endozoicimonaceae, g__, s__							X	X	X	X	X	X	X	X	X
New.ReferenceOTU0	New.ReferenceOTU0 k__Bacteria, p__Bacteroidetes, c__Flavobacteriia, o__Flavobacteriales, f__Flavobacteriaceae, g__Flavobacterium, s__							X			X			X
739464	k__Bacteria, p__Proteobacteria, c__Gammaproteobacteria, o__Oceanospirillales, f__Endozoicimonaceae, g__, s__					X			X			X			X	X
677165	k__Bacteria, p__Proteobacteria, c__Alphaproteobacteria, o__Rhizobiales, f__Methylobacteriaceae, g__Methylobacterium, s__								X		X	X		X	X
287547	k__Bacteria, p__Proteobacteria, c__Betaproteobacteria, o__Burkholderiales, f__Oxalobacteraceae, g__Ralstonia, s__										X			X
321533	k__Bacteria, p__Bacteroidetes, c__Cytophagia, o__Cytophagales, f__[Amoebophilaceae, g__SGUS912, s__												X		X	X
545648	k__Bacteria, p__Bacteroidetes, c__Flavobacteriia, o__Flavobacteriales, f__Cryomorphaceae, g__, s__										X			X
767326	k__Bacteria, p__Proteobacteria, c__Alphaproteobacteria, o__Rickettsiales, f__Pelagibacteraceae, g__, s__										X
833575	k__Bacteria, p__Proteobacteria, c__Alphaproteobacteria, o__Rickettsiales, f__Pelagibacteraceae, g__, s__										X

## Sheet: S3b Core_OTUs_70
Supplementary Data S3b: 70% Core microbiomes across all samples as measured by prevalence
Prevalent Coral OTUs. Listed OTUs were present in 70% of samples from a given compartment, when rarifying all samples to the specified sequencing depth.
Depth	Minimum Prevalence	Compartment	Greengenes Id	Domain	Phylym	Class	Order	Family	Genus	Species
10000	70	Mucus	109431	Bacteria	Proteobacteria	Gammaproteobacteria	Oceanospirillales	Endozoicimonaceae
10000	70	Skeleton	109431	Bacteria	Proteobacteria	Gammaproteobacteria	Oceanospirillales	Endozoicimonaceae
10000	70	Tissue	109431	Bacteria	Proteobacteria	Gammaproteobacteria	Oceanospirillales	Endozoicimonaceae
15000	70	Mucus	109431	Bacteria	Proteobacteria	Gammaproteobacteria	Oceanospirillales	Endozoicimonaceae
15000	70	Skeleton	109431	Bacteria	Proteobacteria	Gammaproteobacteria	Oceanospirillales	Endozoicimonaceae
15000	70	Tissue	109431	Bacteria	Proteobacteria	Gammaproteobacteria	Oceanospirillales	Endozoicimonaceae
20000	70	Mucus	109431	Bacteria	Proteobacteria	Gammaproteobacteria	Oceanospirillales	Endozoicimonaceae
20000	70	Skeleton	109431	Bacteria	Proteobacteria	Gammaproteobacteria	Oceanospirillales	Endozoicimonaceae
20000	70	Tissue	109431	Bacteria	Proteobacteria	Gammaproteobacteria	Oceanospirillales	Endozoicimonaceae
1000	70	Mucus	231908	Bacteria	Cyanobacteria	Synechococcophycideae	Synechococcales	Synechococcaceae	Synechococcus
5000	70	Mucus	231908	Bacteria	Cyanobacteria	Synechococcophycideae	Synechococcales	Synechococcaceae	Synechococcus
10000	70	Mucus	231908	Bacteria	Cyanobacteria	Synechococcophycideae	Synechococcales	Synechococcaceae	Synechococcus
15000	70	Mucus	231908	Bacteria	Cyanobacteria	Synechococcophycideae	Synechococcales	Synechococcaceae	Synechococcus
20000	70	Mucus	231908	Bacteria	Cyanobacteria	Synechococcophycideae	Synechococcales	Synechococcaceae	Synechococcus
20000	70	Mucus	287547	Bacteria	Proteobacteria	Betaproteobacteria	Burkholderiales	Oxalobacteraceae	Ralstonia
15000	70	Skeleton	321533	Bacteria	Bacteroidetes	Cytophagia	Cytophagales	[Amoebophilaceae	SGUS912
20000	70	Skeleton	321533	Bacteria	Bacteroidetes	Cytophagia	Cytophagales	[Amoebophilaceae	SGUS912
20000	70	Tissue	321533	Bacteria	Bacteroidetes	Cytophagia	Cytophagales	[Amoebophilaceae	SGUS912
15000	70	Mucus	545648	Bacteria	Bacteroidetes	Flavobacteriia	Flavobacteriales	Cryomorphaceae
20000	70	Mucus	545648	Bacteria	Bacteroidetes	Flavobacteriia	Flavobacteriales	Cryomorphaceae
10000	70	Tissue	677165	Bacteria	Proteobacteria	Alphaproteobacteria	Rhizobiales	Methylobacteriaceae	Methylobacterium
15000	70	Mucus	677165	Bacteria	Proteobacteria	Alphaproteobacteria	Rhizobiales	Methylobacteriaceae	Methylobacterium
15000	70	Tissue	677165	Bacteria	Proteobacteria	Alphaproteobacteria	Rhizobiales	Methylobacteriaceae	Methylobacterium
20000	70	Mucus	677165	Bacteria	Proteobacteria	Alphaproteobacteria	Rhizobiales	Methylobacteriaceae	Methylobacterium
20000	70	Tissue	677165	Bacteria	Proteobacteria	Alphaproteobacteria	Rhizobiales	Methylobacteriaceae	Methylobacterium
5000	70	Tissue	739464	Bacteria	Proteobacteria	Gammaproteobacteria	Oceanospirillales	Endozoicimonaceae
10000	70	Tissue	739464	Bacteria	Proteobacteria	Gammaproteobacteria	Oceanospirillales	Endozoicimonaceae
15000	70	Tissue	739464	Bacteria	Proteobacteria	Gammaproteobacteria	Oceanospirillales	Endozoicimonaceae
20000	70	Skeleton	739464	Bacteria	Proteobacteria	Gammaproteobacteria	Oceanospirillales	Endozoicimonaceae
20000	70	Tissue	739464	Bacteria	Proteobacteria	Gammaproteobacteria	Oceanospirillales	Endozoicimonaceae
15000	70	Mucus	767326	Bacteria	Proteobacteria	Alphaproteobacteria	Rickettsiales	Pelagibacteraceae
15000	70	Mucus	833575	Bacteria	Proteobacteria	Alphaproteobacteria	Rickettsiales	Pelagibacteraceae
10000	70	Mucus	New.ReferenceOTU0	Bacteria	Bacteroidetes	Flavobacteriia	Flavobacteriales	Flavobacteriaceae	Flavobacterium
15000	70	Mucus	New.ReferenceOTU0	Bacteria	Bacteroidetes	Flavobacteriia	Flavobacteriales	Flavobacteriaceae	Flavobacterium
20000	70	Mucus	New.ReferenceOTU0	Bacteria	Bacteroidetes	Flavobacteriia	Flavobacteriales	Flavobacteriaceae	Flavobacterium
1000	70	Skeleton	None	None	None	None	None	None	None	None
1000	70	Tissue	None	None	None	None	None	None	None	None
5000	70	Skeleton	None	None	None	None	None	None	None	None

## Sheet: S3c Core_Orders_70
Supplementary Data S3c: 70% prevalent orders
Prevalent Coral orders by compartment. Listed OTUs were present in 70% of samples from a given compartment, when rarifying all samples to the specified sequencing depth. Noteably, 100% of microbial orders present in >= 70% of mucus samples in this study were also present in >95% of control mucus time-series samples from Zaneveld et al., 2016. That study examined Porites, Siderastraea, and Agarici…
Compartment	Depth	Prevalence	Domain	Phylum	Class	Order	Greengenes Taxonomy String	Present in mucus of >95% of control corals in Zaneveld et al., 2016	OTUS in this order reported >50% prevalent in Apprill et al., 2016 mucus samples.
Mucus	1000	70	Unassigned	Other	Other	Other	Unassigned;Other;Other;Other	X
Mucus	1000	70	Bacteria	Bacteroidetes	Flavobacteriia	Flavobacteriales	k__Bacteria;p__Bacteroidetes;c__Flavobacteriia;o__Flavobacteriales	X	X
Mucus	1000	70	Bacteria	Cyanobacteria	Synechococcophycideae	Synechococcales	k__Bacteria;p__Cyanobacteria;c__Synechococcophycideae;o__Synechococcales	X	X
Mucus	1000	70	Bacteria	Proteobacteria	Alphaproteobacteria		k__Bacteria;p__Proteobacteria;c__Alphaproteobacteria;o__	X
Mucus	1000	70	Bacteria	Proteobacteria	Alphaproteobacteria	Rhizobiales	k__Bacteria;p__Proteobacteria;c__Alphaproteobacteria;o__Rhizobiales	X	X
Mucus	1000	70	Bacteria	Proteobacteria	Alphaproteobacteria	Rhodobacterales	k__Bacteria;p__Proteobacteria;c__Alphaproteobacteria;o__Rhodobacterales	X	X
Mucus	1000	70	Bacteria	Proteobacteria	Alphaproteobacteria	Rickettsiales	k__Bacteria;p__Proteobacteria;c__Alphaproteobacteria;o__Rickettsiales	X	X
Mucus	1000	70	Bacteria	Proteobacteria	Gammaproteobacteria	Alteromonadales	k__Bacteria;p__Proteobacteria;c__Gammaproteobacteria;o__Alteromonadales	X	X
Mucus	1000	70	Bacteria	Proteobacteria	Gammaproteobacteria	Oceanospirillales	k__Bacteria;p__Proteobacteria;c__Gammaproteobacteria;o__Oceanospirillales	X	X
Tissue	1000	70	Unassigned	Other	Other	Other	Unassigned;Other;Other;Other
Tissue	1000	70	Bacteria	Bacteroidetes	Cytophagia	Cytophagales	k__Bacteria;p__Bacteroidetes;c__Cytophagia;o__Cytophagales
Tissue	1000	70	Bacteria	Bacteroidetes	Flavobacteriia	Flavobacteriales	k__Bacteria;p__Bacteroidetes;c__Flavobacteriia;o__Flavobacteriales
Tissue	1000	70	Bacteria	Proteobacteria	Alphaproteobacteria		k__Bacteria;p__Proteobacteria;c__Alphaproteobacteria;o__
Tissue	1000	70	Bacteria	Proteobacteria	Alphaproteobacteria	Rhizobiales	k__Bacteria;p__Proteobacteria;c__Alphaproteobacteria;o__Rhizobiales
Tissue	1000	70	Bacteria	Proteobacteria	Alphaproteobacteria	Rhodobacterales	k__Bacteria;p__Proteobacteria;c__Alphaproteobacteria;o__Rhodobacterales
Tissue	1000	70	Bacteria	Proteobacteria	Gammaproteobacteria	Alteromonadales	k__Bacteria;p__Proteobacteria;c__Gammaproteobacteria;o__Alteromonadales
Tissue	1000	70	Bacteria	Proteobacteria	Gammaproteobacteria	Oceanospirillales	k__Bacteria;p__Proteobacteria;c__Gammaproteobacteria;o__Oceanospirillales
Skeleton	1000	70	Unassigned	Other	Other	Other	Unassigned;Other;Other;Other
Skeleton	1000	70	Bacteria	Bacteroidetes	Cytophagia	Cytophagales	k__Bacteria;p__Bacteroidetes;c__Cytophagia;o__Cytophagales
Skeleton	1000	70	Bacteria	Bacteroidetes	Flavobacteriia	Flavobacteriales	k__Bacteria;p__Bacteroidetes;c__Flavobacteriia;o__Flavobacteriales
Skeleton	1000	70	Bacteria	Firmicutes	Clostridia	Clostridiales	k__Bacteria;p__Firmicutes;c__Clostridia;o__Clostridiales
Skeleton	1000	70	Bacteria	Proteobacteria	Alphaproteobacteria		k__Bacteria;p__Proteobacteria;c__Alphaproteobacteria;o__
Skeleton	1000	70	Bacteria	Proteobacteria	Alphaproteobacteria	Rhizobiales	k__Bacteria;p__Proteobacteria;c__Alphaproteobacteria;o__Rhizobiales
Skeleton	1000	70	Bacteria	Proteobacteria	Alphaproteobacteria	Rhodobacterales	k__Bacteria;p__Proteobacteria;c__Alphaproteobacteria;o__Rhodobacterales
Skeleton	1000	70	Bacteria	Proteobacteria	Alphaproteobacteria	Rhodospirillales	k__Bacteria;p__Proteobacteria;c__Alphaproteobacteria;o__Rhodospirillales
Skeleton	1000	70	Bacteria	Proteobacteria	Gammaproteobacteria	Alteromonadales	k__Bacteria;p__Proteobacteria;c__Gammaproteobacteria;o__Alteromonadales
Skeleton	1000	70	Bacteria	Proteobacteria	Gammaproteobacteria	Oceanospirillales	k__Bacteria;p__Proteobacteria;c__Gammaproteobacteria;o__Oceanospirillales

## Sheet: S3d Comparison to Apprill et al
Supplementary Data S3d: 50% Core microbiomes across all samples as measured by prevalence
Prevalent Coral OTUs. For comparison with Apprill et al., 2017, we calculated all OTUs present in at least 50% of our samples from a given compartment, at 10,000 sequences per sample.
Depth	Minimum Prevalence	Compartment	Greengenes Id	Domain	Phylym	Class	Order	Family	Genus	Species	Notes
10000	0.5	tissue	231908	Bacteria	Cyanobacteria	Synechococcophycideae	Synechococcales	Synechococcaceae	Synechococcus		Synechococcus was >50% prevalent in the mucus of 5/5 coral species in Apprill et al., 2017
10000	0.5	tissue	164076	Bacteria	Proteobacteria	Gammaproteobacteria	Oceanospirillales	Endozoicimonaceae			An Endozoicomonas O.T.U. was >50% prevalent in tissue, mucus, and whole coral samples from P. porites in Apprill et al., 2017
10000	0.5	tissue	60398	Bacteria	Proteobacteria	Alphaproteobacteria	Rhodobacterales	Rhodobacteraceae
10000	0.5	tissue	677165	Bacteria	Proteobacteria	Alphaproteobacteria	Rhizobiales	Methylobacteriaceae	Methylobacterium
10000	0.5	tissue	739464	Bacteria	Proteobacteria	Gammaproteobacteria	Oceanospirillales	Endozoicimonaceae			An Endozoicomonas O.T.U. was >50% prevalent in tissue, mucus, and whole coral samples from P. porites in Apprill et al., 2017
10000	0.5	tissue	321533	Bacteria	Bacteroidetes	Cytophagia	Cytophagales	Amoebophilaceae	SGUS912
10000	0.5	tissue	4369009	Archaea	Crenarchaeota	Thaumarchaeota	Cenarchaeales	Cenarchaeaceae	Nitrosopumilus
10000	0.5	tissue	555869	Bacteria	Proteobacteria	Gammaproteobacteria	Oceanospirillales	Endozoicimonaceae			An Endozoicomonas O.T.U. was >50% prevalent in tissue, mucus, and whole coral samples from P. porites in Apprill et al., 2017
10000	0.5	tissue	4393354	Bacteria	Proteobacteria	Gammaproteobacteria	Vibrionales	Pseudoalteromonadaceae
10000	0.5	tissue	109431	Bacteria	Proteobacteria	Gammaproteobacteria	Oceanospirillales	Endozoicimonaceae
10000	0.5	tissue	342224	Bacteria	Proteobacteria	Alphaproteobacteria	Kiloniellales
10000	0.5	mucus	231908	Bacteria	Cyanobacteria	Synechococcophycideae	Synechococcales	Synechococcaceae	Synechococcus		Synechococcus was >50% prevalent in the mucus of 5/5 coral species in Apprill et al., 2017
10000	0.5	mucus	833575	Bacteria	Proteobacteria	Alphaproteobacteria	Rickettsiales	Pelagibacteraceae
10000	0.5	mucus	677165	Bacteria	Proteobacteria	Alphaproteobacteria	Rhizobiales	Methylobacteriaceae	Methylobacterium
10000	0.5	mucus	4452118	Bacteria	Proteobacteria	Betaproteobacteria	Burkholderiales	Comamonadaceae
10000	0.5	mucus	352844	Bacteria	Proteobacteria	Alphaproteobacteria	Rickettsiales	Pelagibacteraceae
10000	0.5	mucus	346289	Bacteria	Actinobacteria	Acidimicrobiia	Acidimicrobiales	OCS155
10000	0.5	mucus	341734	Bacteria	Proteobacteria	Gammaproteobacteria	Alteromonadales	OM60
10000	0.5	mucus	320422	Bacteria	Proteobacteria	Alphaproteobacteria	Rickettsiales	Pelagibacteraceae
10000	0.5	mucus	739464	Bacteria	Proteobacteria	Gammaproteobacteria	Oceanospirillales	Endozoicimonaceae			An Endozoicomonas O.T.U. was >50% prevalent in tissue, mucus, and whole coral samples from P. porites in Apprill et al., 2017
10000	0.5	mucus	346431	Bacteria	Proteobacteria	Alphaproteobacteria	Rhodobacterales	Rhodobacteraceae
10000	0.5	mucus	2670730	Bacteria	Proteobacteria	Gammaproteobacteria	Vibrionales	Pseudoalteromonadaceae
10000	0.5	mucus	4393354	Bacteria	Proteobacteria	Gammaproteobacteria	Vibrionales	Pseudoalteromonadaceae
10000	0.5	mucus	545648	Bacteria	Bacteroidetes	Flavobacteriia	Flavobacteriales	Cryomorphaceae
10000	0.5	mucus	109431	Bacteria	Proteobacteria	Gammaproteobacteria	Oceanospirillales	Endozoicimonaceae			An Endozoicomonas O.T.U. was >50% prevalent in tissue, mucus, and whole coral samples from P. porites in Apprill et al., 2017
10000	0.5	mucus	767326	Bacteria	Proteobacteria	Alphaproteobacteria	Rickettsiales	Pelagibacteraceae
10000	0.5	mucus	152417	Bacteria	Proteobacteria	Alphaproteobacteria	Rhodobacterales	Rhodobacteraceae
10000	0.5	mucus	3001126	Bacteria	Proteobacteria	Alphaproteobacteria	Rickettsiales	Pelagibacteraceae
10000	0.5	mucus	287547	Bacteria	Proteobacteria	Betaproteobacteria	Burkholderiales	Oxalobacteraceae	Ralstonia		A Ralstonia O.T.U. was >50% prevalent in whole coral samples from P. porites in Apprill et al., 2017
10000	0.5	mucus	1129766	Bacteria	Proteobacteria	Alphaproteobacteria	Rickettsiales	Pelagibacteraceae
10000	0.5	mucus	New.ReferenceOTU0	Bacteria	Bacteroidetes	Flavobacteriia	Flavobacteriales	Flavobacteriaceae	Flavobacterium
10000	0.5	skeleton	4456340	Bacteria	Proteobacteria	Alphaproteobacteria	Rhodobacterales	Rhodobacteraceae
10000	0.5	skeleton	164076	Bacteria	Proteobacteria	Gammaproteobacteria	Oceanospirillales	Endozoicimonaceae			An Endozoicomonas O.T.U. was >50% prevalent in tissue, mucus, and whole coral samples from P. porites in Apprill et al., 2017
10000	0.5	skeleton	316772	Bacteria	Proteobacteria	Alphaproteobacteria
10000	0.5	skeleton	60398	Bacteria	Proteobacteria	Alphaproteobacteria	Rhodobacterales	Rhodobacteraceae
10000	0.5	skeleton	160300	Bacteria	Proteobacteria	Alphaproteobacteria	Rhizobiales	Phyllobacteriaceae
10000	0.5	skeleton	677165	Bacteria	Proteobacteria	Alphaproteobacteria	Rhizobiales	Methylobacteriaceae	Methylobacterium
10000	0.5	skeleton	739464	Bacteria	Proteobacteria	Gammaproteobacteria	Oceanospirillales	Endozoicimonaceae			An Endozoicomonas O.T.U. was >50% prevalent in tissue, mucus, and whole coral samples from P. porites in Apprill et al., 2017
10000	0.5	skeleton	321533	Bacteria	Bacteroidetes	Cytophagia	Cytophagales	Amoebophilaceae	SGUS912		A candidatus Amoebophilus OTU was identified as core in O. faveolata and M. Cavernosa, but not P. astreoides, D. strigose, or P. porites tissue microbiomes in Apprill et al., 2017
10000	0.5	skeleton	4369009	Archaea	Crenarchaeota	Thaumarchaeota	Cenarchaeales	Cenarchaeaceae	Nitrosopumilus
10000	0.5	skeleton	762487	Bacteria	Proteobacteria	Alphaproteobacteria	Rhizobiales	Hyphomicrobiaceae
10000	0.5	skeleton	816411	Bacteria	Proteobacteria	Alphaproteobacteria	Rhodobacterales	Rhodobacteraceae
10000	0.5	skeleton	320773	Bacteria	Spirochaetes	Spirochaetes	Spirochaetales	Spirochaetaceae
10000	0.5	skeleton	3328098	Bacteria	Proteobacteria	Alphaproteobacteria
10000	0.5	skeleton	350592	Bacteria	Bacteroidetes	Cytophagia	Cytophagales	Flammeovirgaceae
10000	0.5	skeleton	109431	Bacteria	Proteobacteria	Gammaproteobacteria	Oceanospirillales	Endozoicimonaceae			An Endozoicomonas O.T.U. was >50% prevalent in tissue, mucus, and whole coral samples from P. porites in Apprill et al., 2017
10000	0.5	skeleton	341821	Bacteria	Proteobacteria	Gammaproteobacteria	Thiotrichales	Piscirickettsiaceae
10000	0.5	skeleton	356711	Bacteria	Bacteroidetes	Cytophagia	Cytophagales	Flammeovirgaceae
10000	0.5	skeleton	2001897	Bacteria	Proteobacteria	Gammaproteobacteria	Thiotrichales	Piscirickettsiaceae
