# Supplementary material for: Coral-associated bacteria demonstrate phylosymbiosis and cophylogeny
Source: Nat Commun. 2018 Nov 22;9:4921. doi: 10.1038/s41467-018-07275-x (PMC6250698; doi:10.1038/s41467-018-07275-x)
Supplement: Supplementary file 8 — Supplementary Data 4 [file 41467_2018_7275_MOESM8_ESM.xlsx]

## Sheet: S4a 1k_beta-diversity
Supplementary Data S4a: Factors influencing coral microbiome β-diversity
Factors influencing microbiome β-diversity by compartment at 1,000 sequences per sample. We tested the influence of multiple host and environmental factors on the microbial community of each compartment. β-diversity distance matrices were calculated from separate OTU tables for coral mucus, tissue, and skeleton (outgroups and environmental samples were not included in this analysis). We calculate…
Test performed			Adonis results, supplemented with Adjusted R2 value
Compartment	Factor of Interest	β-diversity distance metric	df	SS	F	R2	R2_adj	R2_adj_rounded	raw p	raw p sig	p Bonferroni	residual df	residual ss	residual r2	total df
mucus	binary_CCA_contact	weighted_unifrac	1	0.6215	2.7899	0.01968	0.0126273	0.01	0.0025	**	0.27	139	30.9644	0.98032	140
skeleton	binary_CCA_contact	weighted_unifrac	1	0.302	1.2386	0.00883	0.00169928	0	0.2107		1	139	33.931	0.99117	140
tissue	binary_CCA_contact	weighted_unifrac	1	0.265	0.94919	0.00719	-0.000388702	0	0.4707		1	131	36.613	0.99281	132
mucus	binary_macroalgal_contact	weighted_unifrac	1	0.564	2.7028	0.01301	0.00819541	0.01	0.0039	**	0.4212	205	42.745	0.98699	206
skeleton	binary_macroalgal_contact	weighted_unifrac	1	0.334	1.2948	0.00625	0.00142597	0	0.1691		1	206	53.215	0.99375	207
tissue	binary_macroalgal_contact	weighted_unifrac	1	0.42	1.5244	0.00768	0.00264284	0	0.0805	.	1	197	54.29	0.99232	198
mucus	binary_turf_contact	weighted_unifrac	1	1.4824	6.845	0.04693	0.0400734	0.04	0.0001	***	0.0108	139	30.1035	0.95307	140
skeleton	binary_turf_contact	weighted_unifrac	1	1.649	7.0336	0.04816	0.0413122	0.04	0.0001	***	0.0108	139	32.584	0.95184	140
tissue	binary_turf_contact	weighted_unifrac	1	0.763	2.7683	0.02069	0.0132144	0.01	0.0019	**	0.2052	131	36.115	0.97931	132
mucus	cca_contact_percent	weighted_unifrac	1	0.5007	2.2387	0.01585	0.00876978	0.01	0.013	*	1	139	31.0852	0.98415	140
skeleton	cca_contact_percent	weighted_unifrac	1	0.31	1.2696	0.00905	0.00192086	0	0.1904		1	139	33.923	0.99095	140
tissue	cca_contact_percent	weighted_unifrac	1	0.382	1.3705	0.01035	0.00279542	0	0.1433		1	131	36.496	0.98965	132
mucus	Colony_maximum_diameter	weighted_unifrac	1	0.3351	1.6028	0.01351	0.00507846	0.01	0.0765	.	1	117	24.4576	0.98649	118
skeleton	Colony_maximum_diameter	weighted_unifrac	1	0.552	2.0971	0.01746	0.00913339	0.01	0.0172	*	1	118	31.077	0.98254	119
tissue	Colony_maximum_diameter	weighted_unifrac	1	0.762	2.8444	0.02373	0.0153858	0.02	0.0018	**	0.1944	117	31.354	0.97627	118
mucus	complex_robust	weighted_unifrac	1	0.367	1.7527	0.00848	0.00364332	0	0.0511	.	1	205	42.942	0.99152	206
skeleton	complex_robust	weighted_unifrac	1	1.385	5.4689	0.02586	0.0211312	0.02	0.0001	***	0.0108	206	52.165	0.97414	207
tissue	complex_robust	weighted_unifrac	1	0.741	2.7041	0.01354	0.00853259	0.01	0.0019	**	0.2052	197	53.969	0.98646	198
mucus	Corallite_width_maximum	weighted_unifrac	1	0.695	3.3951	0.01882	0.0132766	0.01	0.0009	***	0.0972	177	36.253	0.98118	178
skeleton	Corallite_width_maximum	weighted_unifrac	1	2.116	8.5812	0.04599	0.0406304	0.04	0.0001	***	0.0108	178	43.887	0.95401	179
tissue	Corallite_width_maximum	weighted_unifrac	1	1.665	6.3203	0.03564	0.0300005	0.03	0.0001	***	0.0108	171	45.049	0.96436	172
mucus	Corallite_width_minimum	weighted_unifrac	1	0.721	3.5242	0.01952	0.0139806	0.01	0.0006	***	0.0648	177	36.227	0.98048	178
skeleton	Corallite_width_minimum	weighted_unifrac	1	2.644	10.853	0.05747	0.0521749	0.05	0.0001	***	0.0108	178	43.359	0.94253	179
tissue	Corallite_width_minimum	weighted_unifrac	1	2.269	8.7288	0.04857	0.0430061	0.04	0.0001	***	0.0108	171	44.446	0.95143	172
mucus	cyanobacteria_contact	weighted_unifrac	1	1.716	8.4554	0.03961	0.0349252	0.03	0.0001	***	0.0108	205	41.593	0.96039	206
skeleton	cyanobacteria_contact	weighted_unifrac	1	1.024	4.0179	0.01913	0.0143685	0.01	0.0002	***	0.0216	206	52.525	0.98087	207
tissue	cyanobacteria_contact	weighted_unifrac	1	0.589	2.1426	0.01076	0.00573848	0.01	0.0111	*	1	197	54.121	0.98924	198
mucus	cyanobacteria_percent	weighted_unifrac	1	1.326	6.4768	0.03063	0.0259014	0.03	0.0001	***	0.0108	205	41.982	0.96937	206
skeleton	cyanobacteria_percent	weighted_unifrac	1	0.887	3.4716	0.01657	0.0117961	0.01	0.0004	***	0.0432	206	52.662	0.98343	207
tissue	cyanobacteria_percent	weighted_unifrac	1	0.498	1.8107	0.00911	0.0040801	0	0.0313	*	1	197	54.211	0.99089	198
mucus	depth	weighted_unifrac	1	0.62	2.9829	0.01441	0.00957868	0.01	0.0017	**	0.1836	204	42.374	0.98559	205
skeleton	depth	weighted_unifrac	1	0.757	2.9517	0.01419	0.00938117	0.01	0.0017	**	0.1836	205	52.593	0.98581	206
tissue	depth	weighted_unifrac	1	0.595	2.1648	0.01092	0.00587367	0.01	0.0092	**	0.9936	196	53.855	0.98908	197
mucus	enclosed_area	weighted_unifrac	1	0.157	0.69443	0.00497	-0.00218849	0	0.7946		1	139	31.429	0.99503	140
skeleton	enclosed_area	weighted_unifrac	1	0.232	0.94956	0.00679	-0.000355396	0	0.4665		1	139	34.001	0.99321	140
tissue	enclosed_area	weighted_unifrac	1	0.211	0.75348	0.00572	-0.00186992	0	0.5962		1	131	36.667	0.99428	132
mucus	functional_group_sensu_darling	weighted_unifrac	3	1.1422	1.8666	0.03718	0.0172596	0.02	0.0024	**	0.2592	145	29.5756	0.96282	148
skeleton	functional_group_sensu_darling	weighted_unifrac	3	5.515	7.8325	0.13622	0.118828	0.12	0.0001	***	0.0108	149	34.973	0.86378	152
tissue	functional_group_sensu_darling	weighted_unifrac	3	5.54	7.4435	0.13756	0.119079	0.12	0.0001	***	0.0108	140	34.734	0.86244	143
mucus	geographic_area	weighted_unifrac	3	3.954	6.798	0.09129	0.0778608	0.08	0.0001	***	0.0108	203	39.355	0.90871	206
skeleton	geographic_area	weighted_unifrac	3	2.711	3.6267	0.05063	0.0366687	0.04	0.0001	***	0.0108	204	50.838	0.94937	207
tissue	geographic_area	weighted_unifrac	3	2.949	3.7038	0.05391	0.0393548	0.04	0.0001	***	0.0108	195	51.76	0.94609	198
mucus	Growth_form_typical	weighted_unifrac	9	2.951	1.6297	0.07986	0.0308585	0.03	0.0005	***	0.054	169	33.998	0.92014	178
skeleton	Growth_form_typical	weighted_unifrac	9	7.48	3.6675	0.16259	0.118257	0.12	0.0001	***	0.0108	170	38.523	0.83741	179
tissue	Growth_form_typical	weighted_unifrac	9	7.888	3.6796	0.16886	0.122969	0.12	0.0001	***	0.0108	163	38.826	0.83114	172
mucus	host_clade_sensu_fukami	weighted_unifrac	12	5.176	2.1942	0.1195	0.0650361	0.07	0.0001	***	0.0108	194	38.133	0.8805	206
skeleton	host_clade_sensu_fukami	weighted_unifrac	12	10.698	4.0568	0.19978	0.150536	0.15	0.0001	***	0.0108	195	42.852	0.80022	207
tissue	host_clade_sensu_fukami	weighted_unifrac	12	12.028	4.3681	0.21985	0.169518	0.17	0.0001	***	0.0108	186	42.681	0.78015	198
mucus	host_genus	weighted_unifrac	30	10.799	1.9489	0.24936	0.12141	0.12	0.0001	***	0.0108	176	32.509	0.75064	206
skeleton	host_genus	weighted_unifrac	30	17.889	2.9597	0.33406	0.221189	0.22	0.0001	***	0.0108	177	35.661	0.66594	207
tissue	host_genus	weighted_unifrac	30	21.076	3.5092	0.38524	0.275461	0.28	0.0001	***	0.0108	168	33.633	0.61476	198
mucus	host_name	weighted_unifrac	52	15.942	1.7251	0.36809	0.154718	0.15	0.0001	***	0.0108	154	27.367	0.63191	206
skeleton	host_name	weighted_unifrac	54	23.548	2.2239	0.43975	0.242015	0.24	0.0001	***	0.0108	153	30.001	0.56025	207
tissue	host_name	weighted_unifrac	51	26.36	2.68	0.48181	0.30203	0.3	0.0001	***	0.0108	147	28.35	0.51819	198
mucus	latitude	weighted_unifrac	1	1.954	9.6875	0.04512	0.040462	0.04	0.0001	***	0.0108	205	41.355	0.95488	206
skeleton	latitude	weighted_unifrac	1	1.109	4.3547	0.0207	0.0159461	0.02	0.0002	***	0.0216	206	52.441	0.9793	207
tissue	latitude	weighted_unifrac	1	1.003	3.68	0.01834	0.013357	0.01	0.0002	***	0.0216	197	53.706	0.98166	198
mucus	longitude	weighted_unifrac	1	1.539	7.5523	0.03553	0.0308253	0.03	0.0001	***	0.0108	205	41.77	0.96447	206
skeleton	longitude	weighted_unifrac	1	0.427	1.6549	0.00797	0.00315432	0	0.0607	.	1	206	53.123	0.99203	207
tissue	longitude	weighted_unifrac	1	1.043	3.828	0.01906	0.0140806	0.01	0.0001	***	0.0108	197	53.667	0.98094	198
mucus	max_dimension	weighted_unifrac	1	0.2011	0.89052	0.00637	-0.000778417	0	0.5349		1	139	31.3848	0.99363	140
skeleton	max_dimension	weighted_unifrac	1	0.281	1.1518	0.00822	0.00108489	0	0.2678		1	139	33.952	0.99178	140
tissue	max_dimension	weighted_unifrac	1	0.42	1.51	0.0114	0.00385344	0	0.102		1	131	36.458	0.9886	132
mucus	Mode_of_larval_development	weighted_unifrac	1	0.2911	1.4444	0.00993	0.00305451	0	0.1276		1	144	29.0181	0.99007	145
skeleton	Mode_of_larval_development	weighted_unifrac	1	0.812	3.1942	0.02141	0.0147073	0.01	0.0012	**	0.1296	146	37.114	0.97859	147
tissue	Mode_of_larval_development	weighted_unifrac	1	1.394	5.1941	0.03653	0.0294974	0.03	0.0001	***	0.0108	137	36.769	0.96347	138
mucus	n_macroalgal_contacts	weighted_unifrac	1	0.598	2.8686	0.0138	0.00898927	0.01	0.0026	**	0.2808	205	42.711	0.9862	206
skeleton	n_macroalgal_contacts	weighted_unifrac	1	0.307	1.1861	0.00572	0.000893398	0	0.2531		1	206	53.243	0.99428	207
tissue	n_macroalgal_contacts	weighted_unifrac	1	0.366	1.3267	0.00669	0.00164782	0	0.1521		1	197	54.344	0.99331	198
mucus	Oocyte_size_at_maturity	weighted_unifrac	1	0.6089	3.049	0.02875	0.0193204	0.02	0.0012	**	0.1296	103	20.5694	0.97125	104
skeleton	Oocyte_size_at_maturity	weighted_unifrac	1	1.2378	4.9238	0.04439	0.0353748	0.04	0.0001	***	0.0108	106	26.6469	0.95561	107
tissue	Oocyte_size_at_maturity	weighted_unifrac	1	1.817	6.6571	0.06184	0.0525513	0.05	0.0001	***	0.0108	101	27.567	0.93816	102
mucus	oz_disease_mean	weighted_unifrac	1	0.329	1.5813	0.00769	0.00282573	0	0.0793	.	1	204	42.488	0.99231	205
skeleton	oz_disease_mean	weighted_unifrac	1	2.121	8.4951	0.03998	0.035274	0.04	0.0001	***	0.0108	204	50.933	0.96002	205
tissue	oz_disease_mean	weighted_unifrac	1	1.823	6.7956	0.03351	0.0285789	0.03	0.0001	***	0.0108	196	52.585	0.96649	197
mucus	photosynthetically_active_radiation	weighted_unifrac	1	0.2906	1.4922	0.06092	0.0200904	0.02	0.12		1	23	4.4795	0.93908	24
skeleton	photosynthetically_active_radiation	weighted_unifrac	1	0.2847	1.2881	0.05094	0.0113958	0.01	0.1909		1	24	5.304	0.94906	25
tissue	photosynthetically_active_radiation	weighted_unifrac	1	0.2768	0.9958	0.03984	-0.000166667	0	0.409		1	24	6.6717	0.96016	25
mucus	prop_Colony_maximum_diameter_universal	weighted_unifrac	1	0.282	1.3582	0.00753	0.00198548	0	0.155		1	179	37.223	0.99247	180
skeleton	prop_Colony_maximum_diameter_universal	weighted_unifrac	1	0.518	1.9906	0.01082	0.00538495	0.01	0.0221	*	1	182	47.342	0.98918	183
tissue	prop_Colony_maximum_diameter_universal	weighted_unifrac	1	0.559	1.9827	0.01114	0.00552148	0.01	0.0158	*	1	176	49.658	0.98886	177
mucus	prop_Colony_maximum_GCMP_recorded	weighted_unifrac	1	0.275	1.3214	0.00733	0.00178436	0	0.1736		1	179	37.231	0.99267	180
skeleton	prop_Colony_maximum_GCMP_recorded	weighted_unifrac	1	1.041	4.045	0.02174	0.0163649	0.02	0.0003	***	0.0324	182	46.82	0.97826	183
tissue	prop_Colony_maximum_GCMP_recorded	weighted_unifrac	1	0.712	2.5326	0.01419	0.00858881	0.01	0.0015	**	0.162	176	49.505	0.98581	177
mucus	Range_size	weighted_unifrac	1	0.279	1.3453	0.00754	0.00193288	0	0.1691		1	177	36.67	0.99246	178
skeleton	Range_size	weighted_unifrac	1	0.895	3.5319	0.01946	0.0139513	0.01	0.0007	***	0.0756	178	45.108	0.98054	179
tissue	Range_size	weighted_unifrac	1	0.577	2.1371	0.01234	0.00656421	0.01	0.0132	*	1	171	46.138	0.98766	172
mucus	reef_name	weighted_unifrac	20	9.067	2.4625	0.20935	0.124334	0.12	0.0001	***	0.0108	186	34.242	0.79065	206
skeleton	reef_name	weighted_unifrac	20	8.702	1.8143	0.16251	0.0729389	0.07	0.0001	***	0.0108	187	44.847	0.83749	207
tissue	reef_name	weighted_unifrac	20	10.115	2.0187	0.18489	0.0933046	0.09	0.0001	***	0.0108	178	44.594	0.81511	198
mucus	Sexual_system	weighted_unifrac	1	0.702	3.4503	0.0215	0.0152675	0.02	0.0008	***	0.0864	157	31.96	0.9785	158
skeleton	Sexual_system	weighted_unifrac	1	2.584	10.732	0.06286	0.0570029	0.06	0.0001	***	0.0108	160	38.529	0.93714	161
tissue	Sexual_system	weighted_unifrac	1	1.535	5.7433	0.03664	0.0302601	0.03	0.0001	***	0.0108	151	40.347	0.96336	152
mucus	Skeletal_density	weighted_unifrac	1	0.1513	0.76564	0.01147	-0.00350773	0	0.6674		1	66	13.0388	0.98853	67
skeleton	Skeletal_density	weighted_unifrac	1	0.6183	2.882	0.04124	0.0269301	0.03	0.0017	**	0.1836	67	14.374	0.95876	68
tissue	Skeletal_density	weighted_unifrac	1	0.7672	3.281	0.0495	0.0344127	0.03	0.0025	**	0.27	63	14.7312	0.9505	64
mucus	Symbiodinium_sp_in_propagules	weighted_unifrac	1	0.8794	4.5652	0.05398	0.0421547	0.04	0.0006	***	0.0648	80	15.4097	0.94602	81
skeleton	Symbiodinium_sp_in_propagules	weighted_unifrac	1	2.0984	8.9608	0.10073	0.0894891	0.09	0.0001	***	0.0108	80	18.734	0.89927	81
tissue	Symbiodinium_sp_in_propagules	weighted_unifrac	1	3.0179	13.148	0.14585	0.134757	0.13	0.0001	***	0.0108	77	17.6738	0.85415	78
mucus	temperature	weighted_unifrac	1	2.726	13.809	0.0634	0.0588088	0.06	0.0001	***	0.0108	204	40.268	0.9366	205
skeleton	temperature	weighted_unifrac	1	0.591	2.2979	0.01108	0.006256	0.01	0.0092	**	0.9936	205	52.759	0.98892	206
tissue	temperature	weighted_unifrac	1	1.097	4.0305	0.02015	0.0151508	0.02	0.0001	***	0.0108	196	53.353	0.97985	197
mucus	turf_contact_percent	weighted_unifrac	1	1.1195	5.1075	0.03544	0.0285007	0.03	0.0001	***	0.0108	139	30.4664	0.96456	140
skeleton	turf_contact_percent	weighted_unifrac	1	1.546	6.5758	0.04517	0.0383007	0.04	0.0001	***	0.0108	139	32.687	0.95483	140
tissue	turf_contact_percent	weighted_unifrac	1	0.587	2.1175	0.01591	0.00839786	0.01	0.0143	*	1	131	36.291	0.98409	132
mucus	visibility	weighted_unifrac	1	1.528	7.5674	0.03909	0.0339238	0.03	0.0001	***	0.0108	186	37.566	0.96091	187
skeleton	visibility	weighted_unifrac	1	0.317	1.2516	0.00672	0.00135092	0	0.197		1	185	46.862	0.99328	186
tissue	visibility	weighted_unifrac	1	0.54	2.0145	0.01138	0.00573074	0.01	0.0167	*	1	175	46.873	0.98862	176
mucus	binary_CCA_contact	unweighted_unifrac	1	0.762	2.1021	0.0149	0.00781295	0.01	0.0008	***	0.0864	139	50.375	0.9851	140
skeleton	binary_CCA_contact	unweighted_unifrac	1	0.505	1.3146	0.00937	0.00224317	0	0.0437	*	1	139	53.418	0.99063	140
tissue	binary_CCA_contact	unweighted_unifrac	1	0.511	1.3316	0.01006	0.00250321	0	0.0391	*	1	131	50.228	0.98994	132
mucus	binary_macroalgal_contact	unweighted_unifrac	1	0.6	1.6862	0.00816	0.00332176	0	0.0047	**	0.5076	205	72.982	0.99184	206
skeleton	binary_macroalgal_contact	unweighted_unifrac	1	0.486	1.2536	0.00605	0.001225	0	0.0702	.	1	206	79.808	0.99395	207
tissue	binary_macroalgal_contact	unweighted_unifrac	1	0.433	1.1336	0.00572	0.000672893	0	0.1588		1	197	75.314	0.99428	198
mucus	binary_turf_contact	unweighted_unifrac	1	1.938	5.4766	0.03791	0.0309885	0.03	0.0001	***	0.0108	139	49.199	0.96209	140
skeleton	binary_turf_contact	unweighted_unifrac	1	1.091	2.8708	0.02024	0.0131914	0.01	0.0002	***	0.0216	139	52.832	0.97976	140
tissue	binary_turf_contact	unweighted_unifrac	1	0.89	2.3376	0.01753	0.0100302	0.01	0.0005	***	0.054	131	49.849	0.98247	132
mucus	cca_contact_percent	unweighted_unifrac	1	0.684	1.8849	0.01338	0.00628201	0.01	0.0016	**	0.1728	139	50.453	0.98662	140
skeleton	cca_contact_percent	unweighted_unifrac	1	0.507	1.3186	0.0094	0.00227338	0	0.0428	*	1	139	53.417	0.9906	140
tissue	cca_contact_percent	unweighted_unifrac	1	0.608	1.59	0.01199	0.00444794	0	0.0073	**	0.7884	131	50.13	0.98801	132
mucus	Colony_maximum_diameter	unweighted_unifrac	1	0.491	1.3833	0.01168	0.00323282	0	0.029	*	1	117	41.564	0.98832	118
skeleton	Colony_maximum_diameter	unweighted_unifrac	1	0.677	1.7416	0.01454	0.00618864	0.01	0.0034	**	0.3672	118	45.892	0.98546	119
tissue	Colony_maximum_diameter	unweighted_unifrac	1	0.767	2.0279	0.01704	0.00863863	0.01	0.0011	**	0.1188	117	44.274	0.98296	118
mucus	complex_robust	unweighted_unifrac	1	0.407	1.1408	0.00553	0.000678927	0	0.1561		1	205	73.175	0.99447	206
skeleton	complex_robust	unweighted_unifrac	1	1.051	2.7332	0.01309	0.00829918	0.01	0.0001	***	0.0108	206	79.242	0.98691	207
tissue	complex_robust	unweighted_unifrac	1	0.675	1.7711	0.00891	0.00387909	0	0.0025	**	0.27	197	75.073	0.99109	198
mucus	Corallite_width_maximum	unweighted_unifrac	1	0.469	1.3194	0.0074	0.00179209	0	0.0476	*	1	177	62.92	0.9926	178
skeleton	Corallite_width_maximum	unweighted_unifrac	1	2.207	5.8498	0.03182	0.0263808	0.03	0.0001	***	0.0108	178	67.155	0.96818	179
tissue	Corallite_width_maximum	unweighted_unifrac	1	1.11	2.929	0.01684	0.0110905	0.01	0.0001	***	0.0108	171	64.782	0.98316	172
mucus	Corallite_width_minimum	unweighted_unifrac	1	0.471	1.3243	0.00743	0.00182226	0	0.0455	*	1	177	62.918	0.99257	178
skeleton	Corallite_width_minimum	unweighted_unifrac	1	2.666	7.1158	0.03844	0.033038	0.03	0.0001	***	0.0108	178	66.696	0.96156	179
tissue	Corallite_width_minimum	unweighted_unifrac	1	1.824	4.8673	0.02768	0.0219939	0.02	0.0001	***	0.0108	171	64.068	0.97232	172
mucus	cyanobacteria_contact	unweighted_unifrac	1	2.018	5.7803	0.02742	0.0226757	0.02	0.0001	***	0.0108	205	71.565	0.97258	206
skeleton	cyanobacteria_contact	unweighted_unifrac	1	0.902	2.3413	0.01124	0.00644019	0.01	0.0003	***	0.0324	206	79.391	0.98876	207
tissue	cyanobacteria_contact	unweighted_unifrac	1	0.843	2.2166	0.01113	0.00611035	0.01	0.0003	***	0.0324	197	74.905	0.98887	198
mucus	cyanobacteria_percent	unweighted_unifrac	1	1.887	5.3962	0.02565	0.0208971	0.02	0.0001	***	0.0108	205	71.695	0.97435	206
skeleton	cyanobacteria_percent	unweighted_unifrac	1	0.76	1.9679	0.00946	0.00465155	0	0.0009	***	0.0972	206	79.534	0.99054	207
tissue	cyanobacteria_percent	unweighted_unifrac	1	0.784	2.0607	0.01035	0.0053264	0.01	0.0008	***	0.0864	197	74.963	0.98965	198
mucus	depth	unweighted_unifrac	1	0.459	1.2868	0.00627	0.00139878	0	0.0605	.	1	204	72.824	0.99373	205
skeleton	depth	unweighted_unifrac	1	0.695	1.7978	0.00869	0.00385434	0	0.0023	**	0.2484	205	79.244	0.99131	206
tissue	depth	unweighted_unifrac	1	0.563	1.474	0.00746	0.00239602	0	0.017	*	1	196	74.854	0.99254	197
mucus	enclosed_area	unweighted_unifrac	1	0.398	1.0894	0.00778	0.000641727	0	0.2292		1	139	50.74	0.99222	140
skeleton	enclosed_area	unweighted_unifrac	1	0.394	1.0225	0.0073	0.000158273	0	0.351		1	139	53.53	0.9927	140
tissue	enclosed_area	unweighted_unifrac	1	0.414	1.0769	0.00815	0.000578626	0	0.159		1	131	50.325	0.99185	132
mucus	functional_group_sensu_darling	unweighted_unifrac	3	1.364	1.2948	0.02609	0.00594014	0.01	0.0073	**	0.7884	145	50.934	0.97391	148
skeleton	functional_group_sensu_darling	unweighted_unifrac	3	5.063	4.6572	0.08573	0.0673219	0.07	0.0001	***	0.0108	149	53.99	0.91427	152
tissue	functional_group_sensu_darling	unweighted_unifrac	3	4.483	4.1555	0.08177	0.0620936	0.06	0.0001	***	0.0108	140	50.35	0.91823	143
mucus	geographic_area	unweighted_unifrac	3	3.416	3.2945	0.04643	0.0323378	0.03	0.0001	***	0.0108	203	70.166	0.95357	206
skeleton	geographic_area	unweighted_unifrac	3	2.211	1.9256	0.02754	0.0132391	0.01	0.0001	***	0.0108	204	78.082	0.97246	207
tissue	geographic_area	unweighted_unifrac	3	2.308	2.0427	0.03047	0.0155542	0.02	0.0001	***	0.0108	195	73.439	0.96953	198
mucus	Growth_form_typical	unweighted_unifrac	9	3.887	1.2268	0.06132	0.0113311	0.01	0.0008	***	0.0864	169	59.501	0.93868	178
skeleton	Growth_form_typical	unweighted_unifrac	9	8.278	2.5599	0.11935	0.0727274	0.07	0.0001	***	0.0108	170	61.084	0.88065	179
tissue	Growth_form_typical	unweighted_unifrac	9	7.44	2.3054	0.11292	0.0639401	0.06	0.0001	***	0.0108	163	58.451	0.88708	172
mucus	host_clade_sensu_fukami	unweighted_unifrac	12	5.509	1.3083	0.07487	0.0176455	0.02	0.0001	***	0.0108	194	68.074	0.92513	206
skeleton	host_clade_sensu_fukami	unweighted_unifrac	12	10.582	2.4667	0.13179	0.0783617	0.08	0.0001	***	0.0108	195	69.711	0.86821	207
tissue	host_clade_sensu_fukami	unweighted_unifrac	12	9.37	2.1879	0.1237	0.0671645	0.07	0.0001	***	0.0108	186	66.378	0.8763	198
mucus	host_genus	unweighted_unifrac	30	13.075	1.2677	0.17769	0.0375235	0.04	0.0001	***	0.0108	176	60.508	0.82231	206
skeleton	host_genus	unweighted_unifrac	30	19.148	1.8476	0.23847	0.109397	0.11	0.0001	***	0.0108	177	61.146	0.76153	207
tissue	host_genus	unweighted_unifrac	30	18.404	1.7973	0.24296	0.107774	0.11	0.0001	***	0.0108	168	57.344	0.75704	198
mucus	host_name	unweighted_unifrac	52	21.19	1.1978	0.28798	0.0475577	0.05	0.0001	***	0.0108	154	52.392	0.71202	206
skeleton	host_name	unweighted_unifrac	54	28.11	1.5263	0.3501	0.120724	0.12	0.0001	***	0.0108	153	52.183	0.6499	207
tissue	host_name	unweighted_unifrac	51	26.191	1.5233	0.34576	0.118779	0.12	0.0001	***	0.0108	147	49.557	0.65424	198
mucus	latitude	unweighted_unifrac	1	1.853	5.296	0.02518	0.0204248	0.02	0.0001	***	0.0108	205	71.73	0.97482	206
skeleton	latitude	unweighted_unifrac	1	1.016	2.6389	0.01265	0.00785704	0.01	0.0003	***	0.0324	206	79.278	0.98735	207
tissue	latitude	unweighted_unifrac	1	0.911	2.3992	0.01203	0.00701492	0.01	0.0001	***	0.0108	197	74.836	0.98797	198
mucus	longitude	unweighted_unifrac	1	0.85	2.3962	0.01155	0.00672829	0.01	0.0002	***	0.0216	205	72.732	0.98845	206
skeleton	longitude	unweighted_unifrac	1	0.522	1.3481	0.0065	0.00167718	0	0.0395	*	1	206	79.771	0.9935	207
tissue	longitude	unweighted_unifrac	1	0.713	1.871	0.00941	0.00438162	0	0.0015	**	0.162	197	75.035	0.99059	198
mucus	max_dimension	unweighted_unifrac	1	0.366	1.0021	0.00716	1.73e-05	0	0.4024		1	139	50.771	0.99284	140
skeleton	max_dimension	unweighted_unifrac	1	0.432	1.1236	0.00802	0.000883453	0	0.1487		1	139	53.491	0.99198	140
tissue	max_dimension	unweighted_unifrac	1	0.398	1.0344	0.00783	0.000256183	0	0.2993		1	131	50.341	0.99217	132
mucus	Mode_of_larval_development	unweighted_unifrac	1	0.362	1.0268	0.00708	0.000184722	0	0.339		1	144	50.739	0.99292	145
skeleton	Mode_of_larval_development	unweighted_unifrac	1	0.923	2.4062	0.01621	0.00947171	0.01	0.0003	***	0.0324	146	56.021	0.98379	147
tissue	Mode_of_larval_development	unweighted_unifrac	1	0.911	2.4018	0.01723	0.0100565	0.01	0.0002	***	0.0216	137	51.971	0.98277	138
mucus	n_macroalgal_contacts	unweighted_unifrac	1	0.626	1.758	0.0085	0.00366342	0	0.0035	**	0.378	205	72.957	0.9915	206
skeleton	n_macroalgal_contacts	unweighted_unifrac	1	0.498	1.2853	0.0062	0.00137573	0	0.0557	.	1	206	79.795	0.9938	207
tissue	n_macroalgal_contacts	unweighted_unifrac	1	0.433	1.1327	0.00572	0.000672893	0	0.1577		1	197	75.314	0.99428	198
mucus	Oocyte_size_at_maturity	unweighted_unifrac	1	0.397	1.1421	0.01097	0.00136777	0	0.144		1	103	35.76	0.98903	104
skeleton	Oocyte_size_at_maturity	unweighted_unifrac	1	1.504	3.9509	0.03593	0.026835	0.03	0.0001	***	0.0108	106	40.344	0.96407	107
tissue	Oocyte_size_at_maturity	unweighted_unifrac	1	1.51	4.0748	0.03878	0.029263	0.03	0.0001	***	0.0108	101	37.416	0.96122	102
mucus	oz_disease_mean	unweighted_unifrac	1	0.514	1.4437	0.00703	0.0021625	0	0.022	*	1	204	72.647	0.99297	205
skeleton	oz_disease_mean	unweighted_unifrac	1	2.279	6.022	0.02867	0.0239086	0.02	0.0001	***	0.0108	204	77.209	0.97133	205
tissue	oz_disease_mean	unweighted_unifrac	1	1.752	4.666	0.02325	0.0182666	0.02	0.0001	***	0.0108	196	73.584	0.97675	197
mucus	photosynthetically_active_radiation	unweighted_unifrac	1	0.6559	2.0138	0.08051	0.0405322	0.04	0.0001	***	0.0108	23	7.4913	0.91949	24
skeleton	photosynthetically_active_radiation	unweighted_unifrac	1	0.4963	1.2985	0.05133	0.0118021	0.01	0.0558	.	1	24	9.1739	0.94867	25
tissue	photosynthetically_active_radiation	unweighted_unifrac	1	0.4484	1.1641	0.04626	0.00652083	0.01	0.1372		1	24	9.2446	0.95374	25
mucus	prop_Colony_maximum_diameter_universal	unweighted_unifrac	1	0.413	1.1616	0.00645	0.000899441	0	0.1364		1	179	63.664	0.99355	180
skeleton	prop_Colony_maximum_diameter_universal	unweighted_unifrac	1	0.479	1.2308	0.00672	0.00126242	0	0.078	.	1	182	70.778	0.99328	183
tissue	prop_Colony_maximum_diameter_universal	unweighted_unifrac	1	0.564	1.4864	0.00837	0.00273574	0	0.0165	*	1	176	66.723	0.99163	177
mucus	prop_Colony_maximum_GCMP_recorded	unweighted_unifrac	1	0.401	1.1271	0.00626	0.00070838	0	0.1724		1	179	63.676	0.99374	180
skeleton	prop_Colony_maximum_GCMP_recorded	unweighted_unifrac	1	0.734	1.894	0.0103	0.00486209	0	0.0028	**	0.3024	182	70.523	0.9897	183
tissue	prop_Colony_maximum_GCMP_recorded	unweighted_unifrac	1	0.67	1.7694	0.00995	0.00432472	0	0.0038	**	0.4104	176	66.617	0.99005	177
mucus	Range_size	unweighted_unifrac	1	0.351	0.98685	0.00554	-7.84e-05	0	0.4387		1	177	63.037	0.99446	178
skeleton	Range_size	unweighted_unifrac	1	0.958	2.4924	0.01381	0.00826961	0.01	0.0003	***	0.0324	178	68.404	0.98619	179
tissue	Range_size	unweighted_unifrac	1	0.534	1.3976	0.00811	0.00230947	0	0.0288	*	1	171	65.358	0.99189	172
mucus	reef_name	unweighted_unifrac	20	10.551	1.5568	0.1434	0.0512925	0.05	0.0001	***	0.0108	186	63.031	0.8566	206
skeleton	reef_name	unweighted_unifrac	20	9.945	1.3218	0.12386	0.0301552	0.03	0.0001	***	0.0108	187	70.348	0.87614	207
tissue	reef_name	unweighted_unifrac	20	9.694	1.3062	0.12798	0.0300002	0.03	0.0001	***	0.0108	178	66.053	0.87202	198
mucus	Sexual_system	unweighted_unifrac	1	0.569	1.6123	0.01016	0.00385529	0	0.0078	**	0.8424	157	55.415	0.98984	158
skeleton	Sexual_system	unweighted_unifrac	1	2.289	6.1069	0.03676	0.0307397	0.03	0.0001	***	0.0108	160	59.963	0.96324	161
tissue	Sexual_system	unweighted_unifrac	1	1.675	4.4735	0.02877	0.022338	0.02	0.0001	***	0.0108	151	56.526	0.97123	152
mucus	Skeletal_density	unweighted_unifrac	1	0.41	1.1764	0.01751	0.00262379	0	0.1204		1	66	23.001	0.98249	67
skeleton	Skeletal_density	unweighted_unifrac	1	0.8536	2.3196	0.03346	0.019034	0.02	0.0002	***	0.0216	67	24.6551	0.96654	68
tissue	Skeletal_density	unweighted_unifrac	1	0.8627	2.342	0.03584	0.0205359	0.02	0.0003	***	0.0324	63	23.2054	0.96416	64
mucus	Symbiodinium_sp_in_propagules	unweighted_unifrac	1	0.455	1.2969	0.01595	0.00364937	0	0.0561	.	1	80	28.069	0.98405	81
skeleton	Symbiodinium_sp_in_propagules	unweighted_unifrac	1	2.0003	5.4797	0.06411	0.0524114	0.05	0.0001	***	0.0108	80	29.2034	0.93589	81
tissue	Symbiodinium_sp_in_propagules	unweighted_unifrac	1	1.6532	4.5695	0.05602	0.0437605	0.04	0.0001	***	0.0108	77	27.8584	0.94398	78
mucus	temperature	unweighted_unifrac	1	1.715	4.8893	0.02341	0.0186228	0.02	0.0001	***	0.0108	204	71.568	0.97659	205
skeleton	temperature	unweighted_unifrac	1	0.767	1.9872	0.0096	0.00476878	0	0.0008	***	0.0864	205	79.171	0.9904	206
tissue	temperature	unweighted_unifrac	1	0.994	2.6169	0.01318	0.0081452	0.01	0.0001	***	0.0108	196	74.424	0.98682	197
mucus	turf_contact_percent	unweighted_unifrac	1	1.69	4.7496	0.03304	0.0260835	0.03	0.0001	***	0.0108	139	49.448	0.96696	140
skeleton	turf_contact_percent	unweighted_unifrac	1	1.072	2.8205	0.01989	0.0128388	0.01	0.0001	***	0.0108	139	52.851	0.98011	140
tissue	turf_contact_percent	unweighted_unifrac	1	0.831	2.182	0.01638	0.00887145	0.01	0.0003	***	0.0324	131	49.907	0.98362	132
mucus	visibility	unweighted_unifrac	1	0.782	2.1951	0.01166	0.00634634	0.01	0.0001	***	0.0108	186	66.232	0.98834	187
skeleton	visibility	unweighted_unifrac	1	0.438	1.1338	0.00609	0.000717514	0	0.1348		1	185	71.455	0.99391	186
tissue	visibility	unweighted_unifrac	1	0.55	1.4483	0.00821	0.00254263	0	0.0193	*	1	175	66.433	0.99179	176
mucus	binary_CCA_contact	bray_curtis	1	1.088	2.4559	0.01736	0.0102906	0.01	0.0003	***	0.0324	139	61.587	0.98264	140
skeleton	binary_CCA_contact	bray_curtis	1	0.591	1.2665	0.00903	0.00190072	0	0.0366	*	1	139	64.814	0.99097	140
tissue	binary_CCA_contact	bray_curtis	1	0.569	1.2158	0.0092	0.00163664	0	0.1176		1	131	61.336	0.9908	132
mucus	binary_macroalgal_contact	bray_curtis	1	0.938	2.184	0.01054	0.00571337	0.01	0.0013	**	0.1404	205	88.066	0.98946	206
skeleton	binary_macroalgal_contact	bray_curtis	1	0.614	1.3088	0.00631	0.00148626	0	0.0234	*	1	206	96.712	0.99369	207
tissue	binary_macroalgal_contact	bray_curtis	1	0.629	1.3389	0.00675	0.00170812	0	0.0395	*	1	197	92.595	0.99325	198
mucus	binary_turf_contact	bray_curtis	1	2.676	6.1995	0.0427	0.035813	0.04	0.0001	***	0.0108	139	59.999	0.9573	140
skeleton	binary_turf_contact	bray_curtis	1	1.235	2.6761	0.01889	0.0118317	0.01	0.0001	***	0.0108	139	64.169	0.98111	140
tissue	binary_turf_contact	bray_curtis	1	1.072	2.3077	0.01731	0.00980855	0.01	0.0003	***	0.0324	131	60.834	0.98269	132
mucus	cca_contact_percent	bray_curtis	1	0.853	1.9169	0.0136	0.0065036	0.01	0.0025	**	0.27	139	61.822	0.9864	140
skeleton	cca_contact_percent	bray_curtis	1	0.544	1.1659	0.00832	0.00118561	0	0.0994	.	1	139	64.86	0.99168	140
tissue	cca_contact_percent	bray_curtis	1	0.605	1.2921	0.00977	0.00221099	0	0.0542	.	1	131	61.301	0.99023	132
mucus	Colony_maximum_diameter	bray_curtis	1	0.738	1.7388	0.01464	0.00621812	0.01	0.0066	**	0.7128	117	49.67	0.98536	118
skeleton	Colony_maximum_diameter	bray_curtis	1	0.875	1.8609	0.01553	0.00718703	0.01	0.0001	***	0.0108	118	55.512	0.98447	119
tissue	Colony_maximum_diameter	bray_curtis	1	1.752	3.821	0.03163	0.0233533	0.02	0.0001	***	0.0108	117	53.644	0.96837	118
mucus	complex_robust	bray_curtis	1	0.814	1.8921	0.00915	0.00431659	0	0.0033	**	0.3564	205	88.19	0.99085	206
skeleton	complex_robust	bray_curtis	1	1.327	2.8482	0.01364	0.00885185	0.01	0.0001	***	0.0108	206	96	0.98636	207
tissue	complex_robust	bray_curtis	1	2.161	4.674	0.02318	0.0182215	0.02	0.0001	***	0.0108	197	91.063	0.97682	198
mucus	Corallite_width_maximum	bray_curtis	1	0.695	1.6228	0.00908	0.00348158	0	0.0133	*	1	177	75.845	0.99092	178
skeleton	Corallite_width_maximum	bray_curtis	1	1.651	3.5602	0.01961	0.0141022	0.01	0.0001	***	0.0108	178	82.561	0.98039	179
tissue	Corallite_width_maximum	bray_curtis	1	1.135	2.4282	0.014	0.00823392	0.01	0.0002	***	0.0216	171	79.914	0.986	172
mucus	Corallite_width_minimum	bray_curtis	1	0.727	1.6984	0.0095	0.00390396	0	0.0096	**	1	177	75.812	0.9905	178
skeleton	Corallite_width_minimum	bray_curtis	1	1.781	3.8459	0.02115	0.0156508	0.02	0.0001	***	0.0108	178	82.431	0.97885	179
tissue	Corallite_width_minimum	bray_curtis	1	1.343	2.882	0.01657	0.0108189	0.01	0.0001	***	0.0108	171	79.705	0.98343	172
mucus	cyanobacteria_contact	bray_curtis	1	2.425	5.7426	0.02725	0.0225049	0.02	0.0001	***	0.0108	205	86.579	0.97275	206
skeleton	cyanobacteria_contact	bray_curtis	1	0.803	1.713	0.00825	0.00343568	0	0.0006	***	0.0648	206	96.524	0.99175	207
tissue	cyanobacteria_contact	bray_curtis	1	0.819	1.7467	0.00879	0.00375848	0	0.0025	**	0.27	197	92.405	0.99121	198
mucus	cyanobacteria_percent	bray_curtis	1	1.972	4.6459	0.02216	0.01739	0.02	0.0001	***	0.0108	205	87.032	0.97784	206
skeleton	cyanobacteria_percent	bray_curtis	1	0.693	1.4768	0.00712	0.00230019	0	0.0057	**	0.6156	206	96.634	0.99288	207
tissue	cyanobacteria_percent	bray_curtis	1	0.76	1.6191	0.00815	0.00311523	0	0.0046	**	0.4968	197	92.464	0.99185	198
mucus	depth	bray_curtis	1	0.894	2.0789	0.01009	0.0052375	0.01	0.0013	**	0.1404	204	87.745	0.98991	205
skeleton	depth	bray_curtis	1	0.905	1.933	0.00934	0.00450751	0	0.0001	***	0.0108	205	95.988	0.99066	206
tissue	depth	bray_curtis	1	0.905	1.9317	0.00976	0.00470776	0	0.0009	***	0.0972	196	91.862	0.99024	197
mucus	enclosed_area	bray_curtis	1	0.434	0.96849	0.00692	-0.00022446	0	0.5923		1	139	62.241	0.99308	140
skeleton	enclosed_area	bray_curtis	1	0.513	1.0989	0.00784	0.000702158	0	0.0568	.	1	139	64.891	0.99216	140
tissue	enclosed_area	bray_curtis	1	0.522	1.1132	0.00843	0.000860763	0	0.0415	*	1	131	61.384	0.99157	132
mucus	functional_group_sensu_darling	bray_curtis	3	1.955	1.5496	0.03107	0.0110232	0.01	0.0011	**	0.1188	145	60.987	0.96893	148
skeleton	functional_group_sensu_darling	bray_curtis	3	4.661	3.4654	0.06522	0.0463989	0.05	0.0001	***	0.0108	149	66.808	0.93478	152
tissue	functional_group_sensu_darling	bray_curtis	3	5.031	3.7752	0.07484	0.0550151	0.06	0.0001	***	0.0108	140	62.195	0.92516	143
mucus	geographic_area	bray_curtis	3	6.951	5.7321	0.0781	0.0644759	0.06	0.0001	***	0.0108	203	82.053	0.9219	206
skeleton	geographic_area	bray_curtis	3	3.174	2.2922	0.03261	0.0183837	0.02	0.0001	***	0.0108	204	94.153	0.96739	207
tissue	geographic_area	bray_curtis	3	4.239	3.0966	0.04547	0.0307849	0.03	0.0001	***	0.0108	195	88.985	0.95453	198
mucus	Growth_form_typical	bray_curtis	9	6.582	1.7667	0.08599	0.0373149	0.04	0.0001	***	0.0108	169	69.958	0.91401	178
skeleton	Growth_form_typical	bray_curtis	9	9.154	2.3036	0.1087	0.0615135	0.06	0.0001	***	0.0108	170	75.059	0.8913	179
tissue	Growth_form_typical	bray_curtis	9	10.735	2.7651	0.13245	0.0845485	0.08	0.0001	***	0.0108	163	70.313	0.86755	172
mucus	host_clade_sensu_fukami	bray_curtis	12	8.827	1.7799	0.09918	0.0434592	0.04	0.0001	***	0.0108	194	80.177	0.90082	206
skeleton	host_clade_sensu_fukami	bray_curtis	12	11.637	2.2069	0.11957	0.0653897	0.07	0.0001	***	0.0108	195	85.689	0.88043	207
tissue	host_clade_sensu_fukami	bray_curtis	12	14.703	2.9023	0.15771	0.103369	0.1	0.0001	***	0.0108	186	78.522	0.84229	198
mucus	host_genus	bray_curtis	30	19.791	1.6776	0.22236	0.0898077	0.09	0.0001	***	0.0108	176	69.213	0.77764	206
skeleton	host_genus	bray_curtis	30	24.131	1.9451	0.24794	0.120472	0.12	0.0001	***	0.0108	177	73.196	0.75206	207
tissue	host_genus	bray_curtis	30	28.238	2.4334	0.30291	0.17843	0.18	0.0001	***	0.0108	168	64.986	0.69709	198
mucus	host_name	bray_curtis	52	30.757	1.5638	0.34556	0.12458	0.12	0.0001	***	0.0108	154	58.248	0.65444	206
skeleton	host_name	bray_curtis	54	35.5	1.6268	0.36475	0.140544	0.14	0.0001	***	0.0108	153	61.827	0.63525	207
tissue	host_name	bray_curtis	51	39.16	2.0878	0.42007	0.21887	0.22	0.0001	***	0.0108	147	54.064	0.57993	198
mucus	latitude	bray_curtis	1	3.263	7.8012	0.03666	0.0319608	0.03	0.0001	***	0.0108	205	85.741	0.96334	206
skeleton	latitude	bray_curtis	1	1.23	2.6358	0.01263	0.00783694	0.01	0.0001	***	0.0108	206	96.097	0.98737	207
tissue	latitude	bray_curtis	1	1.661	3.5737	0.01782	0.0128343	0.01	0.0001	***	0.0108	197	91.563	0.98218	198
mucus	longitude	bray_curtis	1	2.558	6.0661	0.02874	0.0240021	0.02	0.0001	***	0.0108	205	86.446	0.97126	206
skeleton	longitude	bray_curtis	1	0.885	1.8908	0.0091	0.00428981	0	0.0001	***	0.0108	206	96.442	0.9909	207
tissue	longitude	bray_curtis	1	1.162	2.4857	0.01246	0.00744711	0.01	0.0001	***	0.0108	197	92.062	0.98754	198
mucus	max_dimension	bray_curtis	1	0.573	1.2829	0.00915	0.00202158	0	0.0839	.	1	139	62.102	0.99085	140
skeleton	max_dimension	bray_curtis	1	0.582	1.2482	0.0089	0.00176978	0	0.0411	*	1	139	64.822	0.9911	140
tissue	max_dimension	bray_curtis	1	0.673	1.439	0.01087	0.00331939	0	0.0196	*	1	131	61.233	0.98913	132
mucus	Mode_of_larval_development	bray_curtis	1	0.633	1.4988	0.0103	0.00342708	0	0.0336	*	1	144	60.859	0.9897	145
skeleton	Mode_of_larval_development	bray_curtis	1	1.294	2.7839	0.01871	0.0119888	0.01	0.0001	***	0.0108	146	67.846	0.98129	147
tissue	Mode_of_larval_development	bray_curtis	1	1.72	3.7248	0.02647	0.0193639	0.02	0.0001	***	0.0108	137	63.279	0.97353	138
mucus	n_macroalgal_contacts	bray_curtis	1	0.989	2.3038	0.01111	0.00628615	0.01	0.0002	***	0.0216	205	88.015	0.98889	206
skeleton	n_macroalgal_contacts	bray_curtis	1	0.617	1.3135	0.00634	0.00151641	0	0.0232	*	1	206	96.71	0.99366	207
tissue	n_macroalgal_contacts	bray_curtis	1	0.646	1.3743	0.00693	0.00188904	0	0.0302	*	1	197	92.578	0.99307	198
mucus	Oocyte_size_at_maturity	bray_curtis	1	0.777	1.8459	0.01761	0.00807223	0.01	0.0052	**	0.5616	103	43.357	0.98239	104
skeleton	Oocyte_size_at_maturity	bray_curtis	1	1.15	2.4447	0.02254	0.0133187	0.01	0.0001	***	0.0108	106	49.857	0.97746	107
tissue	Oocyte_size_at_maturity	bray_curtis	1	1.934	4.2205	0.04011	0.0306061	0.03	0.0001	***	0.0108	101	46.287	0.95989	102
mucus	oz_disease_mean	bray_curtis	1	0.752	1.7478	0.00849	0.00362966	0	0.0066	**	0.7128	204	87.72	0.99151	205
skeleton	oz_disease_mean	bray_curtis	1	1.73	3.729	0.01795	0.013136	0.01	0.0001	***	0.0108	204	94.654	0.98205	205
tissue	oz_disease_mean	bray_curtis	1	1.951	4.211	0.02103	0.0160353	0.02	0.0001	***	0.0108	196	90.799	0.97897	197
mucus	photosynthetically_active_radiation	bray_curtis	1	1.0203	2.6672	0.10391	0.0649496	0.06	0.0002	***	0.0216	23	8.7981	0.89609	24
skeleton	photosynthetically_active_radiation	bray_curtis	1	0.81	1.7935	0.06953	0.0307604	0.03	0.0004	***	0.0432	24	10.839	0.93047	25
tissue	photosynthetically_active_radiation	bray_curtis	1	0.6093	1.3004	0.0514	0.011875	0.01	0.0297	*	1	24	11.2456	0.9486	25
mucus	prop_Colony_maximum_diameter_universal	bray_curtis	1	0.475	1.1223	0.00623	0.000678212	0	0.2421		1	179	75.792	0.99377	180
skeleton	prop_Colony_maximum_diameter_universal	bray_curtis	1	0.592	1.2603	0.00688	0.0014233	0	0.0397	*	1	182	85.427	0.99312	183
tissue	prop_Colony_maximum_diameter_universal	bray_curtis	1	0.954	2.0356	0.01143	0.00581312	0.01	0.0001	***	0.0108	176	82.448	0.98857	177
mucus	prop_Colony_maximum_GCMP_recorded	bray_curtis	1	0.553	1.3084	0.00726	0.00171397	0	0.0928	.	1	179	75.714	0.99274	180
skeleton	prop_Colony_maximum_GCMP_recorded	bray_curtis	1	0.742	1.5826	0.00862	0.00317286	0	0.0021	**	0.2268	182	85.277	0.99138	183
tissue	prop_Colony_maximum_GCMP_recorded	bray_curtis	1	0.934	1.9942	0.0112	0.00558182	0.01	0.0002	***	0.0216	176	82.467	0.9888	177
mucus	Range_size	bray_curtis	1	0.757	1.7683	0.00989	0.00429616	0	0.0051	**	0.5508	177	75.783	0.99011	178
skeleton	Range_size	bray_curtis	1	0.782	1.6676	0.00928	0.00371416	0	0.0006	***	0.0648	178	83.431	0.99072	179
tissue	Range_size	bray_curtis	1	0.803	1.7116	0.00991	0.00412	0	0.0031	**	0.3348	171	80.245	0.99009	172
mucus	reef_name	bray_curtis	20	17.336	2.2496	0.19478	0.108197	0.11	0.0001	***	0.0108	186	71.668	0.80522	206
skeleton	reef_name	bray_curtis	20	13.164	1.4625	0.13526	0.0427744	0.04	0.0001	***	0.0108	187	84.163	0.86474	207
tissue	reef_name	bray_curtis	20	14.88	1.6903	0.15961	0.0651842	0.07	0.0001	***	0.0108	178	78.344	0.84039	198
mucus	Sexual_system	bray_curtis	1	1.382	3.2613	0.02035	0.0141102	0.01	0.0001	***	0.0108	157	66.551	0.97965	158
skeleton	Sexual_system	bray_curtis	1	1.588	3.4246	0.02095	0.0148309	0.01	0.0001	***	0.0108	160	74.172	0.97905	161
tissue	Sexual_system	bray_curtis	1	2.537	5.5594	0.03551	0.0291226	0.03	0.0001	***	0.0108	151	68.897	0.96449	152
mucus	Skeletal_density	bray_curtis	1	0.6167	1.4618	0.02167	0.00684682	0.01	0.0465	*	1	66	27.8431	0.97833	67
skeleton	Skeletal_density	bray_curtis	1	0.965	2.1153	0.03061	0.0161415	0.02	0.0001	***	0.0108	67	30.565	0.96939	68
tissue	Skeletal_density	bray_curtis	1	1.7395	3.9943	0.05962	0.0446933	0.04	0.0001	***	0.0108	63	27.4362	0.94038	64
mucus	Symbiodinium_sp_in_propagules	bray_curtis	1	1.144	2.7132	0.0328	0.02071	0.02	0.0001	***	0.0108	80	33.717	0.9672	81
skeleton	Symbiodinium_sp_in_propagules	bray_curtis	1	1.67	3.7039	0.04425	0.0323031	0.03	0.0001	***	0.0108	80	36.063	0.95575	81
tissue	Symbiodinium_sp_in_propagules	bray_curtis	1	1.937	4.3625	0.05362	0.0413294	0.04	0.0001	***	0.0108	77	34.187	0.94638	78
mucus	temperature	bray_curtis	1	4.018	9.6872	0.04533	0.0406502	0.04	0.0001	***	0.0108	204	84.621	0.95467	205
skeleton	temperature	bray_curtis	1	0.971	2.0755	0.01002	0.00519083	0.01	0.0001	***	0.0108	205	95.922	0.98998	206
tissue	temperature	bray_curtis	1	1.683	3.6218	0.01814	0.0131305	0.01	0.0001	***	0.0108	196	91.084	0.98186	197
mucus	turf_contact_percent	bray_curtis	1	1.799	4.1076	0.0287	0.0217122	0.02	0.0001	***	0.0108	139	60.876	0.9713	140
skeleton	turf_contact_percent	bray_curtis	1	1.011	2.1832	0.01546	0.00837698	0.01	0.0001	***	0.0108	139	64.393	0.98454	140
tissue	turf_contact_percent	bray_curtis	1	0.895	1.9217	0.01446	0.00693679	0.01	0.0017	**	0.1836	131	61.01	0.98554	132
mucus	visibility	bray_curtis	1	2.329	5.5217	0.02883	0.0236087	0.02	0.0001	***	0.0108	186	78.46	0.97117	187
skeleton	visibility	bray_curtis	1	0.782	1.6742	0.00897	0.00361308	0	0.0006	***	0.0648	185	86.404	0.99103	186
tissue	visibility	bray_curtis	1	0.87	1.8589	0.01051	0.00485577	0	0.0016	**	0.1728	175	81.864	0.98949	176

## Sheet: S4b 10k_beta-diversity
Supplementary Data S4b: Factors influencing coral microbiome β-diversity
Factors influencing microbiome β-diversity by compartment at 10,000 sequences per sample. We tested the influence of multiple host and environmental factors on the microbial community of each compartment. β-diversity distance matrices were calculated from separate OTU tables for coral mucus, tissue, and skeleton (outgroups and environmental samples were not included in this analysis). We calculat…
Test performed			Adonis results, supplemented with Adjusted R2 value
Compartment	Factor of Interest	β-diversity distance metric	df	SS	F	R2	R2_adj	R2_adj_rounded	raw p	raw p sig	p Bonferroni	residual df	residual ss	residual r2	total df
mucus	binary_CCA_contact	weighted_unifrac	1	0.7457	3.3928	0.02842	0.0200443	0.02	0.001	**	0.108	116	25.4958	0.97158	117
mucus	binary_macroalgal_contact	weighted_unifrac	1	0.521	2.5061	0.01436	0.00862954	0.01	0.0084	**	0.9072	172	35.762	0.98564	173
mucus	binary_turf_contact	weighted_unifrac	1	1.3351	6.2183	0.05088	0.0426979	0.04	0.0001	***	0.0108	116	24.9064	0.94912	117
mucus	cca_contact_percent	weighted_unifrac	1	0.5844	2.642	0.02227	0.0138413	0.01	0.0055	**	0.594	116	25.6571	0.97773	117
mucus	Colony_maximum_diameter	weighted_unifrac	1	0.2964	1.4382	0.01418	0.0043218	0	0.1262		1	100	20.6108	0.98582	101
mucus	complex_robust	weighted_unifrac	1	0.436	2.0931	0.01202	0.00627593	0.01	0.0214	*	1	172	35.847	0.98798	173
mucus	Corallite_width_maximum	weighted_unifrac	1	0.7666	3.7746	0.02471	0.0181644	0.02	0.0004	***	0.0432	149	30.2598	0.97529	150
mucus	Corallite_width_minimum	weighted_unifrac	1	0.7408	3.6445	0.02388	0.0173289	0.02	0.0006	***	0.0648	149	30.2856	0.97612	150
mucus	cyanobacteria_contact	weighted_unifrac	1	1.413	6.9693	0.03894	0.0333524	0.03	0.0001	***	0.0108	172	34.87	0.96106	173
mucus	cyanobacteria_percent	weighted_unifrac	1	1.006	4.9037	0.02772	0.0220672	0.02	0.0001	***	0.0108	172	35.277	0.97228	173
mucus	depth	weighted_unifrac	1	0.634	3.0663	0.01762	0.0118751	0.01	0.0023	**	0.2484	171	35.335	0.98238	172
mucus	enclosed_area	weighted_unifrac	1	0.1492	0.66346	0.00569	-0.00288164	0	0.8111		1	116	26.0923	0.99431	117
mucus	functional_group_sensu_darling	weighted_unifrac	3	1.4033	2.3236	0.05405	0.0307889	0.03	0.0003	***	0.0324	122	24.559	0.94595	125
mucus	geographic_area	weighted_unifrac	3	3.991	7.0039	0.11	0.0942941	0.09	0.0001	***	0.0108	170	32.292	0.89	173
mucus	Growth_form_typical	weighted_unifrac	9	3.2542	1.8357	0.10489	0.0477553	0.05	0.0005	***	0.054	141	27.7722	0.89511	150
mucus	host_clade_sensu_fukami	weighted_unifrac	12	5.089	2.1889	0.14026	0.07618	0.08	0.0001	***	0.0108	161	31.194	0.85974	173
mucus	host_genus	weighted_unifrac	29	10.383	1.9905	0.28615	0.142389	0.14	0.0001	***	0.0108	144	25.9	0.71385	173
mucus	host_name	weighted_unifrac	47	14.516	1.7878	0.40007	0.176287	0.18	0.0001	***	0.0108	126	21.767	0.59993	173
mucus	latitude	weighted_unifrac	1	1.914	9.5799	0.05276	0.0472528	0.05	0.0001	***	0.0108	172	34.369	0.94724	173
mucus	longitude	weighted_unifrac	1	1.52	7.519	0.04188	0.0363095	0.04	0.0001	***	0.0108	172	34.763	0.95812	173
mucus	max_dimension	weighted_unifrac	1	0.1392	0.61868	0.00531	-0.00326491	0	0.827		1	116	26.1023	0.99469	117
mucus	Mode_of_larval_development	weighted_unifrac	1	0.422	2.0947	0.01674	0.00874602	0.01	0.0275	*	1	123	24.777	0.98326	124
mucus	n_macroalgal_contacts	weighted_unifrac	1	0.56	2.6948	0.01543	0.00970576	0.01	0.0061	**	0.6588	172	35.723	0.98457	173
mucus	Oocyte_size_at_maturity	weighted_unifrac	1	0.6071	3.0307	0.03223	0.0215952	0.02	0.0027	**	0.2916	91	18.2293	0.96777	92
mucus	oz_disease_mean	weighted_unifrac	1	0.37	1.7842	0.01033	0.00454246	0	0.0534	.	1	171	35.438	0.98967	172
mucus	photosynthetically_active_radiation	weighted_unifrac	1	0.2487	1.2903	0.07462	0.0167838	0.02	0.2621		1	16	3.0838	0.92538	17
mucus	prop_Colony_maximum_diameter_universal	weighted_unifrac	1	0.3073	1.48	0.0099	0.00321013	0	0.1197		1	148	30.7257	0.9901	149
mucus	prop_Colony_maximum_GCMP_recorded	weighted_unifrac	1	0.3075	1.4809	0.00991	0.0032202	0	0.1191		1	148	30.7255	0.99009	149
mucus	Range_size	weighted_unifrac	1	0.2766	1.3405	0.00892	0.00226846	0	0.172		1	149	30.7497	0.99108	150
mucus	reef_name	weighted_unifrac	19	8.499	2.4795	0.23425	0.139774	0.14	0.0001	***	0.0108	154	27.784	0.76575	173
mucus	Sexual_system	weighted_unifrac	1	0.6565	3.2399	0.02361	0.0163235	0.02	0.0016	**	0.1728	134	27.1518	0.97639	135
mucus	Skeletal_density	weighted_unifrac	1	0.1945	1.0048	0.01827	8.98e-05	0	0.4069		1	54	10.4554	0.98173	55
mucus	Symbiodinium_sp_in_propagules	weighted_unifrac	1	0.9397	5.0437	0.07412	0.0594235	0.06	0.0002	***	0.0216	63	11.737	0.92588	64
mucus	temperature	weighted_unifrac	1	2.714	13.959	0.07547	0.0700634	0.07	0.0001	***	0.0108	171	33.254	0.92453	172
mucus	turf_contact_percent	weighted_unifrac	1	0.8942	4.092	0.03407	0.025743	0.03	0.0001	***	0.0108	116	25.3473	0.96593	117
mucus	visibility	weighted_unifrac	1	1.61	8.0904	0.04901	0.0429527	0.04	0.0001	***	0.0108	157	31.236	0.95099	158
skeleton	binary_CCA_contact	weighted_unifrac	1	0.2136	0.89666	0.01108	-0.0012815	0	0.5349		1	80	19.0585	0.98892	81
skeleton	binary_macroalgal_contact	weighted_unifrac	1	0.376	1.4789	0.01179	0.00382057	0	0.1122		1	124	31.55	0.98821	125
skeleton	binary_turf_contact	weighted_unifrac	1	0.9853	4.3104	0.05113	0.0392691	0.04	0.0002	***	0.0216	80	18.2868	0.94887	81
skeleton	cca_contact_percent	weighted_unifrac	1	0.2211	0.92866	0.01148	-0.0008765	0	0.483		1	80	19.0509	0.98852	81
skeleton	Colony_maximum_diameter	weighted_unifrac	1	0.4193	1.6265	0.02069	0.00797169	0.01	0.0848	.	1	77	19.8524	0.97931	78
skeleton	complex_robust	weighted_unifrac	1	1.178	4.7498	0.03689	0.029123	0.03	0.0001	***	0.0108	124	30.749	0.96311	125
skeleton	Corallite_width_maximum	weighted_unifrac	1	1.4929	6.2028	0.05479	0.0459563	0.05	0.0001	***	0.0108	107	25.7538	0.94521	108
skeleton	Corallite_width_minimum	weighted_unifrac	1	1.8053	7.5928	0.06626	0.0575335	0.06	0.0001	***	0.0108	107	25.4414	0.93374	108
skeleton	cyanobacteria_contact	weighted_unifrac	1	0.764	3.0391	0.02392	0.0160484	0.02	0.002	**	0.216	124	31.163	0.97608	125
skeleton	cyanobacteria_percent	weighted_unifrac	1	0.616	2.4409	0.0193	0.0113911	0.01	0.0077	**	0.8316	124	31.31	0.9807	125
skeleton	depth	weighted_unifrac	1	0.565	2.2354	0.01771	0.00978831	0.01	0.0125	*	1	124	31.361	0.98229	125
skeleton	enclosed_area	weighted_unifrac	1	0.2018	0.84647	0.01047	-0.00189912	0	0.6019		1	80	19.0703	0.98953	81
skeleton	functional_group_sensu_darling	weighted_unifrac	3	4.1533	6.2611	0.17926	0.15063	0.15	0.0001	***	0.0108	86	19.0158	0.82074	89
skeleton	geographic_area	weighted_unifrac	3	1.785	2.4089	0.05592	0.0327049	0.03	0.0003	***	0.0324	122	30.141	0.94408	125
skeleton	Growth_form_typical	weighted_unifrac	8	5.7957	3.3773	0.21271	0.149727	0.15	0.0001	***	0.0108	100	21.451	0.78729	108
skeleton	host_clade_sensu_fukami	weighted_unifrac	11	7.537	3.2026	0.23607	0.162357	0.16	0.0001	***	0.0108	114	24.39	0.76393	125
skeleton	host_genus	weighted_unifrac	26	11.781	2.2268	0.36901	0.203295	0.2	0.0001	***	0.0108	99	20.145	0.63099	125
skeleton	host_name	weighted_unifrac	45	16.412	1.8806	0.51406	0.240719	0.24	0.0001	***	0.0108	80	15.515	0.48594	125
skeleton	latitude	weighted_unifrac	1	0.627	2.4828	0.01963	0.0117238	0.01	0.0087	**	0.9396	124	31.3	0.98037	125
skeleton	longitude	weighted_unifrac	1	0.425	1.673	0.01331	0.00535282	0.01	0.0622	.	1	124	31.502	0.98669	125
skeleton	max_dimension	weighted_unifrac	1	0.2646	1.1138	0.01373	0.00140163	0	0.2986		1	80	19.0075	0.98627	81
skeleton	Mode_of_larval_development	weighted_unifrac	1	0.1829	0.7152	0.00797	-0.0031764	0	0.7611		1	89	22.7647	0.99203	90
skeleton	n_macroalgal_contacts	weighted_unifrac	1	0.351	1.3764	0.01098	0.00300403	0	0.1505		1	124	31.576	0.98902	125
skeleton	Oocyte_size_at_maturity	weighted_unifrac	1	1.5704	6.5731	0.08473	0.0718389	0.07	0.0001	***	0.0108	71	16.9627	0.91527	72
skeleton	oz_disease_mean	weighted_unifrac	1	1.974	8.1512	0.06215	0.0545252	0.05	0.0001	***	0.0108	123	29.795	0.93785	124
skeleton	photosynthetically_active_radiation	weighted_unifrac	1	0.2727	1.2115	0.06306	0.0110078	0.01	0.2399		1	18	4.0516	0.93694	19
skeleton	prop_Colony_maximum_diameter_universal	weighted_unifrac	1	0.427	1.6898	0.01448	0.00591026	0.01	0.0656	.	1	115	29.058	0.98552	116
skeleton	prop_Colony_maximum_GCMP_recorded	weighted_unifrac	1	1.1254	4.5636	0.03817	0.0298063	0.03	0.0002	***	0.0216	115	28.3599	0.96183	116
skeleton	Range_size	weighted_unifrac	1	1.0299	4.2035	0.0378	0.0288075	0.03	0.0001	***	0.0108	107	26.2168	0.9622	108
skeleton	reef_name	weighted_unifrac	20	6.675	1.3879	0.20909	0.0584405	0.06	0.0011	**	0.1188	105	25.251	0.79091	125
skeleton	Sexual_system	weighted_unifrac	1	2.2305	9.6425	0.09304	0.0833915	0.08	0.0001	***	0.0108	94	21.7442	0.90696	95
skeleton	Skeletal_density	weighted_unifrac	1	0.9568	4.4811	0.1263	0.0981161	0.1	0.0001	***	0.0108	31	6.6194	0.8737	32
skeleton	Symbiodinium_sp_in_propagules	weighted_unifrac	1	0.7951	3.4031	0.07179	0.0506943	0.05	0.0015	**	0.162	44	10.2795	0.92821	45
skeleton	temperature	weighted_unifrac	1	0.551	2.1765	0.01725	0.0093246	0.01	0.0193	*	1	124	31.376	0.98275	125
skeleton	turf_contact_percent	weighted_unifrac	1	0.8579	3.7273	0.04452	0.0325765	0.03	0.0006	***	0.0648	80	18.4142	0.95548	81
skeleton	visibility	weighted_unifrac	1	0.2649	1.0609	0.00982	0.000565981	0	0.3525		1	107	26.7156	0.99018	108
tissue	binary_CCA_contact	weighted_unifrac	1	0.2765	0.9954	0.01026	-4.98e-05	0	0.4151		1	96	26.6676	0.98974	97
tissue	binary_macroalgal_contact	weighted_unifrac	1	0.611	2.2453	0.01822	0.0101061	0.01	0.0084	**	0.9072	121	32.93	0.98178	122
tissue	binary_turf_contact	weighted_unifrac	1	0.6273	2.2882	0.02328	0.0131058	0.01	0.0081	**	0.8748	96	26.3168	0.97672	97
tissue	cca_contact_percent	weighted_unifrac	1	0.4103	1.4845	0.01523	0.00497198	0	0.1131		1	96	26.5338	0.98477	97
tissue	Colony_maximum_diameter	weighted_unifrac	1	0.571	2.2128	0.03152	0.0172776	0.02	0.0166	*	1	68	17.546	0.96848	69
tissue	complex_robust	weighted_unifrac	1	0.853	3.1586	0.02544	0.0173858	0.02	0.0006	***	0.0648	121	32.687	0.97456	122
tissue	Corallite_width_maximum	weighted_unifrac	1	1.2038	4.548	0.0419	0.0326875	0.03	0.0001	***	0.0108	104	27.5283	0.9581	105
tissue	Corallite_width_minimum	weighted_unifrac	1	1.4127	5.3781	0.04917	0.0400274	0.04	0.0001	***	0.0108	104	27.3194	0.95083	105
tissue	cyanobacteria_contact	weighted_unifrac	1	0.431	1.5736	0.01284	0.00468165	0	0.0759	.	1	121	33.11	0.98716	122
tissue	cyanobacteria_percent	weighted_unifrac	1	0.465	1.7003	0.01386	0.00571008	0.01	0.0484	*	1	121	33.076	0.98614	122
tissue	depth	weighted_unifrac	1	0.283	1.0282	0.00843	0.000235207	0	0.3977		1	121	33.258	0.99157	122
tissue	enclosed_area	weighted_unifrac	1	0.2302	0.82737	0.00854	-0.00178771	0	0.5237		1	96	26.7139	0.99146	97
tissue	functional_group_sensu_darling	weighted_unifrac	3	3.8404	5.0814	0.15676	0.12591	0.13	0.0001	***	0.0108	82	20.6581	0.84324	85
tissue	geographic_area	weighted_unifrac	3	1.839	2.3004	0.05482	0.0309919	0.03	0.0001	***	0.0108	119	31.702	0.94518	122
tissue	Growth_form_typical	weighted_unifrac	8	5.9994	3.1999	0.2088	0.143546	0.14	0.0001	***	0.0108	97	22.7328	0.7912	105
tissue	host_clade_sensu_fukami	weighted_unifrac	11	8.152	3.2403	0.24306	0.168048	0.17	0.0001	***	0.0108	111	25.388	0.75694	122
tissue	host_genus	weighted_unifrac	28	15.792	2.987	0.47083	0.313205	0.31	0.0001	***	0.0108	94	17.749	0.52917	122
tissue	host_name	weighted_unifrac	44	19.557	2.4794	0.5831	0.347926	0.35	0.0001	***	0.0108	78	13.983	0.4169	122
tissue	latitude	weighted_unifrac	1	0.779	2.878	0.02323	0.0151575	0.02	0.0006	***	0.0648	121	32.761	0.97677	122
tissue	longitude	weighted_unifrac	1	0.537	1.9681	0.016	0.00786777	0.01	0.0196	*	1	121	33.004	0.984	122
tissue	max_dimension	weighted_unifrac	1	0.5949	2.1676	0.02208	0.0118933	0.01	0.0182	*	1	96	26.3492	0.97792	97
tissue	Mode_of_larval_development	weighted_unifrac	1	0.3657	1.3061	0.01496	0.00350605	0	0.1832		1	86	24.0811	0.98504	87
tissue	n_macroalgal_contacts	weighted_unifrac	1	0.619	2.2761	0.01846	0.0103481	0.01	0.0088	**	0.9504	121	32.921	0.98154	122
tissue	Oocyte_size_at_maturity	weighted_unifrac	1	1.5498	5.9141	0.07791	0.0647373	0.06	0.0001	***	0.0108	70	18.3433	0.92209	71
tissue	oz_disease_mean	weighted_unifrac	1	1.046	3.8927	0.03142	0.0233485	0.02	0.0001	***	0.0108	120	32.23	0.96858	121
tissue	photosynthetically_active_radiation	weighted_unifrac	1	0.1756	0.72725	0.04102	-0.0153906	-0.02	0.7225		1	17	4.1055	0.95898	18
tissue	prop_Colony_maximum_diameter_universal	weighted_unifrac	1	0.3941	1.3953	0.01311	0.00371105	0	0.1249		1	105	29.6571	0.98689	106
tissue	prop_Colony_maximum_GCMP_recorded	weighted_unifrac	1	0.3193	1.1277	0.01063	0.00120743	0	0.2862		1	105	29.7319	0.98937	106
tissue	Range_size	weighted_unifrac	1	0.4846	1.7843	0.01687	0.00741683	0.01	0.0407	*	1	104	28.2475	0.98313	105
tissue	reef_name	weighted_unifrac	15	6.774	1.8052	0.20195	0.0900738	0.09	0.0001	***	0.0108	107	26.767	0.79805	122
tissue	Sexual_system	weighted_unifrac	1	0.9564	3.5222	0.03649	0.0261297	0.03	0.0007	***	0.0756	93	25.2527	0.96351	94
tissue	Skeletal_density	weighted_unifrac	1	0.6163	2.5214	0.07522	0.0453884	0.05	0.0328	*	1	31	7.5771	0.92478	32
tissue	Symbiodinium_sp_in_propagules	weighted_unifrac	1	1.4977	6.4598	0.15581	0.13169	0.13	0.0001	***	0.0108	35	8.1148	0.84419	36
tissue	temperature	weighted_unifrac	1	0.715	2.637	0.02133	0.0132418	0.01	0.0034	**	0.3672	121	32.825	0.97867	122
tissue	turf_contact_percent	weighted_unifrac	1	0.5573	2.0275	0.02068	0.0104788	0.01	0.0185	*	1	96	26.3868	0.97932	97
tissue	visibility	weighted_unifrac	1	0.5371	2.0582	0.01923	0.00988933	0.01	0.0148	*	1	105	27.4021	0.98077	106
mucus	binary_CCA_contact	unweighted_unifrac	1	0.718	2.0057	0.017	0.00852586	0.01	0.0001	***	0.0108	116	41.547	0.983	117
mucus	binary_macroalgal_contact	unweighted_unifrac	1	0.472	1.3324	0.00769	0.00192076	0	0.0221	*	1	172	60.915	0.99231	173
mucus	binary_turf_contact	unweighted_unifrac	1	1.658	4.7364	0.03923	0.0309475	0.03	0.0001	***	0.0108	116	40.607	0.96077	117
mucus	cca_contact_percent	unweighted_unifrac	1	0.62	1.7276	0.01467	0.00617578	0.01	0.001	**	0.108	116	41.645	0.98533	117
mucus	Colony_maximum_diameter	unweighted_unifrac	1	0.342	0.97051	0.00961	-0.0002939	0	0.5132		1	100	35.257	0.99039	101
mucus	complex_robust	unweighted_unifrac	1	0.401	1.1311	0.00653	0.000754012	0	0.1334		1	172	60.986	0.99347	173
mucus	Corallite_width_maximum	unweighted_unifrac	1	0.439	1.2463	0.0083	0.0016443	0	0.043	*	1	149	52.479	0.9917	150
mucus	Corallite_width_minimum	unweighted_unifrac	1	0.415	1.177	0.00784	0.00118121	0	0.0863	.	1	149	52.503	0.99216	150
mucus	cyanobacteria_contact	unweighted_unifrac	1	1.546	4.4441	0.02519	0.0195225	0.02	0.0001	***	0.0108	172	59.84	0.97481	173
mucus	cyanobacteria_percent	unweighted_unifrac	1	1.504	4.3209	0.02451	0.0188385	0.02	0.0001	***	0.0108	172	59.882	0.97549	173
mucus	depth	unweighted_unifrac	1	0.434	1.2227	0.0071	0.00129357	0	0.0606	.	1	171	60.647	0.9929	172
mucus	enclosed_area	unweighted_unifrac	1	0.369	1.0208	0.00872	0.000174483	0	0.3412		1	116	41.896	0.99128	117
mucus	functional_group_sensu_darling	unweighted_unifrac	3	1.388	1.3193	0.03142	0.00760246	0.01	0.0009	***	0.0972	122	42.771	0.96858	125
mucus	geographic_area	unweighted_unifrac	3	2.963	2.8743	0.04827	0.0314748	0.03	0.0001	***	0.0108	170	58.423	0.95173	173
mucus	Growth_form_typical	unweighted_unifrac	9	3.947	1.2628	0.07459	0.0155213	0.02	0.0001	***	0.0108	141	48.97	0.92541	150
mucus	host_clade_sensu_fukami	unweighted_unifrac	12	5.2	1.2417	0.08471	0.0164896	0.02	0.0001	***	0.0108	161	56.187	0.91529	173
mucus	host_genus	unweighted_unifrac	29	12.165	1.2272	0.19816	0.0366783	0.04	0.0001	***	0.0108	144	49.222	0.80184	173
mucus	host_name	unweighted_unifrac	47	18.794	1.183	0.30616	0.0473467	0.05	0.0001	***	0.0108	126	42.592	0.69384	173
mucus	latitude	unweighted_unifrac	1	1.522	4.3725	0.02479	0.0191202	0.02	0.0001	***	0.0108	172	59.865	0.97521	173
mucus	longitude	unweighted_unifrac	1	0.83	2.3586	0.01353	0.00779471	0.01	0.0001	***	0.0108	172	60.556	0.98647	173
mucus	max_dimension	unweighted_unifrac	1	0.316	0.87403	0.00748	-0.00107621	0	0.8882		1	116	41.949	0.99252	117
mucus	Mode_of_larval_development	unweighted_unifrac	1	0.41	1.1683	0.00941	0.00135642	0	0.0878	.	1	123	43.15	0.99059	124
mucus	n_macroalgal_contacts	unweighted_unifrac	1	0.48	1.3569	0.00783	0.00206157	0	0.02	*	1	172	60.906	0.99217	173
mucus	Oocyte_size_at_maturity	unweighted_unifrac	1	0.469	1.3491	0.01461	0.00378154	0	0.0127	*	1	91	31.632	0.98539	92
mucus	oz_disease_mean	unweighted_unifrac	1	0.498	1.4084	0.00817	0.00236982	0	0.0104	*	1	171	60.471	0.99183	172
mucus	photosynthetically_active_radiation	unweighted_unifrac	1	0.5573	1.801	0.10117	0.0449931	0.04	0.0005	***	0.054	16	4.9511	0.89883	17
mucus	prop_Colony_maximum_diameter_universal	unweighted_unifrac	1	0.382	1.0832	0.00727	0.000562365	0	0.2032		1	148	52.144	0.99273	149
mucus	prop_Colony_maximum_GCMP_recorded	unweighted_unifrac	1	0.385	1.094	0.00734	0.000632838	0	0.1868		1	148	52.14	0.99266	149
mucus	Range_size	unweighted_unifrac	1	0.405	1.1492	0.00765	0.000989933	0	0.1021		1	149	52.513	0.99235	150
mucus	reef_name	unweighted_unifrac	19	9.439	1.4727	0.15376	0.0493538	0.05	0.0001	***	0.0108	154	51.948	0.84624	173
mucus	Sexual_system	unweighted_unifrac	1	0.538	1.5346	0.01132	0.00394179	0	0.0039	**	0.4212	134	47.001	0.98868	135
mucus	Skeletal_density	unweighted_unifrac	1	0.3932	1.139	0.02066	0.00252407	0	0.1224		1	54	18.6433	0.97934	55
mucus	Symbiodinium_sp_in_propagules	unweighted_unifrac	1	0.4594	1.3247	0.02059	0.00504381	0.01	0.0271	*	1	63	21.8453	0.97941	64
mucus	temperature	unweighted_unifrac	1	1.381	3.9558	0.02261	0.0168943	0.02	0.0001	***	0.0108	171	59.7	0.97739	172
mucus	turf_contact_percent	unweighted_unifrac	1	1.249	3.5317	0.02955	0.0211841	0.02	0.0001	***	0.0108	116	41.016	0.97045	117
mucus	visibility	unweighted_unifrac	1	0.792	2.2502	0.01413	0.00785057	0.01	0.0001	***	0.0108	157	55.283	0.98587	158
skeleton	binary_CCA_contact	unweighted_unifrac	1	0.4241	1.1087	0.01367	0.00134088	0	0.1838		1	80	30.6002	0.98633	81
skeleton	binary_macroalgal_contact	unweighted_unifrac	1	0.461	1.1897	0.0095	0.0015121	0	0.1186		1	124	48.005	0.9905	125
skeleton	binary_turf_contact	unweighted_unifrac	1	0.6814	1.7966	0.02196	0.0097345	0.01	0.0046	**	0.4968	80	30.3429	0.97804	81
skeleton	cca_contact_percent	unweighted_unifrac	1	0.3908	1.0205	0.0126	0.0002575	0	0.3118		1	80	30.6335	0.9874	81
skeleton	Colony_maximum_diameter	unweighted_unifrac	1	0.5488	1.4181	0.01808	0.00532779	0.01	0.0434	*	1	77	29.797	0.98192	78
skeleton	complex_robust	unweighted_unifrac	1	1.428	3.7646	0.02947	0.0216431	0.02	0.0001	***	0.0108	124	47.038	0.97053	125
skeleton	Corallite_width_maximum	unweighted_unifrac	1	1.886	5.0536	0.0451	0.0361757	0.04	0.0001	***	0.0108	107	39.924	0.9549	108
skeleton	Corallite_width_minimum	unweighted_unifrac	1	2.17	5.8577	0.0519	0.0430393	0.04	0.0001	***	0.0108	107	39.639	0.9481	108
skeleton	cyanobacteria_contact	unweighted_unifrac	1	0.697	1.8106	0.01439	0.00644153	0.01	0.0058	**	0.6264	124	47.768	0.98561	125
skeleton	cyanobacteria_percent	unweighted_unifrac	1	0.634	1.6443	0.01309	0.00513105	0.01	0.0125	*	1	124	47.831	0.98691	125
skeleton	depth	unweighted_unifrac	1	0.523	1.3519	0.01078	0.00280242	0	0.0507	.	1	124	47.943	0.98922	125
skeleton	enclosed_area	unweighted_unifrac	1	0.3869	1.0104	0.01247	0.000125875	0	0.3928		1	80	30.6374	0.98753	81
skeleton	functional_group_sensu_darling	unweighted_unifrac	3	3.991	3.7433	0.1155	0.0846453	0.08	0.0001	***	0.0108	86	30.567	0.8845	89
skeleton	geographic_area	unweighted_unifrac	3	1.595	1.3843	0.03292	0.00913934	0.01	0.0057	**	0.6156	122	46.87	0.96708	125
skeleton	Growth_form_typical	unweighted_unifrac	8	6.504	2.3027	0.15556	0.0880048	0.09	0.0001	***	0.0108	100	35.306	0.84444	108
skeleton	host_clade_sensu_fukami	unweighted_unifrac	11	7.991	2.0462	0.16488	0.0842982	0.08	0.0001	***	0.0108	114	40.475	0.83512	125
skeleton	host_genus	unweighted_unifrac	26	14.331	1.5985	0.29568	0.110707	0.11	0.0001	***	0.0108	99	34.135	0.70432	125
skeleton	host_name	unweighted_unifrac	45	21.301	1.394	0.4395	0.124219	0.12	0.0001	***	0.0108	80	27.165	0.5605	125
skeleton	latitude	unweighted_unifrac	1	0.602	1.5591	0.01242	0.00445565	0	0.018	*	1	124	47.864	0.98758	125
skeleton	longitude	unweighted_unifrac	1	0.469	1.2109	0.00967	0.00168347	0	0.1006		1	124	47.997	0.99033	125
skeleton	max_dimension	unweighted_unifrac	1	0.443	1.1588	0.01428	0.0019585	0	0.128		1	80	30.581	0.98572	81
skeleton	Mode_of_larval_development	unweighted_unifrac	1	0.378	0.97515	0.01084	-0.000274157	0	0.4574		1	89	34.465	0.98916	90
skeleton	n_macroalgal_contacts	unweighted_unifrac	1	0.457	1.1808	0.00943	0.00144153	0	0.1225		1	124	48.009	0.99057	125
skeleton	Oocyte_size_at_maturity	unweighted_unifrac	1	1.473	3.9016	0.05209	0.0387392	0.04	0.0001	***	0.0108	71	26.805	0.94791	72
skeleton	oz_disease_mean	unweighted_unifrac	1	1.919	5.1115	0.0399	0.0320943	0.03	0.0001	***	0.0108	123	46.175	0.9601	124
skeleton	photosynthetically_active_radiation	unweighted_unifrac	1	0.4206	1.1056	0.05787	0.00552944	0.01	0.1736		1	18	6.8477	0.94213	19
skeleton	prop_Colony_maximum_diameter_universal	unweighted_unifrac	1	0.425	1.1039	0.00951	0.000897043	0	0.1928		1	115	44.254	0.99049	116
skeleton	prop_Colony_maximum_GCMP_recorded	unweighted_unifrac	1	0.724	1.8936	0.0162	0.00764522	0.01	0.0038	**	0.4104	115	43.955	0.9838	116
skeleton	Range_size	unweighted_unifrac	1	1.174	3.0908	0.02808	0.0189966	0.02	0.0001	***	0.0108	107	40.636	0.97192	108
skeleton	reef_name	unweighted_unifrac	20	9.103	1.214	0.18781	0.0331071	0.03	0.0001	***	0.0108	105	39.363	0.81219	125
skeleton	Sexual_system	unweighted_unifrac	1	1.578	4.2159	0.04292	0.0327383	0.03	0.0001	***	0.0108	94	35.182	0.95708	95
skeleton	Skeletal_density	unweighted_unifrac	1	1.1697	3.2285	0.09432	0.0651045	0.07	0.0002	***	0.0216	31	11.2318	0.90568	32
skeleton	Symbiodinium_sp_in_propagules	unweighted_unifrac	1	0.9734	2.6905	0.05762	0.0362023	0.04	0.0002	***	0.0216	44	15.9192	0.94238	45
skeleton	temperature	unweighted_unifrac	1	0.591	1.5305	0.01219	0.00422379	0	0.0206	*	1	124	47.875	0.98781	125
skeleton	turf_contact_percent	unweighted_unifrac	1	0.7138	1.884	0.02301	0.0107976	0.01	0.0026	**	0.2808	80	30.3105	0.97699	81
skeleton	visibility	unweighted_unifrac	1	0.468	1.2154	0.01123	0.00198916	0	0.1011		1	107	41.242	0.98877	108
tissue	binary_CCA_contact	unweighted_unifrac	1	0.544	1.4554	0.01493	0.00466885	0	0.0239	*	1	96	35.9	0.98507	97
tissue	binary_macroalgal_contact	unweighted_unifrac	1	0.418	1.1069	0.00907	0.000880496	0	0.1855		1	121	45.657	0.99093	122
tissue	binary_turf_contact	unweighted_unifrac	1	0.865	2.3339	0.02373	0.0135605	0.01	0.0002	***	0.0216	96	35.579	0.97627	97
tissue	cca_contact_percent	unweighted_unifrac	1	0.605	1.6215	0.01661	0.00636635	0.01	0.0061	**	0.6588	96	35.839	0.98339	97
tissue	Colony_maximum_diameter	unweighted_unifrac	1	0.5041	1.333	0.01923	0.00480691	0	0.0557	.	1	68	25.7141	0.98077	69
tissue	complex_robust	unweighted_unifrac	1	0.535	1.4222	0.01162	0.00345157	0	0.0314	*	1	121	45.539	0.98838	122
tissue	Corallite_width_maximum	unweighted_unifrac	1	0.915	2.4592	0.0231	0.0137067	0.01	0.0001	***	0.0108	104	38.691	0.9769	105
tissue	Corallite_width_minimum	unweighted_unifrac	1	1.209	3.2735	0.03052	0.0211981	0.02	0.0001	***	0.0108	104	38.398	0.96948	105
tissue	cyanobacteria_contact	unweighted_unifrac	1	0.861	2.3042	0.01869	0.01058	0.01	0.0003	***	0.0324	121	45.214	0.98131	122
tissue	cyanobacteria_percent	unweighted_unifrac	1	0.883	2.364	0.01916	0.0110539	0.01	0.0002	***	0.0216	121	45.192	0.98084	122
tissue	depth	unweighted_unifrac	1	0.396	1.0485	0.00859	0.000396529	0	0.2627		1	121	45.679	0.99141	122
tissue	enclosed_area	unweighted_unifrac	1	0.42	1.1191	0.01152	0.00122333	0	0.0916	.	1	96	36.024	0.98848	97
tissue	functional_group_sensu_darling	unweighted_unifrac	3	3.293	3.114	0.10228	0.0694366	0.07	0.0001	***	0.0108	82	28.901	0.89772	85
tissue	geographic_area	unweighted_unifrac	3	1.753	1.5692	0.03805	0.0137992	0.01	0.0004	***	0.0432	119	44.321	0.96195	122
tissue	Growth_form_typical	unweighted_unifrac	8	5.314	1.8788	0.13416	0.0627505	0.06	0.0001	***	0.0108	97	34.293	0.86584	105
tissue	host_clade_sensu_fukami	unweighted_unifrac	11	6.577	1.6803	0.14274	0.0577863	0.06	0.0001	***	0.0108	111	39.498	0.85726	122
tissue	host_genus	unweighted_unifrac	28	14.357	1.5196	0.31161	0.106558	0.11	0.0001	***	0.0108	94	31.717	0.68839	122
tissue	host_name	unweighted_unifrac	44	20.263	1.3917	0.43979	0.123774	0.12	0.0001	***	0.0108	78	25.811	0.56021	122
tissue	latitude	unweighted_unifrac	1	0.71	1.8951	0.01542	0.00728297	0.01	0.0025	**	0.27	121	45.364	0.98458	122
tissue	longitude	unweighted_unifrac	1	0.558	1.4832	0.01211	0.00394562	0	0.0212	*	1	121	45.517	0.98789	122
tissue	max_dimension	unweighted_unifrac	1	0.481	1.2835	0.01319	0.00291073	0	0.0501	.	1	96	35.963	0.98681	97
tissue	Mode_of_larval_development	unweighted_unifrac	1	0.419	1.1139	0.01279	0.00131081	0	0.1676		1	86	32.349	0.98721	87
tissue	n_macroalgal_contacts	unweighted_unifrac	1	0.432	1.1465	0.00939	0.00120314	0	0.1434		1	121	45.642	0.99061	122
tissue	Oocyte_size_at_maturity	unweighted_unifrac	1	1.1237	3.1054	0.04248	0.0288011	0.03	0.0001	***	0.0108	70	25.3297	0.95752	71
tissue	oz_disease_mean	unweighted_unifrac	1	1.162	3.1304	0.02542	0.0172985	0.02	0.0001	***	0.0108	120	44.525	0.97458	121
tissue	photosynthetically_active_radiation	unweighted_unifrac	1	0.4156	1.0959	0.06056	0.00529882	0.01	0.2063		1	17	6.4476	0.93944	18
tissue	prop_Colony_maximum_diameter_universal	unweighted_unifrac	1	0.426	1.1315	0.01066	0.00123771	0	0.1589		1	105	39.541	0.98934	106
tissue	prop_Colony_maximum_GCMP_recorded	unweighted_unifrac	1	0.494	1.3147	0.01237	0.002964	0	0.0575	.	1	105	39.473	0.98763	106
tissue	Range_size	unweighted_unifrac	1	0.523	1.3915	0.0132	0.00371154	0	0.036	*	1	104	39.083	0.9868	105
tissue	reef_name	unweighted_unifrac	15	6.958	1.2688	0.15101	0.0319927	0.03	0.0001	***	0.0108	107	39.117	0.84899	122
tissue	Sexual_system	unweighted_unifrac	1	0.956	2.5821	0.02701	0.0165477	0.02	0.0004	***	0.0432	93	34.422	0.97299	94
tissue	Skeletal_density	unweighted_unifrac	1	0.6064	1.6713	0.05116	0.0205523	0.02	0.0039	**	0.4212	31	11.2481	0.94884	32
tissue	Symbiodinium_sp_in_propagules	unweighted_unifrac	1	0.7169	1.9985	0.05402	0.026992	0.03	0.0008	***	0.0864	35	12.5557	0.94598	36
tissue	temperature	unweighted_unifrac	1	0.598	1.5911	0.01298	0.00482281	0	0.0154	*	1	121	45.477	0.98702	122
tissue	turf_contact_percent	unweighted_unifrac	1	0.888	2.3985	0.02438	0.0142173	0.01	0.0003	***	0.0324	96	35.556	0.97562	97
tissue	visibility	unweighted_unifrac	1	0.469	1.2472	0.01174	0.002328	0	0.0791	.	1	105	39.515	0.98826	106
mucus	binary_CCA_contact	bray_curtis	1	1.136	2.6166	0.02206	0.0136295	0.01	0.0001	***	0.0108	116	50.379	0.97794	117
mucus	binary_macroalgal_contact	bray_curtis	1	0.972	2.3038	0.01322	0.00748291	0.01	0.001	**	0.108	172	72.577	0.98678	173
mucus	binary_turf_contact	bray_curtis	1	2.269	5.3446	0.04404	0.035799	0.04	0.0001	***	0.0108	116	49.246	0.95596	117
mucus	cca_contact_percent	bray_curtis	1	0.91	2.0853	0.01766	0.00919155	0.01	0.0011	**	0.1188	116	50.606	0.98234	117
mucus	Colony_maximum_diameter	bray_curtis	1	0.658	1.5895	0.01565	0.0058065	0.01	0.0196	*	1	100	41.405	0.98435	101
mucus	complex_robust	bray_curtis	1	0.859	2.032	0.01168	0.00593395	0.01	0.0024	**	0.2592	172	72.69	0.98832	173
mucus	Corallite_width_maximum	bray_curtis	1	0.74	1.7589	0.01167	0.00503691	0.01	0.0081	**	0.8748	149	62.688	0.98833	150
mucus	Corallite_width_minimum	bray_curtis	1	0.717	1.7046	0.01131	0.0046745	0	0.0115	*	1	149	62.711	0.98869	150
mucus	cyanobacteria_contact	bray_curtis	1	2.022	4.8634	0.0275	0.0218459	0.02	0.0001	***	0.0108	172	71.527	0.9725	173
mucus	cyanobacteria_percent	bray_curtis	1	1.645	3.9361	0.02237	0.0166861	0.02	0.0001	***	0.0108	172	71.904	0.97763	173
mucus	depth	bray_curtis	1	0.916	2.1684	0.01252	0.00674526	0.01	0.0014	**	0.1512	171	72.261	0.98748	172
mucus	enclosed_area	bray_curtis	1	0.421	0.95566	0.00817	-0.000380259	0	0.6281		1	116	51.094	0.99183	117
mucus	functional_group_sensu_darling	bray_curtis	3	2.222	1.8007	0.0424	0.0188525	0.02	0.0002	***	0.0216	122	50.188	0.9576	125
mucus	geographic_area	bray_curtis	3	7.012	5.9719	0.09534	0.0793754	0.08	0.0001	***	0.0108	170	66.537	0.90466	173
mucus	Growth_form_typical	bray_curtis	9	7.179	1.9995	0.11318	0.0565745	0.06	0.0001	***	0.0108	141	56.249	0.88682	150
mucus	host_clade_sensu_fukami	bray_curtis	12	8.805	1.8245	0.11971	0.0540983	0.05	0.0001	***	0.0108	161	64.745	0.88029	173
mucus	host_genus	bray_curtis	29	19.15	1.7479	0.26036	0.111405	0.11	0.0001	***	0.0108	144	54.4	0.73964	173
mucus	host_name	bray_curtis	47	27.994	1.6474	0.38062	0.149581	0.15	0.0001	***	0.0108	126	45.555	0.61938	173
mucus	latitude	bray_curtis	1	3.336	8.173	0.04536	0.0398098	0.04	0.0001	***	0.0108	172	70.213	0.95464	173
mucus	longitude	bray_curtis	1	2.453	5.9356	0.03336	0.02774	0.03	0.0001	***	0.0108	172	71.096	0.96664	173
mucus	max_dimension	bray_curtis	1	0.453	1.0298	0.0088	0.000255172	0	0.3927		1	116	51.062	0.9912	117
mucus	Mode_of_larval_development	bray_curtis	1	0.771	1.8586	0.01489	0.00688098	0.01	0.008	**	0.864	123	51.021	0.98511	124
mucus	n_macroalgal_contacts	bray_curtis	1	1.023	2.4253	0.0139	0.00816686	0.01	0.0007	***	0.0756	172	72.527	0.9861	173
mucus	Oocyte_size_at_maturity	bray_curtis	1	0.791	1.9136	0.0206	0.00983736	0.01	0.0039	**	0.4212	91	37.635	0.9794	92
mucus	oz_disease_mean	bray_curtis	1	0.875	2.0743	0.01199	0.00621216	0.01	0.0024	**	0.2592	171	72.137	0.98801	172
mucus	photosynthetically_active_radiation	bray_curtis	1	0.9113	2.5422	0.1371	0.0831687	0.08	0.0005	***	0.054	16	5.7357	0.8629	17
mucus	prop_Colony_maximum_diameter_universal	bray_curtis	1	0.482	1.1649	0.00781	0.00110601	0	0.211		1	148	61.232	0.99219	149
mucus	prop_Colony_maximum_GCMP_recorded	bray_curtis	1	0.54	1.3064	0.00875	0.00205237	0	0.1079		1	148	61.174	0.99125	149
mucus	Range_size	bray_curtis	1	0.777	1.8484	0.01225	0.00562081	0.01	0.006	**	0.648	149	62.651	0.98775	150
mucus	reef_name	bray_curtis	19	16.497	2.3436	0.22429	0.128586	0.13	0.0001	***	0.0108	154	57.053	0.77571	173
mucus	Sexual_system	bray_curtis	1	1.358	3.2611	0.02376	0.0164746	0.02	0.0001	***	0.0108	134	55.788	0.97624	135
mucus	Skeletal_density	bray_curtis	1	0.693	1.6758	0.0301	0.0121389	0.01	0.0206	*	1	54	22.332	0.9699	55
mucus	Symbiodinium_sp_in_propagules	bray_curtis	1	1.2478	3.0224	0.04578	0.0306337	0.03	0.0002	***	0.0216	63	26.009	0.95422	64
mucus	temperature	bray_curtis	1	4.034	9.9777	0.05513	0.0496044	0.05	0.0001	***	0.0108	171	69.143	0.94487	172
mucus	turf_contact_percent	bray_curtis	1	1.505	3.4908	0.02921	0.0208411	0.02	0.0002	***	0.0216	116	50.01	0.97079	117
mucus	visibility	bray_curtis	1	2.467	5.9915	0.03676	0.0306247	0.03	0.0001	***	0.0108	157	64.646	0.96324	158
skeleton	binary_CCA_contact	bray_curtis	1	0.52	1.1378	0.01402	0.00169525	0	0.1405		1	80	36.548	0.98598	81
skeleton	binary_macroalgal_contact	bray_curtis	1	0.535	1.1575	0.00925	0.00126008	0	0.1191		1	124	57.327	0.99075	125
skeleton	binary_turf_contact	bray_curtis	1	0.993	2.2028	0.0268	0.014635	0.01	0.0001	***	0.0108	80	36.074	0.9732	81
skeleton	cca_contact_percent	bray_curtis	1	0.501	1.0964	0.01352	0.001189	0	0.1996		1	80	36.566	0.98648	81
skeleton	Colony_maximum_diameter	bray_curtis	1	0.741	1.6096	0.02048	0.00775896	0.01	0.0015	**	0.162	77	35.452	0.97952	78
skeleton	complex_robust	bray_curtis	1	1.167	2.5532	0.02017	0.0122681	0.01	0.0001	***	0.0108	124	56.695	0.97983	125
skeleton	Corallite_width_maximum	bray_curtis	1	1.271	2.7976	0.02548	0.0163723	0.02	0.0001	***	0.0108	107	48.617	0.97452	108
skeleton	Corallite_width_minimum	bray_curtis	1	1.433	3.1648	0.02873	0.0196527	0.02	0.0001	***	0.0108	107	48.455	0.97127	108
skeleton	cyanobacteria_contact	bray_curtis	1	0.75	1.6281	0.01296	0.005	0	0.0014	**	0.1512	124	57.113	0.98704	125
skeleton	cyanobacteria_percent	bray_curtis	1	0.628	1.3609	0.01086	0.00288307	0	0.0164	*	1	124	57.234	0.98914	125
skeleton	depth	bray_curtis	1	0.748	1.624	0.01293	0.00496976	0	0.0008	***	0.0864	124	57.114	0.98707	125
skeleton	enclosed_area	bray_curtis	1	0.506	1.1063	0.01364	0.0013105	0	0.1568		1	80	36.562	0.98636	81
skeleton	functional_group_sensu_darling	bray_curtis	3	3.506	2.6814	0.08554	0.0536402	0.05	0.0001	***	0.0108	86	37.477	0.91446	89
skeleton	geographic_area	bray_curtis	3	2.406	1.7645	0.04159	0.0180225	0.02	0.0001	***	0.0108	122	55.456	0.95841	125
skeleton	Growth_form_typical	bray_curtis	8	6.582	1.8997	0.13192	0.0624736	0.06	0.0001	***	0.0108	100	43.307	0.86808	108
skeleton	host_clade_sensu_fukami	bray_curtis	11	8.463	1.7756	0.14627	0.0638925	0.06	0.0001	***	0.0108	114	49.399	0.85373	125
skeleton	host_genus	bray_curtis	26	16.454	1.513	0.28436	0.0964141	0.1	0.0001	***	0.0108	99	41.409	0.71564	125
skeleton	host_name	bray_curtis	45	25.421	1.3931	0.43934	0.123969	0.12	0.0001	***	0.0108	80	32.441	0.56066	125
skeleton	latitude	bray_curtis	1	0.954	2.0796	0.01649	0.00855847	0.01	0.0001	***	0.0108	124	56.908	0.98351	125
skeleton	longitude	bray_curtis	1	0.705	1.5303	0.01219	0.00422379	0	0.0023	**	0.2484	124	57.157	0.98781	125
skeleton	max_dimension	bray_curtis	1	0.605	1.3273	0.01632	0.004024	0	0.0213	*	1	80	36.462	0.98368	81
skeleton	Mode_of_larval_development	bray_curtis	1	0.569	1.2317	0.01365	0.00256742	0	0.0475	*	1	89	41.08	0.98635	90
skeleton	n_macroalgal_contacts	bray_curtis	1	0.526	1.1382	0.0091	0.00110887	0	0.135		1	124	57.336	0.9909	125
skeleton	Oocyte_size_at_maturity	bray_curtis	1	1.177	2.5526	0.0347	0.0211042	0.02	0.0001	***	0.0108	71	32.751	0.9653	72
skeleton	oz_disease_mean	bray_curtis	1	1.335	2.9263	0.02324	0.0152989	0.02	0.0001	***	0.0108	123	56.095	0.97676	124
skeleton	photosynthetically_active_radiation	bray_curtis	1	0.6741	1.5094	0.07737	0.0261128	0.03	0.0044	**	0.4752	18	8.0388	0.92263	19
skeleton	prop_Colony_maximum_diameter_universal	bray_curtis	1	0.535	1.1637	0.01002	0.00141148	0	0.1132		1	115	52.853	0.98998	116
skeleton	prop_Colony_maximum_GCMP_recorded	bray_curtis	1	0.78	1.7049	0.01461	0.00604139	0.01	0.0005	***	0.054	115	52.608	0.98539	116
skeleton	Range_size	bray_curtis	1	0.988	2.1608	0.01979	0.0106292	0.01	0.0001	***	0.0108	107	48.901	0.98021	108
skeleton	reef_name	bray_curtis	20	11.56	1.3107	0.19978	0.0473571	0.05	0.0001	***	0.0108	105	46.303	0.80022	125
skeleton	Sexual_system	bray_curtis	1	1.246	2.7402	0.02833	0.0179931	0.02	0.0001	***	0.0108	94	42.743	0.97167	95
skeleton	Skeletal_density	bray_curtis	1	1.0494	2.3171	0.06955	0.0395355	0.04	0.0001	***	0.0108	31	14.0397	0.93045	32
skeleton	Symbiodinium_sp_in_propagules	bray_curtis	1	0.9495	2.1684	0.04697	0.0253102	0.03	0.0003	***	0.0324	44	19.2674	0.95303	45
skeleton	temperature	bray_curtis	1	0.794	1.7259	0.01373	0.00577621	0.01	0.0002	***	0.0216	124	57.068	0.98627	125
skeleton	turf_contact_percent	bray_curtis	1	0.778	1.7158	0.021	0.0087625	0.01	0.0006	***	0.0648	80	36.289	0.979	81
skeleton	visibility	bray_curtis	1	0.655	1.42	0.0131	0.00387664	0	0.0075	**	0.81	107	49.331	0.9869	108
tissue	binary_CCA_contact	bray_curtis	1	0.613	1.3207	0.01357	0.00329469	0	0.0578	.	1	96	44.542	0.98643	97
tissue	binary_macroalgal_contact	bray_curtis	1	0.76	1.6329	0.01332	0.00516562	0.01	0.0043	**	0.4644	121	56.331	0.98668	122
tissue	binary_turf_contact	bray_curtis	1	0.914	1.9841	0.02025	0.0100443	0.01	0.0007	***	0.0756	96	44.241	0.97975	97
tissue	cca_contact_percent	bray_curtis	1	0.654	1.4098	0.01447	0.00420406	0	0.0226	*	1	96	44.502	0.98553	97
tissue	Colony_maximum_diameter	bray_curtis	1	1.441	3.1809	0.04469	0.0306413	0.03	0.0001	***	0.0108	68	30.796	0.95531	69
tissue	complex_robust	bray_curtis	1	1.727	3.7739	0.03025	0.0222355	0.02	0.0001	***	0.0108	121	55.364	0.96975	122
tissue	Corallite_width_maximum	bray_curtis	1	1.117	2.4165	0.02271	0.013313	0.01	0.0002	***	0.0216	104	48.068	0.97729	105
tissue	Corallite_width_minimum	bray_curtis	1	1.25	2.7128	0.02542	0.016049	0.02	0.0001	***	0.0108	104	47.935	0.97458	105
tissue	cyanobacteria_contact	bray_curtis	1	0.682	1.463	0.01195	0.0037843	0	0.0187	*	1	121	56.409	0.98805	122
tissue	cyanobacteria_percent	bray_curtis	1	0.715	1.5345	0.01252	0.00435901	0	0.0107	*	1	121	56.376	0.98748	122
tissue	depth	bray_curtis	1	0.581	1.243	0.01017	0.00198959	0	0.093	.	1	121	56.511	0.98983	122
tissue	enclosed_area	bray_curtis	1	0.524	1.1275	0.01161	0.00131427	0	0.0386	*	1	96	44.631	0.98839	97
tissue	functional_group_sensu_darling	bray_curtis	3	4.036	3.1039	0.10198	0.0691256	0.07	0.0001	***	0.0108	82	35.544	0.89802	85
tissue	geographic_area	bray_curtis	3	2.918	2.1365	0.05111	0.0271884	0.03	0.0001	***	0.0108	119	54.173	0.94889	122
tissue	Growth_form_typical	bray_curtis	8	8.876	2.67	0.18047	0.11288	0.11	0.0001	***	0.0108	97	40.309	0.81953	105
tissue	host_clade_sensu_fukami	bray_curtis	11	10.739	2.338	0.18811	0.107652	0.11	0.0001	***	0.0108	111	46.352	0.81189	122
tissue	host_genus	bray_curtis	28	22.468	2.1785	0.39355	0.212905	0.21	0.0001	***	0.0108	94	34.623	0.60645	122
tissue	host_name	bray_curtis	44	30.656	2.0558	0.53696	0.275758	0.28	0.0001	***	0.0108	78	26.435	0.46304	122
tissue	latitude	bray_curtis	1	1.142	2.4689	0.02	0.0119008	0.01	0.0001	***	0.0108	121	55.95	0.98	122
tissue	longitude	bray_curtis	1	0.79	1.6977	0.01384	0.00568992	0.01	0.0021	**	0.2268	121	56.301	0.98616	122
tissue	max_dimension	bray_curtis	1	0.696	1.502	0.0154	0.00514375	0.01	0.0134	*	1	96	44.46	0.9846	97
tissue	Mode_of_larval_development	bray_curtis	1	0.763	1.6453	0.01877	0.00736035	0.01	0.0088	**	0.9504	86	39.907	0.98123	87
tissue	n_macroalgal_contacts	bray_curtis	1	0.835	1.7967	0.01463	0.00648645	0.01	0.0018	**	0.1944	121	56.256	0.98537	122
tissue	Oocyte_size_at_maturity	bray_curtis	1	1.675	3.6973	0.05017	0.036601	0.04	0.0001	***	0.0108	70	31.706	0.94983	71
tissue	oz_disease_mean	bray_curtis	1	1.155	2.4983	0.02039	0.0122266	0.01	0.0001	***	0.0108	120	55.48	0.97961	121
tissue	photosynthetically_active_radiation	bray_curtis	1	0.5638	1.2234	0.06713	0.0122553	0.01	0.0552	.	1	17	7.835	0.93287	18
tissue	prop_Colony_maximum_diameter_universal	bray_curtis	1	0.657	1.4107	0.01326	0.00386248	0	0.0218	*	1	105	48.92	0.98674	106
tissue	prop_Colony_maximum_GCMP_recorded	bray_curtis	1	0.626	1.3432	0.01263	0.00322648	0	0.0371	*	1	105	48.951	0.98737	106
tissue	Range_size	bray_curtis	1	0.731	1.5679	0.01485	0.0053774	0.01	0.0101	*	1	104	48.455	0.98515	105
tissue	reef_name	bray_curtis	15	10.863	1.6762	0.19027	0.0767564	0.08	0.0001	***	0.0108	107	46.228	0.80973	122
tissue	Sexual_system	bray_curtis	1	1.814	4.0064	0.0413	0.0309914	0.03	0.0001	***	0.0108	93	42.118	0.9587	94
tissue	Skeletal_density	bray_curtis	1	1.1418	2.7023	0.08018	0.0505084	0.05	0.0006	***	0.0648	31	13.0986	0.91982	32
tissue	Symbiodinium_sp_in_propagules	bray_curtis	1	1.2451	2.888	0.07623	0.0498366	0.05	0.0001	***	0.0108	35	15.0896	0.92377	36
tissue	temperature	bray_curtis	1	1.284	2.7836	0.02249	0.0144114	0.01	0.0001	***	0.0108	121	55.807	0.97751	122
tissue	turf_contact_percent	bray_curtis	1	0.794	1.7178	0.01758	0.00734646	0.01	0.0045	**	0.486	96	44.361	0.98242	97
tissue	visibility	bray_curtis	1	0.759	1.6308	0.01529	0.00591181	0.01	0.0036	**	0.3888	105	48.89	0.98471	106

## Sheet: S4c Consistent_factors
Supplementary Data S4c: Factors influencing coral microbiome β-diversity
Factors consistently and strongly associated with coral microbiome β-diversity by compartment at 1,000 sequences and 10,000 per sample. To find which factors were most consistently associated with microbiome beta-diversity,we calculated factors that were a) individually significant (raw p > 0.05) b) had raw R2 >= 0.05 for all distance metrics analyzed. Note that this stringent criterion will elim…
Compartment	Consistent Factors (1k seqs/sample)	Consistent Factors (10k seqs/sample)
mucus	Growth form typical	Growth form typical
mucus	Host clade (sensu Fukami)	Host clade (sensu Fukami)
mucus	Host genus	Host genus
mucus	Host name	Host name
mucus	Reef name	Reef name
tissue	Growth form typical	Growth form typical
tissue	Host clade (sensu Fukami)	Host clade (sensu Fukami)
tissue	Host genus	Host genus
tissue	Host name	Host name
tissue		Skeletal density
tissue	Symbiodinium sp. In Propagules	Symbiodinium sp. In Propagules
skeleton	Functional group sensu darling	Functional group sensu Darling
skeleton	Growth form typical	Growth form typical
skeleton	Host clade sensu Fukami	Host clade sensu Fukami
skeleton	Host genus	Host genus
skeleton	Host name	Host name
skeleton	Reef name	Reef name
skeleton		Skeletal density

## Sheet: S4dBeta-diversity_taxonomy_only
Supplementary Data S4d: Factors influencing coral microbiome β-diversity
More specific taxonomic levels always provide greater microbiome information. This table presents a subset of the data in the first two tabs in order to emphasize trends within categorical variables related to host taxonomy. Across 3 compartments, 2 rarefaction depths, and 3 beta-diversity metrics, more specific categories of coral host taxonomy (e.g. species vs. genus, genus vs. family,family vs…
Depth	Compartment	Factor of Interest	β-diversity distance metric	df	SS	F	R2	R2_adj	R2_adj_rounded	raw p	raw p sig	p Bonferroni	residual df	residual ss	residual r2	total df
1000	mucus	host_name	weighted_unifrac	52	15.942	1.7251	0.36809	0.154718	0.15	0.0001	***	0.0108	154	27.367	0.63191	206
1000	mucus	host_genus	weighted_unifrac	30	10.799	1.9489	0.24936	0.12141	0.12	0.0001	***	0.0108	176	32.509	0.75064	206
1000	mucus	host_clade_sensu_fukami	weighted_unifrac	12	5.176	2.1942	0.1195	0.0650361	0.07	0.0001	***	0.0108	194	38.133	0.8805	206
1000	mucus	complex_robust	weighted_unifrac	1	0.367	1.7527	0.00848	0.00364332	0	0.0511	.	1	205	42.942	0.99152	206
1000	skeleton	host_name	weighted_unifrac	54	23.548	2.2239	0.43975	0.242015	0.24	0.0001	***	0.0108	153	30.001	0.56025	207
1000	skeleton	host_genus	weighted_unifrac	30	17.889	2.9597	0.33406	0.221189	0.22	0.0001	***	0.0108	177	35.661	0.66594	207
1000	skeleton	host_clade_sensu_fukami	weighted_unifrac	12	10.698	4.0568	0.19978	0.150536	0.15	0.0001	***	0.0108	195	42.852	0.80022	207
1000	skeleton	complex_robust	weighted_unifrac	1	1.385	5.4689	0.02586	0.0211312	0.02	0.0001	***	0.0108	206	52.165	0.97414	207
1000	tissue	host_name	weighted_unifrac	51	26.36	2.68	0.48181	0.30203	0.3	0.0001	***	0.0108	147	28.35	0.51819	198
1000	tissue	host_genus	weighted_unifrac	30	21.076	3.5092	0.38524	0.275461	0.28	0.0001	***	0.0108	168	33.633	0.61476	198
1000	tissue	host_clade_sensu_fukami	weighted_unifrac	12	12.028	4.3681	0.21985	0.169518	0.17	0.0001	***	0.0108	186	42.681	0.78015	198
1000	tissue	complex_robust	weighted_unifrac	1	0.741	2.7041	0.01354	0.00853259	0.01	0.0019	**	0.2052	197	53.969	0.98646	198
1000	mucus	host_name	unweighted_unifrac	52	21.19	1.1978	0.28798	0.0475577	0.05	0.0001	***	0.0108	154	52.392	0.71202	206
1000	mucus	host_genus	unweighted_unifrac	30	13.075	1.2677	0.17769	0.0375235	0.04	0.0001	***	0.0108	176	60.508	0.82231	206
1000	mucus	host_clade_sensu_fukami	unweighted_unifrac	12	5.509	1.3083	0.07487	0.0176455	0.02	0.0001	***	0.0108	194	68.074	0.92513	206
1000	mucus	complex_robust	unweighted_unifrac	1	0.407	1.1408	0.00553	0.000678927	0	0.1561		1	205	73.175	0.99447	206
1000	skeleton	host_name	unweighted_unifrac	54	28.11	1.5263	0.3501	0.120724	0.12	0.0001	***	0.0108	153	52.183	0.6499	207
1000	skeleton	host_genus	unweighted_unifrac	30	19.148	1.8476	0.23847	0.109397	0.11	0.0001	***	0.0108	177	61.146	0.76153	207
1000	skeleton	host_clade_sensu_fukami	unweighted_unifrac	12	10.582	2.4667	0.13179	0.0783617	0.08	0.0001	***	0.0108	195	69.711	0.86821	207
1000	skeleton	complex_robust	unweighted_unifrac	1	1.051	2.7332	0.01309	0.00829918	0.01	0.0001	***	0.0108	206	79.242	0.98691	207
1000	tissue	host_name	unweighted_unifrac	51	26.191	1.5233	0.34576	0.118779	0.12	0.0001	***	0.0108	147	49.557	0.65424	198
1000	tissue	host_genus	unweighted_unifrac	30	18.404	1.7973	0.24296	0.107774	0.11	0.0001	***	0.0108	168	57.344	0.75704	198
1000	tissue	host_clade_sensu_fukami	unweighted_unifrac	12	9.37	2.1879	0.1237	0.0671645	0.07	0.0001	***	0.0108	186	66.378	0.8763	198
1000	tissue	complex_robust	unweighted_unifrac	1	0.675	1.7711	0.00891	0.00387909	0	0.0025	**	0.27	197	75.073	0.99109	198
1000	mucus	host_name	bray_curtis	52	30.757	1.5638	0.34556	0.12458	0.12	0.0001	***	0.0108	154	58.248	0.65444	206
1000	mucus	host_genus	bray_curtis	30	19.791	1.6776	0.22236	0.0898077	0.09	0.0001	***	0.0108	176	69.213	0.77764	206
1000	mucus	host_clade_sensu_fukami	bray_curtis	12	8.827	1.7799	0.09918	0.0434592	0.04	0.0001	***	0.0108	194	80.177	0.90082	206
1000	mucus	complex_robust	bray_curtis	1	0.814	1.8921	0.00915	0.00431659	0	0.0033	**	0.3564	205	88.19	0.99085	206
1000	skeleton	host_name	bray_curtis	54	35.5	1.6268	0.36475	0.140544	0.14	0.0001	***	0.0108	153	61.827	0.63525	207
1000	skeleton	host_genus	bray_curtis	30	24.131	1.9451	0.24794	0.120472	0.12	0.0001	***	0.0108	177	73.196	0.75206	207
1000	skeleton	host_clade_sensu_fukami	bray_curtis	12	11.637	2.2069	0.11957	0.0653897	0.07	0.0001	***	0.0108	195	85.689	0.88043	207
1000	skeleton	complex_robust	bray_curtis	1	1.327	2.8482	0.01364	0.00885185	0.01	0.0001	***	0.0108	206	96	0.98636	207
1000	tissue	host_name	bray_curtis	51	39.16	2.0878	0.42007	0.21887	0.22	0.0001	***	0.0108	147	54.064	0.57993	198
1000	tissue	host_genus	bray_curtis	30	28.238	2.4334	0.30291	0.17843	0.18	0.0001	***	0.0108	168	64.986	0.69709	198
1000	tissue	host_clade_sensu_fukami	bray_curtis	12	14.703	2.9023	0.15771	0.103369	0.1	0.0001	***	0.0108	186	78.522	0.84229	198
1000	tissue	complex_robust	bray_curtis	1	2.161	4.674	0.02318	0.0182215	0.02	0.0001	***	0.0108	197	91.063	0.97682	198
10000	mucus	host_name	weighted_unifrac	47	14.516	1.7878	0.40007	0.176287	0.18	0.0001	***	0.0108	126	21.767	0.59993	173
10000	mucus	host_genus	weighted_unifrac	29	10.383	1.9905	0.28615	0.142389	0.14	0.0001	***	0.0108	144	25.9	0.71385	173
10000	mucus	host_clade_sensu_fukami	weighted_unifrac	12	5.089	2.1889	0.14026	0.07618	0.08	0.0001	***	0.0108	161	31.194	0.85974	173
10000	mucus	complex_robust	weighted_unifrac	1	0.436	2.0931	0.01202	0.00627593	0.01	0.0214	*	1	172	35.847	0.98798	173
10000	skeleton	host_name	weighted_unifrac	45	16.412	1.8806	0.51406	0.240719	0.24	0.0001	***	0.0108	80	15.515	0.48594	125
10000	skeleton	host_genus	weighted_unifrac	26	11.781	2.2268	0.36901	0.203295	0.2	0.0001	***	0.0108	99	20.145	0.63099	125
10000	skeleton	host_clade_sensu_fukami	weighted_unifrac	11	7.537	3.2026	0.23607	0.162357	0.16	0.0001	***	0.0108	114	24.39	0.76393	125
10000	skeleton	complex_robust	weighted_unifrac	1	1.178	4.7498	0.03689	0.029123	0.03	0.0001	***	0.0108	124	30.749	0.96311	125
10000	tissue	host_name	weighted_unifrac	44	19.557	2.4794	0.5831	0.347926	0.35	0.0001	***	0.0108	78	13.983	0.4169	122
10000	tissue	host_genus	weighted_unifrac	28	15.792	2.987	0.47083	0.313205	0.31	0.0001	***	0.0108	94	17.749	0.52917	122
10000	tissue	host_clade_sensu_fukami	weighted_unifrac	11	8.152	3.2403	0.24306	0.168048	0.17	0.0001	***	0.0108	111	25.388	0.75694	122
10000	tissue	complex_robust	weighted_unifrac	1	0.853	3.1586	0.02544	0.0173858	0.02	0.0006	***	0.0648	121	32.687	0.97456	122
10000	mucus	host_name	unweighted_unifrac	47	18.794	1.183	0.30616	0.0473467	0.05	0.0001	***	0.0108	126	42.592	0.69384	173
10000	mucus	host_genus	unweighted_unifrac	29	12.165	1.2272	0.19816	0.0366783	0.04	0.0001	***	0.0108	144	49.222	0.80184	173
10000	mucus	host_clade_sensu_fukami	unweighted_unifrac	12	5.2	1.2417	0.08471	0.0164896	0.02	0.0001	***	0.0108	161	56.187	0.91529	173
10000	mucus	complex_robust	unweighted_unifrac	1	0.401	1.1311	0.00653	0.000754012	0	0.1334		1	172	60.986	0.99347	173
10000	skeleton	host_name	unweighted_unifrac	45	21.301	1.394	0.4395	0.124219	0.12	0.0001	***	0.0108	80	27.165	0.5605	125
10000	skeleton	host_genus	unweighted_unifrac	26	14.331	1.5985	0.29568	0.110707	0.11	0.0001	***	0.0108	99	34.135	0.70432	125
10000	skeleton	host_clade_sensu_fukami	unweighted_unifrac	11	7.991	2.0462	0.16488	0.0842982	0.08	0.0001	***	0.0108	114	40.475	0.83512	125
10000	skeleton	complex_robust	unweighted_unifrac	1	1.428	3.7646	0.02947	0.0216431	0.02	0.0001	***	0.0108	124	47.038	0.97053	125
10000	tissue	host_name	unweighted_unifrac	44	20.263	1.3917	0.43979	0.123774	0.12	0.0001	***	0.0108	78	25.811	0.56021	122
10000	tissue	host_genus	unweighted_unifrac	28	14.357	1.5196	0.31161	0.106558	0.11	0.0001	***	0.0108	94	31.717	0.68839	122
10000	tissue	host_clade_sensu_fukami	unweighted_unifrac	11	6.577	1.6803	0.14274	0.0577863	0.06	0.0001	***	0.0108	111	39.498	0.85726	122
10000	tissue	complex_robust	unweighted_unifrac	1	0.535	1.4222	0.01162	0.00345157	0	0.0314	*	1	121	45.539	0.98838	122
10000	mucus	host_name	bray_curtis	47	27.994	1.6474	0.38062	0.149581	0.15	0.0001	***	0.0108	126	45.555	0.61938	173
10000	mucus	host_genus	bray_curtis	29	19.15	1.7479	0.26036	0.111405	0.11	0.0001	***	0.0108	144	54.4	0.73964	173
10000	mucus	host_clade_sensu_fukami	bray_curtis	12	8.805	1.8245	0.11971	0.0540983	0.05	0.0001	***	0.0108	161	64.745	0.88029	173
10000	mucus	complex_robust	bray_curtis	1	0.859	2.032	0.01168	0.00593395	0.01	0.0024	**	0.2592	172	72.69	0.98832	173
10000	skeleton	host_name	bray_curtis	45	25.421	1.3931	0.43934	0.123969	0.12	0.0001	***	0.0108	80	32.441	0.56066	125
10000	skeleton	host_genus	bray_curtis	26	16.454	1.513	0.28436	0.0964141	0.1	0.0001	***	0.0108	99	41.409	0.71564	125
10000	skeleton	host_clade_sensu_fukami	bray_curtis	11	8.463	1.7756	0.14627	0.0638925	0.06	0.0001	***	0.0108	114	49.399	0.85373	125
10000	skeleton	complex_robust	bray_curtis	1	1.167	2.5532	0.02017	0.0122681	0.01	0.0001	***	0.0108	124	56.695	0.97983	125
10000	tissue	host_name	bray_curtis	44	30.656	2.0558	0.53696	0.275758	0.28	0.0001	***	0.0108	78	26.435	0.46304	122
10000	tissue	host_genus	bray_curtis	28	22.468	2.1785	0.39355	0.212905	0.21	0.0001	***	0.0108	94	34.623	0.60645	122
10000	tissue	host_clade_sensu_fukami	bray_curtis	11	10.739	2.338	0.18811	0.107652	0.11	0.0001	***	0.0108	111	46.352	0.81189	122
10000	tissue	complex_robust	bray_curtis	1	1.727	3.7739	0.03025	0.0222355	0.02	0.0001	***	0.0108	121	55.364	0.96975	122
