# Supplementary material for: Coral-associated bacteria demonstrate phylosymbiosis and cophylogeny
Source: Nat Commun. 2018 Nov 22;9:4921. doi: 10.1038/s41467-018-07275-x (PMC6250698; doi:10.1038/s41467-018-07275-x)
Supplement: Supplementary file 9 — Supplementary Data 5 [file 41467_2018_7275_MOESM9_ESM.xlsx]

## Sheet: S5a_Richness_of_corals_vs_env
Supplementary data S5a: Coral Alpha Diversity vs. Environemnt
Bacterial and Archaeal Diversity of Corals vs. Water and Sediment. Data reflect richness per 1000 reads of coral mucus, tissue, or sediment vs. reef water or sediment
Functional Group	Richness mean	Richness StdDev	measure	n_samples
Coral Mucus	119.024	96.9555	observed_otus	212
Coral Skeleton	210.052	170.491	observed_otus	212
Coral Tissue	167.749	155.958	observed_otus	203
Reef Water	697.5	37.5	observed_otus	2
Reef Sediment	677	45.2438	observed_otus	8

## Sheet: S5b_adiv_corals_and_outgroups
Supplementary data S5b: Microbial richness comparisons between coral functional groups
Microbial richness of corals vs. outgroups. Data reflect observed OTUs per 1000 reads. Categories were tested for differences using a permutational equivalent to the T-test and corrected for multiple comparisons.
group1	group2	fold-difference (group 1/ group2)	fold-difference (group2/ group1)	group1_mean	group1stdev	group2 mean	group2 stdev	t stat	p-value	sig marker
Blue corals	hydrozoans	4.64051	0.215494	419.333	98.9759	90.3636	68.5012	6.14728	0.0105	*
Blue corals	soft corals	3.046	0.328299	419.333	98.9759	137.667	42.1215	3.70319	0.0581538	*
Blue corals	stony corals	2.54472	0.39297	419.333	98.9759	164.785	149.529	2.94061	0.0163333	*
Blue corals	mat anemones	1.51521	0.659976	419.333	98.9759	276.75	165.879	1.32816	0.287	n.s.
Blue corals	Environmental	0.615671	1.62424	419.333	98.9759	681.1	44.5656	-5.9429	0.0084	**
mat anemones	Environmental	0.406328	2.46107	276.75	165.879	681.1	44.5656	-7.13818	0.021	*
stony corals	hydrozoans	1.82358	0.548372	164.785	149.529	90.3636	68.5012	1.64499	0.1275	n.s.
stony corals	soft corals	1.19699	0.83543	164.785	149.529	137.667	42.1215	0.313557	0.825	n.s.
stony corals	mat anemones	0.59543	1.67946	164.785	149.529	276.75	165.879	-2.55917	0.0190909	*
stony corals	Environmental	0.24194	4.13326	164.785	149.529	681.1	44.5656	-10.8938	0.0105	*
soft corals	mat anemones	0.497441	2.01029	137.667	42.1215	276.75	165.879	-1.34122	0.286125	n.s.
soft corals	Environmental	0.202124	4.94746	137.667	42.1215	681.1	44.5656	-17.2533	0.009	**
hydrozoans	soft corals	0.656394	1.52347	90.3636	68.5012	137.667	42.1215	-1.05431	0.365167	n.s.
hydrozoans	mat anemones	0.326517	3.06263	90.3636	68.5012	276.75	165.879	-3.31151	0.007	**
hydrozoans	Environmental	0.132673	7.53732	90.3636	68.5012	681.1	44.5656	-22.0431	0.007	**
