# Supplementary material for: Coral-associated bacteria demonstrate phylosymbiosis and cophylogeny
Source: Nat Commun. 2018 Nov 22;9:4921. doi: 10.1038/s41467-018-07275-x (PMC6250698; doi:10.1038/s41467-018-07275-x)
Supplement: Supplementary file 10 — Supplementary Data 6 [file 41467_2018_7275_MOESM10_ESM.xlsx]

## Sheet: S6a Spearman_n_sig_genera
Supplementary data S6a: Number of Genera Correlated with Environment or Host Physiological Parameters (Spearman Correlation)
Microbial taxa correlated with environmental and host metadata. Data reflect an initial assessment of bacterial associations with metadata on host properties. The primary purpose of these calculations is to compare the relative influence of different parameters on the microbiome of different coral compartments. All values come from FDR-controlled Spearman regressions between a particular microbia…
									Stongest correlation		2nd Strongest correlation		3rd Strongest Correlation
trait	Trait type	compartment	taxonomic_level	n taxa tested	n sig taxa (FDR q < 0.05)	n positive taxa	n negative taxa	p sign test (pos vs. neg enrichments)	Greengenes taxonomy string	R	Greengenes taxonomy string	R	Greengenes taxonomy string	R
Corallite width minimum	species physiology	mucus	L6_Genus	1542	0	0	0	1	k__Bacteria;p__Bacteroidetes;c__Bacteroidia;o__Bacteroidales;f__Porphyromonadaceae;g__	0.235745	k__Bacteria;p__Proteobacteria;c__Gammaproteobacteria;o__Oceanospirillales;f__Endozoicimonaceae;g__	-0.227999	k__Bacteria;p__Firmicutes;c__Clostridia;o__Clostridiales;f__Syntrophomonadaceae;g__Syntrophomonas	0.227074
Corallite width minimum	species physiology	tissue	L6_Genus	1542	314	306	8	5.02e-63	k__Bacteria;p__Bacteroidetes;c__Bacteroidia;o__Bacteroidales;f__;g__	0.472422	k__Bacteria;p__Proteobacteria;c__Alphaproteobacteria;o__Rhodospirillales;f__Rhodospirillaceae;g__	0.467024	k__Bacteria;p__Proteobacteria;c__Alphaproteobacteria;o__Rhizobiales;f__;g__	0.465734
Corallite width minimum	species physiology	skeleton	L6_Genus	1542	529	503	26	4.11e-95	Unassigned;Other;Other;Other;Other;Other	0.563386	k__Bacteria;p__Proteobacteria;c__Alphaproteobacteria;o__Rhodospirillales;f__Rhodospirillaceae;g__	0.597898	k__Bacteria;p__Proteobacteria;c__Gammaproteobacteria;o__Chromatiales;f__;g__	0.543663
Corallite width maximum	species physiology	mucus	L6_Genus	1542	0	0	0	1	k__Bacteria;p__Bacteroidetes;c__Bacteroidia;o__Bacteroidales;f__Porphyromonadaceae;g__	0.221095	k__Bacteria;p__Proteobacteria;c__Gammaproteobacteria;o__Pseudomonadales;Other;Other	-0.214245	k__Bacteria;p__Bacteroidetes;c__Bacteroidia;o__Bacteroidales;f__;g__	0.214054
Corallite width maximum	species physiology	tissue	L6_Genus	1542	258	254	4	3.54e-54	k__Bacteria;p__Proteobacteria;c__Alphaproteobacteria;o__Rhizobiales;f__;g__	0.420834	k__Archaea;p__Crenarchaeota;c__Thaumarchaeota;o__Cenarchaeales;f__Cenarchaeaceae;g__Cenarchaeum	0.411974	k__Bacteria;p__Proteobacteria;c__Alphaproteobacteria;o__Rhodospirillales;f__Rhodospirillaceae;g__	0.396576
Corallite width maximum	species physiology	skeleton	L6_Genus	1542	463	437	26	6.5e-81	k__Bacteria;p__Proteobacteria;c__Alphaproteobacteria;o__Rhodospirillales;f__Rhodospirillaceae;g__	0.580423	k__Bacteria;p__Proteobacteria;c__Gammaproteobacteria;o__Thiotrichales;f__Piscirickettsiaceae;g__	0.548963	k__Bacteria;p__Acidobacteria;c__Acidobacteria-6;o__BPC015;f__;g__	0.519706
Host range size	species physiology	mucus	L6_Genus	1542	0	0	0	1	k__Bacteria;p__Firmicutes;c__Bacilli;o__Bacillales;f__Bacillaceae;g__	0.255558	k__Bacteria;p__Bacteroidetes;c__Cytophagia;o__Cytophagales;f__Flammeovirgaceae;g__Fulvivirga	-0.223564	k__Bacteria;p__Fusobacteria;c__Fusobacteriia;o__Fusobacteriales;f__Fusobacteriaceae;g__Propionigenium	-0.222504
Host range size	species physiology	tissue	L6_Genus	1542	3	0	3	0.25	k__Bacteria;p__Firmicutes;c__Bacilli;o__Bacillales;f__Alicyclobacillaceae;g__Alicyclobacillus	-0.303546	k__Bacteria;p__Proteobacteria;c__Gammaproteobacteria;o__Alteromonadales;f__Alteromonadaceae;g__Spongiibacter	-0.283016	k__Bacteria;p__Proteobacteria;c__Alphaproteobacteria;o__Rhizobiales;Other;Other	-0.282514
Host range size	species physiology	skeleton	L6_Genus	1542	335	10	325	6.06e-66	k__Bacteria;p__Planctomycetes;c__Phycisphaerae;o__Phycisphaerales;f__;g__	-0.403934	k__Bacteria;p__Planctomycetes;c__Planctomycetia;o__Pirellulales;f__Pirellulaceae;g__A17	-0.393516	Unassigned;Other;Other;Other;Other;Other	-0.381601
Oocyte size at maturity	species physiology	mucus	L6_Genus	1542	2	0	2	0.5	k__Bacteria;p__Proteobacteria;c__Gammaproteobacteria;o__Vibrionales;f__Vibrionaceae;g__Enterovibrio	-0.3855	k__Bacteria;p__Proteobacteria;c__Gammaproteobacteria;Other;Other;Other	-0.369732	k__Bacteria;p__Proteobacteria;c__Alphaproteobacteria;o__Sphingomonadales;f__Erythrobacteraceae;g__Citromicrobium	-0.312037
Oocyte size at maturity	species physiology	tissue	L6_Genus	1542	69	1	68	2.37e-19	k__Bacteria;p__Proteobacteria;c__Alphaproteobacteria;o__Rhodospirillales;f__Rhodospirillaceae;g__	-0.467725	k__Bacteria;p__Bacteroidetes;c__Bacteroidia;o__Bacteroidales;f__;g__	-0.463512	Unassigned;Other;Other;Other;Other;Other	-0.451731
Oocyte size at maturity	species physiology	skeleton	L6_Genus	1542	85	1	84	4.45e-24	k__Bacteria;p__Proteobacteria;c__Deltaproteobacteria;o__Myxococcales;f__;g__	-0.45369	k__Bacteria;p__Proteobacteria;c__Alphaproteobacteria;o__Rhodospirillales;f__Rhodospirillaceae;g__Inquilinus	-0.434259	k__Bacteria;p__Proteobacteria;c__Deltaproteobacteria;o__Desulfobacterales;f__Desulfobacteraceae;g__	-0.429337
Largest dimension (coral colony)	measured trait of colony	mucus	L6_Genus	1542	18	3	15	0.00754	k__Bacteria;p__Tenericutes;c__Mollicutes;o__Acholeplasmatales;f__Acholeplasmataceae;g__Acholeplasma	-0.39446	k__Bacteria;p__Proteobacteria;c__Gammaproteobacteria;o__Oceanospirillales;f__Halomonadaceae;g__Candidatus Portiera	-0.383471	k__Bacteria;p__Proteobacteria;c__Alphaproteobacteria;o__Rickettsiales;f__Pelagibacteraceae;g__	-0.359287
Largest dimension (coral colony)	measured trait of colony	tissue	L6_Genus	1542	15	1	14	0.000977	k__Bacteria;p__Firmicutes;c__Bacilli;o__Bacillales;f__Alicyclobacillaceae;g__Alicyclobacillus	-0.529385	k__Bacteria;p__Proteobacteria;c__Gammaproteobacteria;o__Salinisphaerales;f__Salinisphaeraceae;g__Salinisphaera	-0.405048	k__Bacteria;p__Proteobacteria;c__Alphaproteobacteria;o__Rickettsiales;f__Pelagibacteraceae;g__	-0.346165
Largest dimension (coral colony)	measured trait of colony	skeleton	L6_Genus	1542	5	1	4	0.375	k__Archaea;p__Euryarchaeota;c__Halobacteria;o__Halobacteriales;f__Halobacteriaceae;g__Halococcus	-0.498926	k__Bacteria;p__Proteobacteria;c__Gammaproteobacteria;o__Salinisphaerales;f__Salinisphaeraceae;g__Salinisphaera	-0.356983	k__Archaea;p__Euryarchaeota;c__Halobacteria;o__Halobacteriales;f__Halobacteriaceae;g__	-0.295499
Enclosed area (height * width1 * width2)	measured trait of colony	mucus	L6_Genus	1542	7	0	7	0.0156	k__Archaea;p__Euryarchaeota;c__Thermoplasmata;o__E2;f__DHVEG-1;g__	-0.316798	k__Bacteria;p__Chlorobi;c__OPB56;o__;f__;g__	-0.313217	k__Bacteria;p__Firmicutes;c__Clostridia;o__Clostridiales;f__Lachnospiraceae;g__Epulopiscium	-0.310063
Enclosed area (height * width1 * width2)	measured trait of colony	tissue	L6_Genus	1542	20	0	20	1.91e-06	k__Bacteria;p__Acidobacteria;c__Acidobacteria-6;o__iii1-15;f__;g__	-0.415398	k__Archaea;p__Crenarchaeota;c__Thaumarchaeota;o__Cenarchaeales;f__Cenarchaeaceae;Other	-0.351357	k__Bacteria;p__Proteobacteria;c__Deltaproteobacteria;o__[Entotheonellales];f__[Entotheonellaceae];g__Candidatus Entotheonella	-0.330827
Enclosed area (height * width1 * width2)	measured trait of colony	skeleton	L6_Genus	1542	6	0	7	0.0156	k__Bacteria;p__AncK6;c__;o__;f__;g__	-0.34864	k__Bacteria;p__Proteobacteria;c__Gammaproteobacteria;o__Oceanospirillales;f__Oceanospirillaceae;g__Amphritea	-0.34075	k__Bacteria;p__Gemmatimonadetes;c__Gemm-4;o__;f__;g__	-0.326697
Skeletal density	species physiology	mucus	L6_Genus	1542	0	0	0	1	k__Bacteria;p__Planctomycetes;c__;o__;f__;g__	0.284299	k__Bacteria;p__Proteobacteria;c__Gammaproteobacteria;o__Oceanospirillales;f__Halomonadaceae;g__Candidatus Portiera	-0.274079	k__Bacteria;p__Proteobacteria;c__Betaproteobacteria;o__Neisseriales;f__Neisseriaceae;g__Conchiformibius	0.273063
Skeletal density	species physiology	tissue	L6_Genus	1542	2	2	0	0.5	k__Bacteria;p__Bacteroidetes;c__Flavobacteriia;o__Flavobacteriales;f__Flavobacteriaceae;g__	0.527409	k__Bacteria;p__Chlamydiae;c__Chlamydiia;o__Chlamydiales;f__Simkaniaceae;Other	0.473287	k__Bacteria;p__Verrucomicrobia;c__Verrucomicrobiae;o__Verrucomicrobiales;f__Verrucomicrobiaceae;g__Rubritalea	0.433364
Skeletal density	species physiology	skeleton	L6_Genus	1542	6	6	0	0.0313	k__Bacteria;p__Proteobacteria;c__Alphaproteobacteria;o__Rhizobiales;f__;g__	0.512252	k__Bacteria;p__Bacteroidetes;c__Flavobacteriia;o__Flavobacteriales;f__Flavobacteriaceae;g__	0.508334	Unassigned;Other;Other;Other;Other;Other	0.464215
Latitude	environmental	mucus	L6_Genus	1542	189	178	11	1.48e-33	k__Bacteria;p__Verrucomicrobia;c__Opitutae;o__Puniceicoccales;f__Puniceicoccaceae;g__Coraliomargarita	0.505094	k__Bacteria;p__Bacteroidetes;c__Flavobacteriia;o__Flavobacteriales;f__Cryomorphaceae;g__Fluviicola	0.442212	k__Bacteria;p__Proteobacteria;c__Gammaproteobacteria;o__Oceanospirillales;f__Halomonadaceae;g__Candidatus Portiera	0.390976
Latitude	environmental	tissue	L6_Genus	1542	19	18	1	7.63e-05	k__Bacteria;p__Cyanobacteria;c__Oscillatoriophycideae;o__Chroococcales;f__Cyanobacteriaceae;Other	0.331101	k__Bacteria;p__Proteobacteria;c__Gammaproteobacteria;o__Pseudomonadales;f__Moraxellaceae;g__Acinetobacter	0.314291	k__Bacteria;p__Proteobacteria;c__Gammaproteobacteria;o__Oceanospirillales;f__Halomonadaceae;g__Candidatus Portiera	0.284162
Latitude	environmental	skeleton	L6_Genus	1542	55	49	6	1.82e-09	k__Bacteria;p__Proteobacteria;c__Alphaproteobacteria;o__Rhizobiales;f__Methylobacteriaceae;g__Methylobacterium	-0.389992	k__Bacteria;p__Cyanobacteria;c__Synechococcophycideae;o__Synechococcales;f__Synechococcaceae;g__Synechococcus	0.298515	k__Bacteria;p__Chloroflexi;c__SAR202;o__;f__;g__	0.291148
Temperature	environmental	mucus	L6_Genus	1542	21	18	3	0.00149	k__Bacteria;p__Proteobacteria;c__Gammaproteobacteria;o__Oceanospirillales;f__Halomonadaceae;g__Candidatus Portiera	0.532338	k__Bacteria;p__Proteobacteria;c__Alphaproteobacteria;o__Rickettsiales;f__Pelagibacteraceae;g__	0.465701	k__Bacteria;p__Proteobacteria;c__Alphaproteobacteria;o__Rhodobacterales;f__Rhodobacteraceae;g__Roseivivax	0.441258
Temperature	environmental	tissue	L6_Genus	1542	15	15	0	6.1e-05	k__Bacteria;p__Firmicutes;c__Bacilli;o__Bacillales;f__Alicyclobacillaceae;g__Alicyclobacillus	0.493868	k__Bacteria;p__Proteobacteria;c__Gammaproteobacteria;o__Salinisphaerales;f__Salinisphaeraceae;g__Salinisphaera	0.428783	k__Bacteria;p__Proteobacteria;c__Alphaproteobacteria;o__Rickettsiales;f__Pelagibacteraceae;g__	0.415167
Temperature	environmental	skeleton	L6_Genus	1542	5	4	1	0.375	k__Archaea;p__Euryarchaeota;c__Halobacteria;o__Halobacteriales;f__Halobacteriaceae;g__Halococcus	0.497345	k__Bacteria;p__Proteobacteria;c__Gammaproteobacteria;o__Salinisphaerales;f__Salinisphaeraceae;g__Salinisphaera	0.37402	k__Bacteria;p__Cyanobacteria;c__Synechococcophycideae;o__Synechococcales;f__Synechococcaceae;g__Synechococcus	0.317166
Turf contact (percent)	environmental	mucus	L6_Genus	1542	307	294	13	1.85e-57	k__Bacteria;p__Planctomycetes;c__vadinHA49;o__DH61;f__;g__	0.59892	k__Bacteria;p__Proteobacteria;c__Gammaproteobacteria;o__Alteromonadales;f__Ferrimonadaceae;g__Ferrimonas	0.56511	k__Bacteria;p__Bacteroidetes;c__Flavobacteriia;o__Flavobacteriales;f__Cryomorphaceae;g__Crocinitomix	0.55445
Turf contact (percent)	environmental	tissue	L6_Genus	1542	213	210	3	3.21e-45	k__Bacteria;p__Cyanobacteria;c__Oscillatoriophycideae;o__Chroococcales;f__Cyanobacteriaceae;Other	0.573125	k__Bacteria;p__Cyanobacteria;c__Oscillatoriophycideae;o__Chroococcales;f__Cyanobacteriaceae;g__	0.485924	k__Bacteria;p__Cyanobacteria;c__Oscillatoriophycideae;o__Chroococcales;Other;Other	0.444091
Turf contact (percent)	environmental	skeleton	L6_Genus	1542	276	265	12	9.1e-52	k__Bacteria;p__Planctomycetes;c__BD7-11;o__;f__;g__	0.461842	k__Bacteria;p__Chloroflexi;c__Anaerolineae;o__S0208;f__;g__	0.4459	k__Bacteria;p__Proteobacteria;c__Deltaproteobacteria;o__Syntrophobacterales;f__Syntrophobacteraceae;g__	0.443533
Visibility	environmental	mucus	L6_Genus	1542	16	7	9	0.804	k__Bacteria;p__Proteobacteria;c__Alphaproteobacteria;o__Rhizobiales;f__Methylobacteriaceae;g__Methylobacterium	-0.472267	k__Bacteria;p__Firmicutes;c__Bacilli;o__Bacillales;f__Bacillaceae;g__Bacillus	-0.402582	k__Bacteria;p__Firmicutes;c__Bacilli;o__Bacillales;f__Bacillaceae;g__	-0.3746
Visibility	environmental	tissue	L6_Genus	1542	6	1	5	0.219	k__Bacteria;p__Proteobacteria;c__Alphaproteobacteria;o__Rhizobiales;f__Methylobacteriaceae;g__Methylobacterium	-0.357644	k__Bacteria;p__Bacteroidetes;c__Flavobacteriia;o__Flavobacteriales;f__Cryomorphaceae;g__	-0.352945	k__Bacteria;p__Proteobacteria;c__Gammaproteobacteria;o__Pseudomonadales;f__Moraxellaceae;g__Psychrobacter	0.320452
Visibility	environmental	skeleton	L6_Genus	1542	2	0	2	0.5	k__Bacteria;p__Actinobacteria;c__Actinobacteria;o__Actinomycetales;f__Geodermatophilaceae;g__	-0.378666	k__Bacteria;p__Firmicutes;c__Bacilli;o__Bacillales;f__Bacillaceae;g__	-0.329846	k__Bacteria;p__Actinobacteria;c__Actinobacteria;o__Actinomycetales;f__Pseudonocardiaceae;g__Actinomycetospora	0.246713
Depth	environmental	mucus	L6_Genus	1542	0	0	0	1	k__Bacteria;p__Proteobacteria;c__Gammaproteobacteria;o__Oceanospirillales;f__Halomonadaceae;g__Candidatus Portiera	0.267583	k__Bacteria;p__Proteobacteria;c__Alphaproteobacteria;o__Rhodobacterales;f__Rhodobacteraceae;g__Paracoccus	-0.234742	k__Archaea;p__Crenarchaeota;c__Thaumarchaeota;o__Cenarchaeales;f__Cenarchaeaceae;g__Nitrosopumilus	-0.231299
Depth	environmental	tissue	L6_Genus	1542	0	0	0	1	k__Bacteria;p__Firmicutes;c__Clostridia;o__Halanaerobiales;f__Halanaerobiaceae;g__	0.251873	k__Bacteria;p__Proteobacteria;c__Alphaproteobacteria;o__Rhizobiales;f__Rhizobiaceae;Other	0.235597	k__Bacteria;p__Gemmatimonadetes;c__Gemm-1;o__;f__;g__	0.230821
Depth	environmental	skeleton	L6_Genus	1542	18	17	1	0.000145	k__Bacteria;p__Firmicutes;c__Clostridia;o__Natranaerobiales;f__ML1228J-1;g__	0.277735	k__Bacteria;p__Proteobacteria;c__Deltaproteobacteria;o__Desulfobacterales;f__Desulfobacteraceae;g__Desulfococcus	0.275334	k__Bacteria;p__Chloroflexi;c__Anaerolineae;o__SHA-20;f__;g__	0.267407
Great Barrier Reef 10-year disease prevalence	species physiology	mucus	L6_Genus	1542	0	0	0	1	k__Bacteria;p__Bacteroidetes;c__[Saprospirae];o__[Saprospirales];f__;g__	-0.242424	k__Bacteria;p__Spirochaetes;c__[Leptospirae];o__[Leptospirales];f__Sediment-4;g__SJA-88	-0.222217	k__Bacteria;p__Proteobacteria;c__Gammaproteobacteria;o__Oceanospirillales;f__Halomonadaceae;g__Candidatus Portiera	-0.207482
Great Barrier Reef 10-year disease prevalence	species physiology	tissue	L6_Genus	1542	149	0	149	8.07e-34	k__Bacteria;p__Proteobacteria;c__Alphaproteobacteria;o__;f__;g__	-0.394796	k__Bacteria;p__Proteobacteria;c__Alphaproteobacteria;o__Rhodospirillales;f__Rhodospirillaceae;g__Inquilinus	-0.376602	k__Bacteria;p__Proteobacteria;c__Alphaproteobacteria;o__Rhodospirillales;f__Rhodospirillaceae;g__	-0.36351
Great Barrier Reef 10-year disease prevalence	species physiology	skeleton	L6_Genus	1542	453	14	439	2.87e-88	k__Bacteria;p__Proteobacteria;c__Alphaproteobacteria;o__Rhodospirillales;f__Rhodospirillaceae;g__	-0.482052	Unassigned;Other;Other;Other;Other;Other	-0.467621	k__Bacteria;p__Actinobacteria;c__Acidimicrobiia;o__Acidimicrobiales;f__C111;g__	-0.466232
Colony size (% maximum)	measured trait of colony	mucus	L6_Genus	1542	0	0	0	1	k__Bacteria;p__Proteobacteria;c__Alphaproteobacteria;o__Sphingomonadales;f__Sphingomonadaceae;Other	-0.215344	k__Bacteria;p__Proteobacteria;c__Betaproteobacteria;o__Burkholderiales;f__Oxalobacteraceae;Other	-0.192334	k__Bacteria;p__Proteobacteria;c__Alphaproteobacteria;o__Rhodobacterales;f__Rhodobacteraceae;g__Rubellimicrobium	-0.191102
Colony size (% maximum)	measured trait of colony	tissue	L6_Genus	1542	2	0	2		k__Bacteria;p__Proteobacteria;c__Alphaproteobacteria;o__Rhizobiales;f__Aurantimonadaceae;g__	-0.315847	k__Bacteria;p__Bacteroidetes;c__[Rhodothermi];o__[Rhodothermales];f__[Balneolaceae];g__Balneola	-0.307441	k__Bacteria;p__Proteobacteria;c__Gammaproteobacteria;o__Legionellales;f__Francisellaceae;g__	-0.273249
Colony size (% maximum)	measured trait of colony	skeleton	L6_Genus	1542	0	0	0	1	k__Bacteria;p__Actinobacteria;c__Acidimicrobiia;o__Acidimicrobiales;f__EB1017;g__	-0.285603	k__Bacteria;p__Proteobacteria;c__Deltaproteobacteria;o__Syntrophobacterales;f__Syntrophaceae;g__	-0.269734	k__Bacteria;p__TM7;c__TM7-1;o__;f__;g__	-0.261232

## Sheet: S6b comprehensive_GLMM_n_sig
Supplementary data S6b: Genera significantly associated with host or environmental factors (Phylogenetic GLMMs)
Data reflect the number of microbial genera postively or negatively corelated with a particular host or environmental factor in phylogenetic GLMMs. As these were computationally expensive to compute, only selected factors that showed strong effects in one or more compartment in univariate analysis were analyzed. We note that some factors, like host identity, tended to show many more positively vs…
		Total genera		Significant positive correlation	Positive correlation	Positive correlation	Significant negative correlation	Negative correlation	Negative correlation	Any significant correlation (i.e., positive or negative)
Factor	Compartment	in dataset	tested in model	count	% total dataset	% tested	count	% total dataset	% tested	count	% total dataset	% tested
Maximum corallite width	Mucus	1542	366	47	3.04799	12.8415	38	2.46433	10.3825	85	5.51232	23.224
Maximum corallite width	Tissue	1542	446	136	8.81971	30.4933	23	1.49157	5.15695	159	10.3113	35.6502
Maximum corallite width	Skeleton	1542	494	184	11.9326	37.247	52	3.37224	10.5263	236	15.3048	47.7733
Geographic area	Mucus	1542	366	0	0	0	0	0	0	0	0	0
Geographic area	Tissue	1542	446	0	0	0	0	0	0	0	0	0
Geographic area	Skeleton	1542	494	0	0	0	0	0	0	0	0	0
Disease susceptibility	Mucus	1542	366	9	0.583658	2.45902	29	1.88067	7.9235	38	2.46433	10.3825
Disease susceptibility	Tissue	1542	446	2	0.129702	0.44843	24	1.55642	5.38117	26	1.68612	5.8296
Disease susceptibility	Skeleton	1542	494	9	0.583658	1.82186	68	4.40986	13.7652	77	4.99351	15.587
Turf contact percent	Mucus	1542	366	188	12.192	51.3661	46	2.98314	12.5683	234	15.1751	63.9344
Turf contact percent	Tissue	1542	446	132	8.56031	29.5964	51	3.30739	11.435	183	11.8677	41.0314
Turf contact percent	Skeleton	1542	494	116	7.5227	23.4818	89	5.77173	18.0162	205	13.2944	41.498
Host identity	Mucus	1542	366	273	17.7043	74.5902	83	5.38262	22.6776	273	17.7043	74.5902
Host identity	Tissue	1542	446	276	17.8988	61.8834	83	5.38262	18.6099	278	18.0285	62.3318
Host identity	Skeleton	1542	494	321	20.8171	64.9798	118	7.6524	23.8866	322	20.882	65.1822
Host phylogeny	Mucus	1542	366	5	0.324254	1.36612	1	0.0648508	0.273224	5	0.324254	1.36612
Host phylogeny	Tissue	1542	446	13	0.843061	2.9148	2	0.129702	0.44843	14	0.907912	3.13901
Host phylogeny	Skeleton	1542	494	20	1.29702	4.04858	4	0.259403	0.809717	22	1.42672	4.45344
Host identity OR host phylogeny	Mucus	1542	366	278	18.0285	75.9563	84	5.44747	22.9508	278	18.0285	75.9563
Host identity OR host phylogeny	Tissue	1542	446	289	18.7419	64.7982	85	5.51232	19.0583	292	18.9364	65.4709
Host identity OR host phylogeny	Skeleton	1542	494	341	22.1141	69.0283	122	7.9118	24.6964	344	22.3087	69.6356

## Sheet: S6c latitude_GLMM_n_sig_genera
Supplementary data S6c: Genera significantly associated with latitude (Phylogenetic GLMMs)
Data reflect the number of microbial genera postively or negatively correlated with latitude in phylogenetic GLMMs. A separate linear model was fit for each compartment that tested effects of latitude as a fixed effect while controlling for host phylogeny as a random effect.
		Total genera		Significant positive correlation	Positive correlation	Positive correlation	Significant negative correlation	Negative correlation	Negative correlation	Any significant correlation (i.e., positive or negative)
Factor	Compartment	in dataset	tested in model	count	% total dataset	% tested	count	% total dataset	% tested	count	% total dataset	% tested
Latitude	Mucus	1542	366	162	10.5058	44.2623	68	4.40986	18.5792	230	14.9157	62.8415
Latitude	Tissue	1542	446	194	12.5811	43.4978	14	0.907912	3.13901	208	13.489	46.6368
Latitude	Skeleton	1542	494	135	8.75486	27.3279	68	4.40986	13.7652	203	13.1647	41.0931
Host phylogeny	Mucus	1542	366	70	4.53956	19.1257	6	0.389105	1.63934	71	4.60441	19.3989
Host phylogeny	Tissue	1542	446	108	7.00389	24.2152	3	0.194553	0.672646	109	7.06874	24.4395
Host phylogeny	Skeleton	1542	494	120	7.7821	24.2915	17	1.10246	3.4413	133	8.62516	26.9231

## Sheet: S6d colony_size_GLMM_n_sig
Supplementary data S6d: Genera significantly associated with colony size (Phylogenetic GLMMs)
Data reflect the number of microbial genera postively or negatively corelated with colony size in phylogenetic GLMMs. A separate linear model was fit for each compartment that tested the effects of colony size as a fixed effect while controlling for host phylogeny as a random effect.
		Total genera		Significant positive correlation	Positive correlation	Positive correlation	Significant negative correlation	Negative correlation	Negative correlation	Any significant correlation (i.e., positive or negative)
Factor	Compartment	in dataset	tested in model	count	% total dataset	% tested	count	% total dataset	% tested	count	% total dataset	% tested
Colony size (% maximum)	Mucus	1542	343	25	1.62127	7.28863	51	3.30739	14.8688	76	4.92866	22.1574
Colony size (% maximum)	Tissue	1542	450	12	0.77821	2.66667	214	13.8781	47.5556	226	14.6563	50.2222
Colony size (% maximum)	Skeleton	1542	483	36	2.33463	7.45342	151	9.79248	31.2629	187	12.1271	38.7164
Host phylogeny	Mucus	1542	343	85	5.51232	24.7813	5	0.324254	1.45773	86	5.57717	25.0729
Host phylogeny	Tissue	1542	450	98	6.35538	21.7778	3	0.194553	0.666667	98	6.35538	21.7778
Host phylogeny	Skeleton	1542	483	122	7.9118	25.2588	14	0.907912	2.89855	132	8.56031	27.3292

## Sheet: S6e comprehensive_GLMM_genera
Supplementary data S6e: Genera significantly associated with host or environmental factors (Phylogenetic GLMMs)
Raw results listing genera positively associated with select host or environmental factors in GLMM analysis
Positive or negative	compartment	factor	factor_level	mean effect of factor	lower 95% CI	upper 95% CI	eff.samp	pMCMC	Greengenes_taxon_id
Negative	Tissue	turf_contact_percent	turf_contact_percent_imp	-0.122947	-0.178425	-0.0681444	3477.63	5e-05	k__Archaea;p__Euryarchaeota;c__Thermoplasmata;o__E2;f__Marine group II;g__
Negative	Tissue	turf_contact_percent	turf_contact_percent_imp	-0.16428	-0.219346	-0.111506	3507.36	5e-05	k__Bacteria;p__Actinobacteria;c__Acidimicrobiia;o__Acidimicrobiales;f__OCS155;g__
Negative	Tissue	turf_contact_percent	turf_contact_percent_imp	-0.32816	-0.499037	-0.168809	264.504	5e-05	k__Bacteria;p__Actinobacteria;c__Actinobacteria;o__Actinomycetales;f__Actinomycetaceae;g__Actinomyces
Negative	Tissue	turf_contact_percent	turf_contact_percent_imp	-0.959639	-1.67815	-0.359075	13.4369	5e-05	k__Bacteria;p__Actinobacteria;c__Actinobacteria;o__Actinomycetales;f__Dietziaceae;Other
Negative	Tissue	turf_contact_percent	turf_contact_percent_imp	-0.285135	-0.43677	-0.139445	313.733	5e-05	k__Bacteria;p__Bacteroidetes;c__Bacteroidia;o__Bacteroidales;f__Porphyromonadaceae;g__Porphyromonas
Negative	Tissue	turf_contact_percent	turf_contact_percent_imp	-0.101956	-0.153592	-0.0504205	2756.37	5e-05	k__Bacteria;p__Bacteroidetes;c__Cytophagia;o__Cytophagales;f__;g__
Negative	Tissue	turf_contact_percent	turf_contact_percent_imp	-1.43376	-2.23454	-0.437626	4.92767	5e-05	k__Bacteria;p__Bacteroidetes;c__Cytophagia;o__Cytophagales;f__Cytophagaceae;g__Dyadobacter
Negative	Tissue	turf_contact_percent	turf_contact_percent_imp	-0.0916298	-0.128476	-0.0539345	7530.18	5e-05	k__Bacteria;p__Bacteroidetes;c__Flavobacteriia;o__Flavobacteriales;f__Flavobacteriaceae;g__Flavobacterium
Negative	Tissue	turf_contact_percent	turf_contact_percent_imp	-0.890067	-1.43357	-0.473442	23.3597	5e-05	k__Bacteria;p__Bacteroidetes;c__Sphingobacteriia;o__Sphingobacteriales;f__Sphingobacteriaceae;g__Pedobacter
Positive	Tissue	turf_contact_percent	turf_contact_percent_imp	0.0691474	0.0372899	0.100038	7276.77	5e-05	k__Bacteria;p__Acidobacteria;c__BPC102;o__B110;f__;g__
Positive	Tissue	turf_contact_percent	turf_contact_percent_imp	0.0613904	0.0324656	0.089952	13341.1	5e-05	k__Bacteria;p__Chloroflexi;c__Anaerolineae;o__SBR1031;f__A4b;g__
Positive	Tissue	turf_contact_percent	turf_contact_percent_imp	0.247238	0.148363	0.349438	243.688	5e-05	k__Bacteria;p__Chloroflexi;c__Anaerolineae;Other;Other;Other
Positive	Tissue	turf_contact_percent	turf_contact_percent_imp	0.112029	0.0712642	0.153851	3626.26	5e-05	k__Bacteria;p__Cyanobacteria;c__Nostocophycideae;o__Nostocales;f__Nostocaceae;g__Cylindrospermopsis
Positive	Tissue	turf_contact_percent	turf_contact_percent_imp	0.0893942	0.0553667	0.123928	6410.44	5e-05	k__Bacteria;p__Cyanobacteria;c__Oscillatoriophycideae;o__Chroococcales;Other;Other
Positive	Tissue	turf_contact_percent	turf_contact_percent_imp	0.0699141	0.0360094	0.10378	9167.48	0.0001	k__Archaea;p__Crenarchaeota;c__Thaumarchaeota;o__Cenarchaeales;f__Cenarchaeaceae;g__
Positive	Tissue	turf_contact_percent	turf_contact_percent_imp	0.115621	0.0575914	0.173173	856.778	0.0001	k__Bacteria;p__Actinobacteria;c__Actinobacteria;o__Actinomycetales;f__Nocardiaceae;g__Rhodococcus
Positive	Tissue	turf_contact_percent	turf_contact_percent_imp	0.0657172	0.0302532	0.0990318	10545.4	0.0001	k__Bacteria;p__Chloroflexi;c__Anaerolineae;o__GCA004;f__;g__
Positive	Tissue	turf_contact_percent	turf_contact_percent_imp	0.0906953	0.0434826	0.140387	1686.92	0.0001	k__Bacteria;p__Cyanobacteria;c__Nostocophycideae;o__Nostocales;f__Nostocaceae;g__
Positive	Tissue	turf_contact_percent	turf_contact_percent_imp	0.0811137	0.0414261	0.120742	177.436	0.0001	k__Bacteria;p__Cyanobacteria;c__Oscillatoriophycideae;o__Chroococcales;f__Cyanobacteriaceae;g__
Positive	Tissue	turf_contact_percent	turf_contact_percent_imp	0.0830111	0.0436973	0.121563	4566.22	0.0001	k__Bacteria;p__Cyanobacteria;c__Oscillatoriophycideae;o__Oscillatoriales;f__Phormidiaceae;g__Hydrocoleum
Positive	Tissue	turf_contact_percent	turf_contact_percent_imp	0.108781	0.0476083	0.168187	704.797	0.0001	k__Bacteria;p__Cyanobacteria;c__Oscillatoriophycideae;o__Oscillatoriales;f__Phormidiaceae;g__Trichodesmium
Positive	Tissue	turf_contact_percent	turf_contact_percent_imp	0.0650292	0.03337	0.0967033	14043.2	0.0001	k__Bacteria;p__Cyanobacteria;c__Synechococcophycideae;o__Pseudanabaenales;f__Pseudanabaenaceae;g__Halomicronema
Positive	Tissue	turf_contact_percent	turf_contact_percent_imp	0.0854417	0.0476143	0.125989	3220	0.0001	k__Bacteria;p__Cyanobacteria;c__Synechococcophycideae;o__Pseudanabaenales;f__Pseudanabaenaceae;Other
Positive	Tissue	turf_contact_percent	turf_contact_percent_imp	0.0830352	0.0400876	0.127036	3447.29	0.0002	k__Bacteria;p__Chloroflexi;c__Ktedonobacteria;o__TK10;f__;g__
Positive	Tissue	turf_contact_percent	turf_contact_percent_imp	0.0893299	0.0433425	0.136128	4759.22	0.0003	k__Bacteria;p__Chlorobi;c__Chlorobia;o__Chlorobiales;f__Chlorobiaceae;g__Prosthecochloris
Positive	Tissue	turf_contact_percent	turf_contact_percent_imp	0.0930551	0.0455579	0.13982	3637.75	0.0003	k__Bacteria;p__Cyanobacteria;c__Oscillatoriophycideae;o__Oscillatoriales;f__Phormidiaceae;g__Phormidium
Negative	Tissue	turf_contact_percent	turf_contact_percent_imp	-0.188922	-0.321755	-0.0756291	385.269	0.0003	k__Bacteria;p__Actinobacteria;c__Actinobacteria;o__Actinomycetales;f__Nocardioidaceae;g__
Positive	Tissue	turf_contact_percent	turf_contact_percent_imp	0.0692631	0.0306349	0.106879	3085.56	0.0006	k__Bacteria;p__Acidobacteria;c__PAUC37f;o__;f__;g__
Positive	Tissue	turf_contact_percent	turf_contact_percent_imp	0.0518368	0.0211125	0.0836351	4478.29	0.0006	k__Bacteria;p__Chloroflexi;c__SAR202;o__;f__;g__
Positive	Tissue	turf_contact_percent	turf_contact_percent_imp	0.0695081	0.0277565	0.112246	524.02	0.0007	k__Archaea;p__Crenarchaeota;c__Thaumarchaeota;o__Cenarchaeales;f__Cenarchaeaceae;Other
Positive	Tissue	turf_contact_percent	turf_contact_percent_imp	0.0610592	0.0283457	0.0958693	1852.47	0.0007	k__Bacteria;p__Cyanobacteria;c__Oscillatoriophycideae;o__Chroococcales;f__Xenococcaceae;Other
Negative	Tissue	turf_contact_percent	turf_contact_percent_imp	-0.0576	-0.0908395	-0.0256635	10481.3	0.0007	k__Bacteria;p__Bacteroidetes;c__Flavobacteriia;o__Flavobacteriales;f__Cryomorphaceae;g__
Positive	Tissue	turf_contact_percent	turf_contact_percent_imp	0.0575673	0.0252599	0.0890883	10997.5	0.0008	k__Bacteria;p__Cyanobacteria;c__Gloeobacterophycideae;o__Gloeobacterales;f__Gloeobacteraceae;g__Gloeobacter
Negative	Tissue	turf_contact_percent	turf_contact_percent_imp	-0.151597	-0.256257	-0.05378	871.252	0.0011	k__Bacteria;p__Actinobacteria;c__Actinobacteria;o__Actinomycetales;f__Micrococcaceae;g__Rothia
Positive	Tissue	turf_contact_percent	turf_contact_percent_imp	0.0550056	0.0216534	0.0898838	8206.53	0.0011	k__Bacteria;p__Cyanobacteria;c__Oscillatoriophycideae;o__Chroococcales;f__Cyanobacteriaceae;Other
Positive	Tissue	turf_contact_percent	turf_contact_percent_imp	0.0644715	0.0239532	0.105948	4725.06	0.0014	k__Bacteria;p__Chloroflexi;c__TK17;o__TK18;f__;g__
Positive	Tissue	turf_contact_percent	turf_contact_percent_imp	0.064964	0.0262064	0.106479	2967.5	0.0015	k__Bacteria;p__Chloroflexi;c__Anaerolineae;o__CFB-26;f__;g__
Positive	Tissue	turf_contact_percent	turf_contact_percent_imp	0.425419	0.0799052	0.78741	35.357	0.0018	k__Bacteria;p__Bacteroidetes;c__[Saprospirae];o__[Saprospirales];f__Chitinophagaceae;g__Sediminibacterium
Positive	Tissue	turf_contact_percent	turf_contact_percent_imp	0.0563653	0.0183068	0.0916812	1713.69	0.0023	k__Bacteria;p__Acidobacteria;c__Acidobacteria-6;o__BPC015;f__;g__
Positive	Tissue	turf_contact_percent	turf_contact_percent_imp	0.0487034	0.0155932	0.0830571	11171.3	0.0038	k__Bacteria;p__Bacteroidetes;c__Flavobacteriia;o__Flavobacteriales;f__Flavobacteriaceae;g__Polaribacter
Positive	Tissue	turf_contact_percent	turf_contact_percent_imp	0.0566955	0.0195011	0.096395	6761.17	0.004	k__Bacteria;p__Acidobacteria;c__Acidobacteria-6;o__iii1-15;f__;g__
Positive	Tissue	turf_contact_percent	turf_contact_percent_imp	0.0539791	0.0158366	0.0904251	4595.6	0.0043	k__Bacteria;p__Bacteroidetes;c__Bacteroidia;o__Bacteroidales;f__SB-1;g__
Positive	Tissue	turf_contact_percent	turf_contact_percent_imp	0.0584296	0.0167481	0.0982319	5030.28	0.0046	k__Bacteria;p__Cyanobacteria;c__Nostocophycideae;o__Nostocales;f__Nostocaceae;Other
Positive	Tissue	turf_contact_percent	turf_contact_percent_imp	0.0454433	0.0135606	0.0772713	17202	0.0048	k__Archaea;p__Crenarchaeota;c__Thaumarchaeota;o__Cenarchaeales;f__Cenarchaeaceae;g__Nitrosopumilus
Positive	Tissue	turf_contact_percent	turf_contact_percent_imp	0.0542697	0.0178361	0.0928682	6905.2	0.005	k__Bacteria;p__Cyanobacteria;c__Oscillatoriophycideae;o__Chroococcales;f__Spirulinaceae;g__Spirulina
Positive	Tissue	turf_contact_percent	turf_contact_percent_imp	0.0437907	0.0119853	0.0750627	12786.5	0.0062	k__Archaea;p__Crenarchaeota;c__Thaumarchaeota;o__Cenarchaeales;f__Cenarchaeaceae;g__Cenarchaeum
Positive	Tissue	turf_contact_percent	turf_contact_percent_imp	0.0942701	0.0278145	0.160496	1092.03	0.0069	k__Bacteria;p__Chloroflexi;c__Chloroflexi;o__Chloroflexales;f__[Chlorothrixaceae];g__
Positive	Tissue	turf_contact_percent	turf_contact_percent_imp	0.049649	0.0143286	0.0867961	2876.05	0.0071	k__Bacteria;p__Chloroflexi;c__TK17;o__mle1-48;f__;g__
Positive	Tissue	turf_contact_percent	turf_contact_percent_imp	0.0725477	0.0174219	0.125771	1642.39	0.0077	k__Bacteria;p__Cyanobacteria;c__4C0d-2;o__YS2;f__;g__
Positive	Tissue	turf_contact_percent	turf_contact_percent_imp	0.0619929	0.0164062	0.107055	1173.54	0.0086	k__Bacteria;p__Cyanobacteria;c__Nostocophycideae;o__Stigonematales;f__Rivulariaceae;g__Rivularia
Positive	Tissue	turf_contact_percent	turf_contact_percent_imp	0.0522023	0.0118064	0.091461	7786.58	0.0092	k__Bacteria;p__Bacteroidetes;c__Cytophagia;o__Cytophagales;f__Flammeovirgaceae;g__Persicobacter
Positive	Tissue	turf_contact_percent	turf_contact_percent_imp	0.387111	0.0657623	0.770377	11.0924	0.0092	k__Bacteria;p__Chloroflexi;c__Chloroflexi;o__[Roseiflexales];f__;g__
Positive	Tissue	turf_contact_percent	turf_contact_percent_imp	0.0700403	0.0171993	0.121897	3597.49	0.0102	k__Bacteria;p__Bacteroidetes;c__Flavobacteriia;o__Flavobacteriales;f__[Weeksellaceae];g__Chryseobacterium
Positive	Tissue	turf_contact_percent	turf_contact_percent_imp	0.4096	0.0651618	0.772896	39.1119	0.0104	k__Bacteria;p__Actinobacteria;c__Actinobacteria;o__Actinomycetales;f__Intrasporangiaceae;g__Kytococcus
Negative	Tissue	turf_contact_percent	turf_contact_percent_imp	-0.0662692	-0.118411	-0.014102	4430.53	0.0106	k__Bacteria;p__Bacteroidetes;c__Flavobacteriia;o__Flavobacteriales;f__Flavobacteriaceae;g__Robiginitalea
Negative	Tissue	turf_contact_percent	turf_contact_percent_imp	-0.113706	-0.211975	-0.0141191	248.842	0.011	k__Bacteria;p__Cyanobacteria;c__Oscillatoriophycideae;o__Chroococcales;f__Prochloraceae;g__Prochloron
Positive	Tissue	turf_contact_percent	turf_contact_percent_imp	0.0402719	0.00812001	0.0713356	14280.8	0.0122	k__Bacteria;p__Cyanobacteria;c__Synechococcophycideae;o__Pseudanabaenales;f__Pseudanabaenaceae;g__
Positive	Tissue	turf_contact_percent	turf_contact_percent_imp	0.0437558	0.00834597	0.07808	1044.33	0.013	k__Bacteria;p__Bacteroidetes;c__[Saprospirae];o__[Saprospirales];f__;g__
Positive	Tissue	turf_contact_percent	turf_contact_percent_imp	0.0446352	0.00948946	0.0806091	8317.52	0.0132	k__Bacteria;p__Chloroflexi;c__Anaerolineae;o__S0208;f__;g__
Positive	Tissue	turf_contact_percent	turf_contact_percent_imp	0.0378872	0.00748479	0.0677118	5381.88	0.0133	k__Bacteria;p__Bacteroidetes;c__Flavobacteriia;o__Flavobacteriales;f__Cryomorphaceae;g__Crocinitomix
Positive	Tissue	turf_contact_percent	turf_contact_percent_imp	0.0423927	0.00899047	0.0773475	14298.6	0.0136	k__Bacteria;p__Chlamydiae;c__Chlamydiia;o__Chlamydiales;f__;g__
Positive	Tissue	turf_contact_percent	turf_contact_percent_imp	0.0459415	0.00992573	0.0824388	13358.4	0.0148	k__Bacteria;p__Cyanobacteria;c__Oscillatoriophycideae;o__Oscillatoriales;f__Phormidiaceae;Other
Positive	Tissue	turf_contact_percent	turf_contact_percent_imp	0.0413702	0.00727447	0.0739714	4050.04	0.0153	k__Bacteria;p__Bacteroidetes;c__Cytophagia;o__Cytophagales;f__Flammeovirgaceae;Other
Positive	Tissue	turf_contact_percent	turf_contact_percent_imp	0.0472221	0.00959917	0.0877446	6115.17	0.0195	k__Bacteria;p__Bacteroidetes;c__Sphingobacteriia;o__Sphingobacteriales;f__NS11-12;g__
Negative	Tissue	turf_contact_percent	turf_contact_percent_imp	-0.118426	-0.232467	-0.013387	778.71	0.0206	k__Bacteria;p__Actinobacteria;c__Actinobacteria;o__Actinomycetales;f__Micrococcaceae;g__
Negative	Tissue	turf_contact_percent	turf_contact_percent_imp	-0.0489588	-0.0907451	-0.00515889	5923.89	0.0217	k__Archaea;p__[Parvarchaeota];c__[Parvarchaea];o__WCHD3-30;f__;g__
Negative	Tissue	turf_contact_percent	turf_contact_percent_imp	-0.225652	-0.433634	-0.0125928	171.87	0.022	k__Bacteria;p__Actinobacteria;c__Actinobacteria;o__Actinomycetales;f__Intrasporangiaceae;g__
Positive	Tissue	turf_contact_percent	turf_contact_percent_imp	0.0453077	0.00647767	0.0842908	6615.21	0.0223	k__Bacteria;p__Cyanobacteria;c__Oscillatoriophycideae;o__Chroococcales;f__;g__
Positive	Tissue	turf_contact_percent	turf_contact_percent_imp	0.061527	0.00959113	0.115578	2546.98	0.023	k__Bacteria;p__Actinobacteria;c__Thermoleophilia;o__Gaiellales;f__Gaiellaceae;g__
Positive	Tissue	turf_contact_percent	turf_contact_percent_imp	0.153498	0.0164563	0.30455	300.457	0.0246	k__Bacteria;p__Actinobacteria;c__Actinobacteria;o__Actinomycetales;f__Propionibacteriaceae;g__Propionibacterium
Positive	Tissue	turf_contact_percent	turf_contact_percent_imp	0.0501898	0.00603949	0.0926307	995.769	0.0262	k__Bacteria;p__Chloroflexi;c__Anaerolineae;o__SBR1031;f__SJA-101;g__
Positive	Tissue	turf_contact_percent	turf_contact_percent_imp	0.0330407	0.00145398	0.0629196	13518.8	0.0364	k__Bacteria;p__Bacteroidetes;c__Cytophagia;o__Cytophagales;f__Flammeovirgaceae;g__Roseivirga
Negative	Tissue	oz_disease_mean	oz_disease_mean_imp	-4.43202	-7.38883	-1.96869	54.7259	5e-05	k__Bacteria;p__Acidobacteria;c__PAUC37f;o__;f__;g__
Negative	Tissue	oz_disease_mean	oz_disease_mean_imp	-15.1051	-24.1062	-5.84113	7.86624	5e-05	k__Bacteria;p__Chloroflexi;c__Chloroflexi;o__[Roseiflexales];f__;g__
Negative	Tissue	oz_disease_mean	oz_disease_mean_imp	-12.9827	-20.1417	-5.64097	36.9302	5e-05	k__Bacteria;p__Chloroflexi;c__Chloroflexi;o__Chloroflexales;f__[Chlorothrixaceae];g__
Negative	Tissue	oz_disease_mean	oz_disease_mean_imp	-4.51519	-8.506	-0.935875	60.7839	0.0066	k__Bacteria;p__Chloroflexi;c__Thermomicrobia;o__AKYG1722;f__;g__
Negative	Tissue	oz_disease_mean	oz_disease_mean_imp	-2.88582	-6.58107	-0.00370311	42.6267	0.0173	k__Bacteria;p__Cyanobacteria;c__Oscillatoriophycideae;o__Oscillatoriales;f__Phormidiaceae;g__Phormidium
Negative	Tissue	oz_disease_mean	oz_disease_mean_imp	-2.49044	-5.05202	-0.0972486	123.731	0.0228	k__Bacteria;p__Bacteroidetes;c__Flavobacteriia;o__Flavobacteriales;f__Flavobacteriaceae;g__Robiginitalea
Negative	Tissue	oz_disease_mean	oz_disease_mean_imp	-1.95784	-4.0668	-0.00140193	887.714	0.0271	k__Bacteria;p__Actinobacteria;c__Actinobacteria;o__Actinomycetales;f__Corynebacteriaceae;g__Corynebacterium
Negative	Tissue	oz_disease_mean	oz_disease_mean_imp	-2.77786	-5.56089	-0.0812723	300.879	0.0381	k__Bacteria;p__Actinobacteria;c__Actinobacteria;o__Actinomycetales;f__Nocardiaceae;g__Rhodococcus
Negative	Tissue	oz_disease_mean	oz_disease_mean_imp	-0.953069	-1.96358	-0.00157404	2287.54	0.0543	k__Bacteria;p__Actinobacteria;c__Acidimicrobiia;o__Acidimicrobiales;f__wb1_P06;g__
Positive	Tissue	Host phylogeny	seq1885979	3.96335	1.22892	6.92143	17676.8	0.0061	k__Bacteria;p__Bacteroidetes;c__Cytophagia;o__Cytophagales;f__Flammeovirgaceae;g__Roseivirga
Positive	Tissue	Host phylogeny	seq28104	13.891	2.51007	25.9969	225.992	0.0096	k__Archaea;p__Euryarchaeota;c__Halobacteria;o__Halobacteriales;f__Halobacteriaceae;g__Halococcus
Positive	Tissue	Host phylogeny	seq76488	21.8896	4.93443	42.3501	72.1008	0.0137	k__Bacteria;p__Actinobacteria;c__Actinobacteria;o__Actinomycetales;f__Micrococcaceae;g__Kocuria
Positive	Tissue	Host phylogeny	seq15461184	6.1393	0.931445	11.4876	5542.89	0.0193	k__Bacteria;p__Chlamydiae;c__Chlamydiia;o__Chlamydiales;f__Simkaniaceae;Other
Positive	Tissue	Host phylogeny	seq181992	18.889	1.65143	38.0125	57.3489	0.0193	k__Bacteria;p__Chloroflexi;c__Anaerolineae;Other;Other;Other
Positive	Tissue	Host phylogeny	seq155928	12.0864	1.20352	24.0023	331.377	0.0234	k__Archaea;p__Euryarchaeota;c__Halobacteria;o__Halobacteriales;f__Halobacteriaceae;g__Halococcus
Positive	Tissue	Host phylogeny	seq37342	18.4317	1.021	37.6794	59.6598	0.0239	k__Bacteria;p__Chloroflexi;c__Anaerolineae;Other;Other;Other
Positive	Tissue	Host phylogeny	Node24	17.8286	1.09505	37.6318	59.741	0.0288	k__Bacteria;p__Chloroflexi;c__Anaerolineae;Other;Other;Other
Positive	Tissue	Host phylogeny	seq300224	9.35418	0.237058	20.0437	154.22	0.0297	k__Bacteria;p__Chloroflexi;c__Thermomicrobia;o__AKYG1722;f__;g__
Positive	Tissue	Host phylogeny	seq386520	5.24443	0.134803	10.3826	6173.97	0.0381	k__Bacteria;p__Chlamydiae;c__Chlamydiia;o__Chlamydiales;f__Simkaniaceae;Other
Positive	Tissue	Host phylogeny	Node20	11.1456	0.196157	23.7103	328.882	0.0409	k__Archaea;p__Euryarchaeota;c__Halobacteria;o__Halobacteriales;f__Halobacteriaceae;g__Halococcus
Positive	Tissue	Host identity	seq155791	3.09715	1.53573	4.7071	1672.31	5e-05	k__Archaea;p__[Parvarchaeota];c__[Parvarchaea];o__WCHD3-30;f__;g__
Positive	Tissue	Host identity	seq128	2.76675	1.6174	4.0023	3113.65	5e-05	k__Archaea;p__[Parvarchaeota];c__[Parvarchaea];o__WCHD3-30;f__;g__
Positive	Tissue	Host identity	seq387883	4.13377	2.33999	6.054	1154.11	5e-05	k__Archaea;p__[Parvarchaeota];c__[Parvarchaea];o__YLA114;f__;g__
Positive	Tissue	Host identity	seq387883	3.32007	1.79568	4.87419	8123.69	5e-05	k__Archaea;p__Euryarchaeota;c__Thermoplasmata;o__E2;f__Marine group II;g__
Positive	Tissue	Host identity	seq70834	5.18512	3.35303	7.04102	4447.33	5e-05	k__Bacteria;p__Acidobacteria;c__[Chloracidobacteria];o__RB41;f__Ellin6075;g__
Positive	Tissue	Host identity	seq260723	4.04272	2.02096	5.98434	4168.23	5e-05	k__Bacteria;p__Acidobacteria;c__[Chloracidobacteria];o__RB41;f__Ellin6075;g__
Positive	Tissue	Host identity	seq28104	3.99936	2.2097	5.74677	3849.55	5e-05	k__Bacteria;p__Acidobacteria;c__[Chloracidobacteria];o__RB41;f__Ellin6075;g__
Positive	Tissue	Host identity	seq37342	3.39157	1.9334	4.86575	2996.89	5e-05	k__Bacteria;p__Acidobacteria;c__[Chloracidobacteria];o__RB41;f__Ellin6075;g__
Positive	Tissue	Host identity	seq150121	13.1799	3.42636	23.9857	21.0615	5e-05	k__Bacteria;p__Actinobacteria;c__Actinobacteria;o__Actinomycetales;f__Actinomycetaceae;g__
Positive	Tissue	Host identity	seq181992	12.9099	6.00707	22.1319	25.8969	5e-05	k__Bacteria;p__Actinobacteria;c__Actinobacteria;o__Actinomycetales;f__Dermabacteraceae;g__Brachybacterium
Positive	Tissue	Host identity	seq387883	8.61936	3.09451	15.6948	34.2404	5e-05	k__Bacteria;p__Actinobacteria;c__Actinobacteria;o__Actinomycetales;f__Dermabacteraceae;g__Brachybacterium
Positive	Tissue	Host identity	seq257597a	15.985	8.76639	25.372	18.2149	5e-05	k__Bacteria;p__Actinobacteria;c__Actinobacteria;o__Actinomycetales;f__Intrasporangiaceae;g__
Positive	Tissue	Host identity	seq30680a	12.4022	3.92133	23.4768	30.991	5e-05	k__Bacteria;p__Actinobacteria;c__Actinobacteria;o__Actinomycetales;f__Intrasporangiaceae;g__
Positive	Tissue	Host identity	seq71174	11.4133	2.94878	23.5689	10.6844	5e-05	k__Bacteria;p__Actinobacteria;c__Actinobacteria;o__Actinomycetales;f__Intrasporangiaceae;g__
Positive	Tissue	Host identity	seq37344	25.6792	14.0886	46.3508	6.87496	5e-05	k__Bacteria;p__Actinobacteria;c__Actinobacteria;o__Actinomycetales;f__Micrococcaceae;g__Renibacterium
Positive	Tissue	Host identity	seq484979	17.9031	6.84576	34.4243	5.90105	5e-05	k__Bacteria;p__Actinobacteria;c__Actinobacteria;o__Actinomycetales;f__Micrococcaceae;g__Renibacterium
Positive	Tissue	Host identity	seq150121	17.4628	5.28311	34.2337	18.2637	5e-05	k__Bacteria;p__Actinobacteria;c__Actinobacteria;o__Actinomycetales;f__Micrococcaceae;g__Renibacterium
Positive	Tissue	Host identity	seq70834	6.6543	3.76222	9.5764	743.362	5e-05	k__Bacteria;p__Actinobacteria;c__Actinobacteria;o__Actinomycetales;f__Mycobacteriaceae;g__Mycobacterium
Positive	Tissue	Host identity	seq257597b	6.71962	4.05833	9.38853	380.429	5e-05	k__Bacteria;p__Actinobacteria;c__Actinobacteria;o__Actinomycetales;f__Nocardioidaceae;g__
Positive	Tissue	Host identity	seq387883	5.85733	3.08975	8.69753	175.885	5e-05	k__Bacteria;p__Actinobacteria;c__Actinobacteria;o__Actinomycetales;f__Nocardioidaceae;g__
Positive	Tissue	Host identity	seq150121	2.46464	1.25868	3.7373	3191.07	5e-05	k__Bacteria;p__Bacteroidetes;c__[Rhodothermi];o__[Rhodothermales];f__[Balneolaceae];g__Balneola
Positive	Tissue	Host identity	seq150121	35.8107	20.6428	53.6435	28.5326	5e-05	k__Bacteria;p__Bacteroidetes;c__[Saprospirae];o__[Saprospirales];f__Chitinophagaceae;g__Sediminibacterium
Positive	Tissue	Host identity	seq2318221	35.4363	21.4187	48.7909	20.3508	5e-05	k__Bacteria;p__Bacteroidetes;c__[Saprospirae];o__[Saprospirales];f__Chitinophagaceae;g__Sediminibacterium
Positive	Tissue	Host identity	seq70834	4.45382	2.4971	6.45487	1717.11	5e-05	k__Bacteria;p__Bacteroidetes;c__[Saprospirae];o__[Saprospirales];f__Saprospiraceae;g__Lewinella
Positive	Tissue	Host identity	seq28104	9.27289	5.5854	13.3812	110.954	5e-05	k__Bacteria;p__Bacteroidetes;c__Bacteroidia;o__Bacteroidales;f__Prevotellaceae;g__Prevotella
Positive	Tissue	Host identity	seq233836	6.19982	3.15102	9.34735	175.869	5e-05	k__Bacteria;p__Bacteroidetes;c__Cytophagia;o__Cytophagales;f__Flammeovirgaceae;g__Flammeovirga
Positive	Tissue	Host identity	seq155928	5.79005	2.96779	8.75479	220.602	5e-05	k__Bacteria;p__Bacteroidetes;c__Cytophagia;o__Cytophagales;f__Flammeovirgaceae;g__Flammeovirga
Positive	Tissue	Host identity	seq155928	6.76681	3.77435	9.66913	192.618	5e-05	k__Bacteria;p__Bacteroidetes;c__Cytophagia;o__Cytophagales;f__Flammeovirgaceae;g__Persicobacter
Positive	Tissue	Host identity	seq128	4.28241	1.77777	6.88719	175.7	5e-05	k__Bacteria;p__Bacteroidetes;c__Cytophagia;o__Cytophagales;f__Flammeovirgaceae;g__Persicobacter
Positive	Tissue	Host identity	seq70834	5.99695	3.5959	8.42109	2882	5e-05	k__Bacteria;p__Bacteroidetes;c__Flavobacteriia;o__Flavobacteriales;f__[Weeksellaceae];g__Chryseobacterium
Positive	Tissue	Host identity	seq30680c	3.98725	2.65223	5.34805	15247.5	5e-05	k__Bacteria;p__Bacteroidetes;c__Flavobacteriia;o__Flavobacteriales;f__Flavobacteriaceae;g__
Positive	Tissue	Host identity	seq469117	3.49133	2.17598	4.86732	14782.3	5e-05	k__Bacteria;p__Bacteroidetes;c__Flavobacteriia;o__Flavobacteriales;f__Flavobacteriaceae;g__
Positive	Tissue	Host identity	seq30680c	5.53486	2.63421	8.52426	319.252	5e-05	k__Bacteria;p__Bacteroidetes;c__Flavobacteriia;o__Flavobacteriales;f__Flavobacteriaceae;g__Aquimarina
Positive	Tissue	Host identity	seq89163b	5.78924	3.43762	8.29735	429.748	5e-05	k__Bacteria;p__Bacteroidetes;c__Flavobacteriia;o__Flavobacteriales;f__Flavobacteriaceae;g__Kordia
Positive	Tissue	Host identity	seq150121	6.31843	1.94751	13.4479	24.2902	5e-05	k__Bacteria;p__Bacteroidetes;c__Flavobacteriia;o__Flavobacteriales;f__Flavobacteriaceae;g__Nonlabens
Positive	Tissue	Host identity	seq1885979	3.39697	2.06383	4.71812	3502.92	5e-05	k__Bacteria;p__Bacteroidetes;c__Flavobacteriia;o__Flavobacteriales;f__Flavobacteriaceae;g__Polaribacter
Positive	Tissue	Host identity	seq260576	2.81301	1.26367	4.38274	814.178	5e-05	k__Bacteria;p__Bacteroidetes;c__Flavobacteriia;o__Flavobacteriales;f__Flavobacteriaceae;g__Polaribacter
Positive	Tissue	Host identity	seq387883	4.0587	1.68821	6.58477	259.965	5e-05	k__Bacteria;p__Bacteroidetes;c__Flavobacteriia;o__Flavobacteriales;f__Flavobacteriaceae;g__Robiginitalea
Positive	Tissue	Host identity	seq469117	3.11746	1.7098	4.59807	7535.01	5e-05	k__Bacteria;p__Bacteroidetes;c__Flavobacteriia;o__Flavobacteriales;f__Flavobacteriaceae;Other
Positive	Tissue	Host identity	seq1885979	22.974	13.4704	34.8707	6.36157	5e-05	k__Bacteria;p__Bacteroidetes;c__Sphingobacteriia;o__Sphingobacteriales;f__Sphingobacteriaceae;g__Pedobacter
Positive	Tissue	Host identity	seq71174	17.5516	6.39491	28.6947	27.8037	5e-05	k__Bacteria;p__Bacteroidetes;c__Sphingobacteriia;o__Sphingobacteriales;f__Sphingobacteriaceae;g__Pedobacter
Positive	Tissue	Host identity	seq30680c	14.5259	4.9445	25.7171	21.2914	5e-05	k__Bacteria;p__Bacteroidetes;c__Sphingobacteriia;o__Sphingobacteriales;f__Sphingobacteriaceae;g__Pedobacter
Positive	Tissue	Host identity	seq1885979	28.3194	13.4666	43.1182	6.71506	5e-05	k__Bacteria;p__Bacteroidetes;c__Sphingobacteriia;o__Sphingobacteriales;f__Sphingobacteriaceae;g__Sphingobacterium
Positive	Tissue	Host identity	seq71174	27.0647	10.4068	45.5347	10.9076	5e-05	k__Bacteria;p__Bacteroidetes;c__Sphingobacteriia;o__Sphingobacteriales;f__Sphingobacteriaceae;g__Sphingobacterium
Positive	Tissue	Host identity	seq30680a	24.445	9.49971	41.2776	11.5991	5e-05	k__Bacteria;p__Bacteroidetes;c__Sphingobacteriia;o__Sphingobacteriales;f__Sphingobacteriaceae;g__Sphingobacterium
Positive	Tissue	Host identity	seq150121	23.6944	8.22227	38.9882	38.0044	5e-05	k__Bacteria;p__Bacteroidetes;c__Sphingobacteriia;o__Sphingobacteriales;f__Sphingobacteriaceae;g__Sphingobacterium
Positive	Tissue	Host identity	seq4179602	6.13736	4.23578	8.06744	15736.7	5e-05	k__Bacteria;p__Chlamydiae;c__Chlamydiia;o__Chlamydiales;f__;g__
Positive	Tissue	Host identity	seq257597b	4.11254	2.56168	5.66574	14550	5e-05	k__Bacteria;p__Chlamydiae;c__Chlamydiia;o__Chlamydiales;f__;g__
Positive	Tissue	Host identity	seq155928	3.70343	2.19095	5.24266	2496.42	5e-05	k__Bacteria;p__Chlamydiae;c__Chlamydiia;o__Chlamydiales;f__Rhabdochlamydiaceae;g__Candidatus Rhabdochlamydia
Positive	Tissue	Host identity	seq37344	6.62475	4.21155	8.97406	3049.59	5e-05	k__Bacteria;p__Chlamydiae;c__Chlamydiia;o__Chlamydiales;Other;Other
Positive	Tissue	Host identity	seq260576	5.57681	3.50878	7.73969	3428.03	5e-05	k__Bacteria;p__Chlamydiae;c__Chlamydiia;o__Chlamydiales;Other;Other
Positive	Tissue	Host identity	seq155928	3.71943	2.2877	5.20811	2566.67	5e-05	k__Bacteria;p__Chloroflexi;c__Ellin6529;o__;f__;g__
Positive	Tissue	Host identity	seq150121	8.98003	3.05255	16.0344	32.0677	5e-05	k__Bacteria;p__Chloroflexi;c__Thermomicrobia;o__JG30-KF-CM45;f__;g__
Positive	Tissue	Host identity	seq155928	8.63864	4.41538	13.1345	84.5641	5e-05	k__Bacteria;p__Chloroflexi;c__Thermomicrobia;o__JG30-KF-CM45;f__;g__
Positive	Tissue	Host identity	seq37344	7.98816	6.14701	9.86786	4777.24	5e-05	k__Bacteria;p__Cyanobacteria;c__4C0d-2;o__MLE1-12;f__;g__
Positive	Tissue	Host identity	seq257597a	5.0937	3.2461	6.99078	9335.98	5e-05	k__Bacteria;p__Cyanobacteria;c__4C0d-2;o__MLE1-12;f__;g__
Positive	Tissue	Host identity	seq30680a	8.12646	2.74591	13.7316	99.4508	5e-05	k__Bacteria;p__Cyanobacteria;c__4C0d-2;o__SM2F09;f__;g__
Positive	Tissue	Host identity	seq260576	7.70373	4.16291	11.4013	131.206	5e-05	k__Bacteria;p__Cyanobacteria;c__4C0d-2;o__SM2F09;f__;g__
Positive	Tissue	Host identity	seq257597a	7.19997	4.18353	10.2029	206.182	5e-05	k__Bacteria;p__Cyanobacteria;c__4C0d-2;o__SM2F09;f__;g__
Positive	Tissue	Host identity	seq155928	8.48457	5.65227	11.369	170.205	5e-05	k__Bacteria;p__Cyanobacteria;c__4C0d-2;o__YS2;f__;g__
Positive	Tissue	Host identity	seq30680a	3.83181	2.08795	5.58823	2189.14	5e-05	k__Bacteria;p__Cyanobacteria;c__Gloeobacterophycideae;o__Gloeobacterales;f__Gloeobacteraceae;g__Gloeobacter
Positive	Tissue	Host identity	seq484979	7.74558	4.91169	10.8598	285.1	5e-05	k__Bacteria;p__Cyanobacteria;c__Nostocophycideae;o__Nostocales;f__Nostocaceae;g__Cylindrospermopsis
Positive	Tissue	Host identity	seq89163b	5.90311	2.768	9.26739	146.97	5e-05	k__Bacteria;p__Cyanobacteria;c__Nostocophycideae;o__Nostocales;f__Nostocaceae;g__Cylindrospermopsis
Positive	Tissue	Host identity	seq233836	3.31419	1.8491	4.76665	2514.84	5e-05	k__Bacteria;p__Cyanobacteria;c__Oscillatoriophycideae;o__Chroococcales;f__Xenococcaceae;Other
Positive	Tissue	Host identity	seq233836	4.92881	2.76432	7.15538	751.969	5e-05	k__Bacteria;p__Cyanobacteria;c__Oscillatoriophycideae;o__Oscillatoriales;f__Phormidiaceae;g__Hydrocoleum
Positive	Tissue	Host identity	seq4179602	5.25338	2.93149	7.53401	1281.55	5e-05	k__Bacteria;p__Cyanobacteria;c__Oscillatoriophycideae;o__Oscillatoriales;f__Phormidiaceae;g__Microcoleus
Positive	Tissue	Host identity	seq30680b	6.2088	3.23439	9.34238	768.205	5e-05	k__Bacteria;p__Cyanobacteria;c__Oscillatoriophycideae;o__Oscillatoriales;f__Phormidiaceae;g__Oscillatoria
Positive	Tissue	Host identity	seq155928	3.46472	1.61863	5.31105	1466.79	5e-05	k__Bacteria;p__Cyanobacteria;c__Oscillatoriophycideae;o__Oscillatoriales;f__Phormidiaceae;g__Oscillatoria
Positive	Tissue	Host identity	seq30680b	8.8581	3.65396	14.5465	33.2954	5e-05	k__Bacteria;p__Cyanobacteria;c__Oscillatoriophycideae;Other;Other;Other
Positive	Tissue	Host identity	seq94759	5.48381	1.36311	10.0441	31.8064	5e-05	k__Bacteria;p__Cyanobacteria;c__Oscillatoriophycideae;Other;Other;Other
Positive	Tissue	Host identity	seq1885979	3.94087	2.26097	5.68231	1327.25	5e-05	k__Bacteria;p__Cyanobacteria;c__Synechococcophycideae;o__Pseudanabaenales;f__Pseudanabaenaceae;g__Leptolyngbya
Positive	Tissue	Host identity	seq89163a	3.17456	1.58792	4.90345	853.329	5e-05	k__Bacteria;p__Cyanobacteria;c__Synechococcophycideae;o__Pseudanabaenales;f__Pseudanabaenaceae;g__Leptolyngbya
Positive	Tissue	Host identity	seq71174	2.52843	1.12054	4.16041	702.799	5e-05	k__Bacteria;p__Cyanobacteria;c__Synechococcophycideae;o__Pseudanabaenales;f__Pseudanabaenaceae;g__Leptolyngbya
Positive	Tissue	Host identity	seq387883	3.45787	1.8247	5.13081	2451.6	0.0001	k__Archaea;p__[Parvarchaeota];c__[Parvarchaea];o__WCHD3-30;f__;g__
Positive	Tissue	Host identity	seq71174	2.73034	1.36815	4.02657	1517.81	0.0001	k__Archaea;p__[Parvarchaeota];c__[Parvarchaea];o__WCHD3-30;f__;g__
Positive	Tissue	Host identity	seq387883	3.41212	1.80116	5.02329	12171.7	0.0001	k__Bacteria;p__Actinobacteria;c__Acidimicrobiia;o__Acidimicrobiales;f__OCS155;g__
Positive	Tissue	Host identity	seq30680c	10.8259	5.32076	16.922	113.57	0.0001	k__Bacteria;p__Actinobacteria;c__Actinobacteria;o__Actinomycetales;f__Micrococcaceae;g__
Positive	Tissue	Host identity	seq4179602	5.29469	2.42597	8.2608	310.862	0.0001	k__Bacteria;p__Bacteroidetes;c__Cytophagia;o__Cytophagales;f__Flammeovirgaceae;g__Persicobacter
Positive	Tissue	Host identity	seq155791	2.34217	1.29699	3.38803	18763.1	0.0001	k__Bacteria;p__Bacteroidetes;c__Flavobacteriia;o__Flavobacteriales;f__Flavobacteriaceae;g__
Positive	Tissue	Host identity	seq71174	2.9431	0.96593	5.18662	235.041	0.0001	k__Bacteria;p__Bacteroidetes;c__Flavobacteriia;o__Flavobacteriales;f__Flavobacteriaceae;g__Aquimarina
Positive	Tissue	Host identity	seq469117	3.85096	2.15773	5.49788	12190.1	0.0001	k__Bacteria;p__Bacteroidetes;c__Flavobacteriia;o__Flavobacteriales;f__Flavobacteriaceae;g__Flavobacterium
Positive	Tissue	Host identity	seq28104	5.78346	1.96998	10.1971	47.4902	0.0001	k__Bacteria;p__Bacteroidetes;c__Flavobacteriia;o__Flavobacteriales;f__Flavobacteriaceae;g__Robiginitalea
Positive	Tissue	Host identity	seq28104	4.5082	2.80739	6.18952	1437.61	0.0001	k__Bacteria;p__Bacteroidetes;c__Sphingobacteriia;o__Sphingobacteriales;f__;g__
Positive	Tissue	Host identity	seq155928	6.05004	4.23751	8.06605	2609.71	0.0001	k__Bacteria;p__Chlamydiae;c__Chlamydiia;o__Chlamydiales;Other;Other
Positive	Tissue	Host identity	seq387883	5.35303	3.14169	7.68354	1742.91	0.0001	k__Bacteria;p__Chlamydiae;c__Chlamydiia;o__Chlamydiales;Other;Other
Positive	Tissue	Host identity	seq1470145a	6.8869	3.43825	10.5967	218.308	0.0001	k__Bacteria;p__Cyanobacteria;c__4C0d-2;o__YS2;f__;g__
Positive	Tissue	Host identity	seq2127499	3.62898	1.78544	5.51528	545.285	0.0001	k__Bacteria;p__Cyanobacteria;c__Oscillatoriophycideae;o__Oscillatoriales;f__Phormidiaceae;g__Oscillatoria
Positive	Tissue	Host identity	seq89163b	4.38574	2.31254	6.62323	1444.68	0.0001	k__Bacteria;p__Cyanobacteria;c__Oscillatoriophycideae;o__Oscillatoriales;f__Phormidiaceae;g__Symploca
Positive	Tissue	Host identity	seq30680a	3.3141	1.56706	5.02888	6698.69	0.0001	k__Bacteria;p__Cyanobacteria;c__Synechococcophycideae;o__Pseudanabaenales;f__Pseudanabaenaceae;g__Halomicronema
Positive	Tissue	Host identity	seq89163b	3.25495	1.59187	5.03908	6659.16	0.0001	k__Bacteria;p__Cyanobacteria;c__Synechococcophycideae;o__Pseudanabaenales;f__Pseudanabaenaceae;g__Halomicronema
Positive	Tissue	Host identity	seq71174	2.93405	1.26157	4.63518	852.905	0.0002	k__Archaea;p__[Parvarchaeota];c__[Parvarchaea];o__YLA114;f__;g__
Positive	Tissue	Host identity	seq155928	2.32097	1.10557	3.58561	5539.21	0.0002	k__Bacteria;p__Actinobacteria;c__Acidimicrobiia;o__Acidimicrobiales;f__koll13;g__
Positive	Tissue	Host identity	seq1885979	8.59947	2.38155	16.5497	22.4019	0.0002	k__Bacteria;p__Actinobacteria;c__Actinobacteria;o__Actinomycetales;f__Dermabacteraceae;g__Brachybacterium
Positive	Tissue	Host identity	seq935094	5.23883	2.57359	8.12069	761.663	0.0002	k__Bacteria;p__Actinobacteria;c__Actinobacteria;o__Actinomycetales;f__Mycobacteriaceae;g__Mycobacterium
Positive	Tissue	Host identity	seq484979	31.3949	14.4886	44.1202	18.0249	0.0002	k__Bacteria;p__Actinobacteria;c__Actinobacteria;o__Actinomycetales;f__Pseudonocardiaceae;Other
Positive	Tissue	Host identity	seq387883	2.84791	1.40743	4.22906	14434.5	0.0002	k__Bacteria;p__Bacteroidetes;c__Flavobacteriia;o__Flavobacteriales;f__Flavobacteriaceae;g__Flavobacterium
Positive	Tissue	Host identity	seq30680a	5.27798	2.65409	7.95142	764.631	0.0002	k__Bacteria;p__Cyanobacteria;c__Nostocophycideae;o__Nostocales;f__Nostocaceae;Other
Positive	Tissue	Host identity	seq484979	4.94227	2.27074	7.62053	754.766	0.0002	k__Bacteria;p__Cyanobacteria;c__Oscillatoriophycideae;o__Oscillatoriales;f__Phormidiaceae;g__Hydrocoleum
Positive	Tissue	Host identity	seq71174	3.593	1.60584	5.63763	404.832	0.0002	k__Bacteria;p__Cyanobacteria;c__Oscillatoriophycideae;o__Oscillatoriales;f__Phormidiaceae;g__Hydrocoleum
Negative	Tissue	Host identity	seq221970	-6.09448	-10.9076	-2.11913	1206.13	0.0002	k__Bacteria;p__Chlamydiae;c__Chlamydiia;o__Chlamydiales;Other;Other
Positive	Tissue	Host identity	seq76488	4.02208	1.77282	6.22183	8588.37	0.0003	k__Archaea;p__Euryarchaeota;c__Thermoplasmata;o__E2;f__Marine group II;g__
Positive	Tissue	Host identity	seq30680d	3.03855	1.22894	4.81482	4912.18	0.0003	k__Archaea;p__Euryarchaeota;c__Thermoplasmata;o__E2;f__Marine group II;g__
Positive	Tissue	Host identity	seq70834	2.63357	1.0581	4.2185	8818.2	0.0003	k__Bacteria;p__Actinobacteria;c__Acidimicrobiia;o__Acidimicrobiales;f__wb1_P06;g__
Positive	Tissue	Host identity	seq257597a	9.97114	5.89506	14.0607	217.667	0.0003	k__Bacteria;p__Actinobacteria;c__Actinobacteria;o__Actinomycetales;f__Actinomycetaceae;g__Actinomyces
Positive	Tissue	Host identity	seq155928	4.22546	1.96513	6.68042	679.788	0.0003	k__Bacteria;p__Actinobacteria;c__Actinobacteria;o__Actinomycetales;f__Nocardioidaceae;g__
Positive	Tissue	Host identity	seq155928	3.10526	1.29959	4.88601	1059	0.0003	k__Bacteria;p__Bacteroidetes;c__Bacteroidia;o__Bacteroidales;f__SB-1;g__
Positive	Tissue	Host identity	seq257597b	6.02416	3.83123	8.22701	2201.06	0.0003	k__Bacteria;p__Bacteroidetes;c__Flavobacteriia;o__Flavobacteriales;f__[Weeksellaceae];g__Chryseobacterium
Positive	Tissue	Host identity	seq30680c	3.20306	1.58107	4.76868	12904.9	0.0003	k__Bacteria;p__Bacteroidetes;c__Flavobacteriia;o__Flavobacteriales;f__Flavobacteriaceae;g__Flavobacterium
Positive	Tissue	Host identity	seq935094	4.5624	2.11001	7.13945	464.934	0.0003	k__Bacteria;p__Bacteroidetes;c__Flavobacteriia;o__Flavobacteriales;f__Flavobacteriaceae;g__Kordia
Positive	Tissue	Host identity	seq233836	3.3319	1.47395	5.23832	824.575	0.0003	k__Bacteria;p__Chloroflexi;c__Anaerolineae;o__S0208;f__;g__
Positive	Tissue	Host identity	seq70834	3.69346	1.82822	5.57482	7392.85	0.0003	k__Bacteria;p__Cyanobacteria;c__4C0d-2;o__MLE1-12;f__;g__
Positive	Tissue	Host identity	seq30680a	7.42626	2.78734	13.1066	88.3858	0.0003	k__Bacteria;p__Cyanobacteria;c__Nostocophycideae;o__Stigonematales;f__Rivulariaceae;g__Rivularia
Positive	Tissue	Host identity	seq233836	3.46267	1.51438	5.5384	616.464	0.0003	k__Bacteria;p__Cyanobacteria;c__Oscillatoriophycideae;o__Oscillatoriales;f__Phormidiaceae;g__Microcoleus
Positive	Tissue	Host identity	seq484979	3.72101	1.50312	6.04488	6141.72	0.0003	k__Bacteria;p__Cyanobacteria;c__Oscillatoriophycideae;o__Oscillatoriales;f__Phormidiaceae;Other
Positive	Tissue	Host identity	seq30680c	3.2184	1.36788	5.07605	13554.2	0.0004	k__Bacteria;p__Actinobacteria;c__Acidimicrobiia;o__Acidimicrobiales;f__OCS155;g__
Positive	Tissue	Host identity	seq257597b	10.0149	6.22435	13.9305	208.467	0.0004	k__Bacteria;p__Actinobacteria;c__Actinobacteria;o__Actinomycetales;f__Actinomycetaceae;g__Actinomyces
Positive	Tissue	Host identity	seq1227155	3.61799	1.56584	5.68189	1269.52	0.0004	k__Bacteria;p__Bacteroidetes;c__Bacteroidia;o__Bacteroidales;f__SB-1;g__
Positive	Tissue	Host identity	seq89163a	6.37926	2.11745	11.3374	58.0655	0.0004	k__Bacteria;p__Bacteroidetes;c__Flavobacteriia;o__Flavobacteriales;f__Flavobacteriaceae;g__Nonlabens
Positive	Tissue	Host identity	seq221970	4.77427	1.67792	7.98974	236.804	0.0004	k__Bacteria;p__Cyanobacteria;c__4C0d-2;o__YS2;f__;g__
Positive	Tissue	Host identity	seq484979	4.24975	1.89141	6.79813	1715.12	0.0005	k__Archaea;p__[Parvarchaeota];c__[Parvarchaea];o__YLA114;f__;g__
Positive	Tissue	Host identity	seq221970	2.58036	1.15868	3.98649	2486.15	0.0005	k__Bacteria;p__Acidobacteria;c__RB25;o__;f__;g__
Positive	Tissue	Host identity	seq257597a	3.50492	1.65918	5.44865	9836.94	0.0005	k__Bacteria;p__Actinobacteria;c__Acidimicrobiia;o__Acidimicrobiales;f__OCS155;g__
Positive	Tissue	Host identity	seq1227155	4.57578	1.73656	7.26649	972.084	0.0005	k__Bacteria;p__Actinobacteria;c__Actinobacteria;o__Actinomycetales;f__Mycobacteriaceae;g__Mycobacterium
Positive	Tissue	Host identity	seq128	2.28897	0.891841	3.69162	1242.3	0.0005	k__Bacteria;p__Bacteroidetes;c__Bacteroidia;o__Bacteroidales;f__SB-1;g__
Positive	Tissue	Host identity	seq1227155	3.47981	1.35583	5.79085	642.32	0.0005	k__Bacteria;p__Chloroflexi;c__Anaerolineae;o__CFB-26;f__;g__
Positive	Tissue	Host identity	seq935094	2.95433	1.08249	4.71472	1875.34	0.0005	k__Bacteria;p__Cyanobacteria;c__Oscillatoriophycideae;o__Chroococcales;Other;Other
Positive	Tissue	Host identity	seq89163a	2.28481	0.922045	3.63517	5174.63	0.0005	k__Bacteria;p__Cyanobacteria;c__Oscillatoriophycideae;o__Oscillatoriales;f__Phormidiaceae;Other
Negative	Tissue	Host identity	seq71174	-1.40813	-2.21577	-0.581574	14001.5	0.0005	k__Archaea;p__Crenarchaeota;c__Thaumarchaeota;o__Cenarchaeales;f__Cenarchaeaceae;g__Nitrosopumilus
Positive	Tissue	Host identity	seq76488	11.1056	6.27485	16.2813	290.414	0.0006	k__Bacteria;p__Actinobacteria;c__Actinobacteria;o__Actinomycetales;f__Actinomycetaceae;g__Actinomyces
Positive	Tissue	Host identity	seq150121	9.13676	2.7987	16.2625	103.911	0.0006	k__Bacteria;p__Actinobacteria;c__Actinobacteria;o__Actinomycetales;f__Intrasporangiaceae;g__
Positive	Tissue	Host identity	seq37344	11.6485	5.2518	19.3469	113.518	0.0006	k__Bacteria;p__Actinobacteria;c__Actinobacteria;o__Actinomycetales;f__Micrococcaceae;g__
Positive	Tissue	Host identity	seq150121	7.26732	2.73681	12.9832	110.167	0.0006	k__Bacteria;p__Actinobacteria;c__Actinobacteria;o__Actinomycetales;f__Micrococcaceae;g__Rothia
Positive	Tissue	Host identity	seq89163b	4.2104	2.40177	6.10079	1748.59	0.0007	k__Bacteria;p__Cyanobacteria;c__;o__;f__;g__
Positive	Tissue	Host identity	seq221970	2.11893	0.771443	3.42443	6598.93	0.0008	k__Bacteria;p__Actinobacteria;c__Acidimicrobiia;o__Acidimicrobiales;f__koll13;g__
Positive	Tissue	Host identity	seq37342	6.63406	3.49278	10.3405	203.285	0.0008	k__Bacteria;p__Actinobacteria;c__Actinobacteria;o__Actinomycetales;f__Actinomycetaceae;g__Actinomyces
Positive	Tissue	Host identity	seq257597a	6.04133	2.4858	10.0108	272.416	0.0008	k__Bacteria;p__Bacteroidetes;c__Bacteroidia;o__Bacteroidales;f__Prevotellaceae;g__Prevotella
Positive	Tissue	Host identity	seq150121	4.55336	1.19479	8.15578	175.522	0.0008	k__Bacteria;p__Bacteroidetes;c__Cytophagia;o__Cytophagales;f__Flammeovirgaceae;g__Persicobacter
Positive	Tissue	Host identity	seq181992	5.34815	2.70532	8.12459	1358.21	0.0008	k__Bacteria;p__Bacteroidetes;c__Flavobacteriia;o__Flavobacteriales;f__[Weeksellaceae];g__Chryseobacterium
Positive	Tissue	Host identity	seq150121	4.49106	2.02719	7.21124	903.643	0.0008	k__Bacteria;p__Bacteroidetes;c__Flavobacteriia;o__Flavobacteriales;f__[Weeksellaceae];g__Chryseobacterium
Positive	Tissue	Host identity	seq1470145a	4.8305	1.38441	8.12523	305.781	0.0008	k__Bacteria;p__Bacteroidetes;c__Flavobacteriia;o__Flavobacteriales;f__Flavobacteriaceae;g__Aquimarina
Positive	Tissue	Host identity	seq300224	3.58094	1.53724	5.79332	2939.03	0.0008	k__Bacteria;p__Cyanobacteria;c__Gloeobacterophycideae;o__Gloeobacterales;f__Gloeobacteraceae;g__Gloeobacter
Positive	Tissue	Host identity	seq155928	5.6427	2.43478	8.99983	259.429	0.0009	k__Bacteria;p__Actinobacteria;c__Actinobacteria;o__Actinomycetales;f__Actinomycetaceae;g__Actinomyces
Positive	Tissue	Host identity	seq860622	1.75483	0.685129	2.83445	3711.36	0.0009	k__Bacteria;p__Bacteroidetes;c__[Rhodothermi];o__[Rhodothermales];f__[Balneolaceae];g__Balneola
Positive	Tissue	Host identity	seq1470145a	5.64775	2.45723	8.93252	463.748	0.0009	k__Bacteria;p__Bacteroidetes;c__Bacteroidia;o__Bacteroidales;f__VC21_Bac22;g__
Positive	Tissue	Host identity	seq1227155	3.98004	1.4565	6.81162	478.772	0.0009	k__Bacteria;p__Bacteroidetes;c__Bacteroidia;o__Bacteroidales;f__VC21_Bac22;g__
Positive	Tissue	Host identity	seq155928	7.97486	4.03211	12.5221	111.124	0.001	k__Bacteria;p__Actinobacteria;c__Actinobacteria;o__Actinomycetales;f__Micrococcaceae;g__Rothia
Positive	Tissue	Host identity	seq37342	5.22073	1.98733	8.86288	160.616	0.001	k__Bacteria;p__Bacteroidetes;c__Bacteroidia;o__Bacteroidales;f__Prevotellaceae;g__Prevotella
Positive	Tissue	Host identity	seq76488	7.34853	3.15918	11.666	1175.46	0.001	k__Bacteria;p__Bacteroidetes;c__Flavobacteriia;o__Flavobacteriales;f__[Weeksellaceae];g__Chryseobacterium
Positive	Tissue	Host identity	seq76488	10.526	4.19907	19.2493	58.7134	0.001	k__Bacteria;p__Chloroflexi;c__Anaerolineae;o__SBR1031;f__;g__
Positive	Tissue	Host identity	seq28104	4.22462	1.93339	6.60122	841.451	0.001	k__Bacteria;p__Cyanobacteria;c__Nostocophycideae;o__Nostocales;f__Nostocaceae;Other
Positive	Tissue	Host identity	seq30680c	3.28222	1.15475	5.344	3176.85	0.001	k__Bacteria;p__Cyanobacteria;c__Oscillatoriophycideae;o__Oscillatoriales;f__Phormidiaceae;g__Microcoleus
Positive	Tissue	Host identity	seq387883	7.05437	3.36117	10.8095	259.197	0.0011	k__Bacteria;p__Actinobacteria;c__Actinobacteria;o__Actinomycetales;f__Actinomycetaceae;g__Actinomyces
Positive	Tissue	Host identity	seq1227155	5.0643	2.64047	7.61929	2214.51	0.0011	k__Bacteria;p__Chlorobi;c__Chlorobia;o__Chlorobiales;f__Chlorobiaceae;g__Prosthecochloris
Positive	Tissue	Host identity	seq71174	3.81047	2.0425	5.78066	467.737	0.0011	k__Bacteria;p__Chlorobi;c__Ignavibacteria;o__Ignavibacteriales;f__lheB3-7;g__
Positive	Tissue	Host identity	seq935094	7.78106	2.35362	13.2967	100.424	0.0011	k__Bacteria;p__Chloroflexi;c__Thermomicrobia;o__JG30-KF-CM45;f__;g__
Negative	Tissue	Host identity	seq71174	-1.04668	-1.71343	-0.398434	11123	0.0012	k__Bacteria;p__Bacteroidetes;c__Flavobacteriia;o__Flavobacteriales;f__;g__
Positive	Tissue	Host identity	seq30680a	3.6761	1.57309	5.99115	751.602	0.0012	k__Bacteria;p__Cyanobacteria;c__Synechococcophycideae;o__Pseudanabaenales;f__Pseudanabaenaceae;Other
Positive	Tissue	Host identity	seq935094	5.00422	1.85584	8.65509	145.443	0.0013	k__Bacteria;p__Actinobacteria;c__Actinobacteria;o__Actinomycetales;f__;g__
Positive	Tissue	Host identity	seq1227155	7.92695	3.06679	13.054	244.564	0.0013	k__Bacteria;p__Actinobacteria;c__Actinobacteria;o__Actinomycetales;f__Micrococcaceae;g__
Positive	Tissue	Host identity	seq181992	6.49601	1.82744	13.0314	27.8597	0.0013	k__Bacteria;p__Chloroflexi;c__Anaerolineae;o__SBR1031;f__;g__
Positive	Tissue	Host identity	seq233836	2.52227	0.941352	4.10605	5561.59	0.0013	k__Bacteria;p__Cyanobacteria;c__Oscillatoriophycideae;o__Oscillatoriales;f__Phormidiaceae;Other
Positive	Tissue	Host identity	seq30680b	4.10538	1.48874	6.93933	1474.21	0.0014	k__Archaea;p__[Parvarchaeota];c__[Parvarchaea];o__YLA114;f__;g__
Positive	Tissue	Host identity	seq15461184	4.52804	1.28518	7.64578	2253.8	0.0014	k__Archaea;p__Euryarchaeota;c__Thermoplasmata;o__E2;f__Marine group II;g__
Positive	Tissue	Host identity	seq257597b	2.48165	0.959147	4.07752	2456.6	0.0014	k__Bacteria;p__Actinobacteria;c__Acidimicrobiia;o__Acidimicrobiales;f__wb1_P06;g__
Positive	Tissue	Host identity	seq257597b	2.51462	0.880788	4.13628	3083.52	0.0014	k__Bacteria;p__Bacteroidetes;c__BME43;o__;f__;g__
Positive	Tissue	Host identity	seq37342	4.34166	2.36188	6.33137	1883.51	0.0014	k__Bacteria;p__Bacteroidetes;c__Flavobacteriia;o__Flavobacteriales;f__[Weeksellaceae];g__Chryseobacterium
Positive	Tissue	Host identity	seq89163a	6.7196	3.27936	10.6092	149.764	0.0014	k__Bacteria;p__Cyanobacteria;c__Nostocophycideae;o__Stigonematales;f__Rivulariaceae;g__Rivularia
Positive	Tissue	Host identity	seq71174	3.79977	1.75515	6.30148	248.709	0.0015	k__Bacteria;p__Bacteroidetes;c__Bacteroidia;o__Bacteroidales;f__VC21_Bac22;g__
Positive	Tissue	Host identity	seq257597b	2.43257	0.954786	3.94066	12831.5	0.0015	k__Bacteria;p__Bacteroidetes;c__Flavobacteriia;o__Flavobacteriales;f__Flavobacteriaceae;g__Flavobacterium
Positive	Tissue	Host identity	seq2127499	3.14022	0.996736	5.53274	249.653	0.0015	k__Bacteria;p__Cyanobacteria;c__Nostocophycideae;o__Nostocales;f__Nostocaceae;g__Cylindrospermopsis
Positive	Tissue	Host identity	seq30680a	2.4148	0.742993	4.01702	6692.61	0.0015	k__Bacteria;p__Cyanobacteria;c__Oscillatoriophycideae;o__Chroococcales;f__Xenococcaceae;g__
Positive	Tissue	Host identity	seq257597b	8.02728	3.38676	13.4012	90.0923	0.0016	k__Bacteria;p__Actinobacteria;c__Actinobacteria;o__Actinomycetales;f__Micrococcaceae;g__
Positive	Tissue	Host identity	seq76488	3.13476	1.35312	4.99239	9639.83	0.0016	k__Bacteria;p__Bacteroidetes;c__Flavobacteriia;o__Flavobacteriales;f__Flavobacteriaceae;g__Flavobacterium
Positive	Tissue	Host identity	seq28104	7.865	3.85112	12.0533	129.115	0.0016	k__Bacteria;p__Cyanobacteria;c__Nostocophycideae;o__Stigonematales;f__Rivulariaceae;g__Rivularia
Positive	Tissue	Host identity	seq89163a	2.4604	0.859812	4.12898	2053.25	0.0016	k__Bacteria;p__Cyanobacteria;c__Oscillatoriophycideae;o__Oscillatoriales;f__Phormidiaceae;g__Microcoleus
Positive	Tissue	Host identity	seq155791	3.14181	1.00361	5.35018	735.816	0.0017	k__Bacteria;p__Bacteroidetes;c__Bacteroidia;o__Bacteroidales;f__VC21_Bac22;g__
Positive	Tissue	Host identity	seq37344	3.41975	1.18111	5.62112	6952.31	0.0018	k__Archaea;p__Euryarchaeota;c__Thermoplasmata;o__E2;f__Marine group II;g__
Positive	Tissue	Host identity	seq150121	4.9263	1.82571	8.5575	168.955	0.0018	k__Bacteria;p__Actinobacteria;c__Actinobacteria;o__Actinomycetales;f__;g__
Positive	Tissue	Host identity	seq155791	6.60376	3.4944	9.95385	451.558	0.0018	k__Bacteria;p__Bacteroidetes;c__Cytophagia;o__Cytophagales;f__;g__
Positive	Tissue	Host identity	seq94759	3.00778	0.830501	5.33895	261.002	0.0018	k__Bacteria;p__Bacteroidetes;c__Cytophagia;o__Cytophagales;f__Flammeovirgaceae;g__Persicobacter
Positive	Tissue	Host identity	seq257597b	4.64478	1.89566	7.37022	1619.22	0.0018	k__Bacteria;p__Chlamydiae;c__Chlamydiia;o__Chlamydiales;Other;Other
Positive	Tissue	Host identity	seq76488	4.06932	1.64865	6.4871	7162.6	0.0018	k__Bacteria;p__Cyanobacteria;c__4C0d-2;o__MLE1-12;f__;g__
Positive	Tissue	Host identity	seq89163a	3.14751	1.18072	5.4019	557.359	0.0018	k__Bacteria;p__Cyanobacteria;c__Oscillatoriophycideae;o__Chroococcales;f__Spirulinaceae;g__Spirulina
Positive	Tissue	Host identity	seq71174	1.22571	0.398636	2.02037	6637.24	0.0019	k__Bacteria;p__Actinobacteria;c__Acidimicrobiia;o__Acidimicrobiales;f__koll13;g__
Positive	Tissue	Host identity	seq30680c	1.88519	0.597099	3.12594	17111.5	0.0019	k__Bacteria;p__Bacteroidetes;c__Flavobacteriia;o__Flavobacteriales;f__Cryomorphaceae;g__
Positive	Tissue	Host identity	seq150121	4.47763	1.49043	7.79776	284.65	0.002	k__Bacteria;p__Chlorobi;c__Chlorobia;o__[Chloroherpetales];f__[Chloroherpetaceae];g__Chloroherpeton
Positive	Tissue	Host identity	seq1470145a	3.34638	1.1923	5.65071	7211.1	0.002	k__Bacteria;p__Cyanobacteria;c__Synechococcophycideae;o__Pseudanabaenales;f__Pseudanabaenaceae;g__Halomicronema
Positive	Tissue	Host identity	seq70834	2.53581	0.94247	4.19061	4764.46	0.0021	k__Bacteria;p__Actinobacteria;c__Acidimicrobiia;o__Acidimicrobiales;f__JdFBGBact;g__
Positive	Tissue	Host identity	seq260576	2.52656	0.885979	4.16348	2779.38	0.0021	k__Bacteria;p__Cyanobacteria;c__Gloeobacterophycideae;o__Gloeobacterales;f__Gloeobacteraceae;g__Gloeobacter
Positive	Tissue	Host identity	seq233836	5.12399	1.3448	9.51086	103.382	0.0021	k__Bacteria;p__Cyanobacteria;c__Oscillatoriophycideae;Other;Other;Other
Positive	Tissue	Host identity	seq155928	3.23709	0.950626	5.58529	854.999	0.0022	k__Bacteria;p__Actinobacteria;c__Actinobacteria;o__Actinomycetales;f__Mycobacteriaceae;g__Mycobacterium
Positive	Tissue	Host identity	seq30680d	3.03219	0.911915	5.30383	206.256	0.0022	k__Bacteria;p__Bacteroidetes;c__Cytophagia;o__Cytophagales;f__[Amoebophilaceae];g__SGUS912
Positive	Tissue	Host identity	seq28104	2.47867	0.878074	4.07853	5922.16	0.0022	k__Bacteria;p__Cyanobacteria;c__Oscillatoriophycideae;o__Oscillatoriales;f__Phormidiaceae;Other
Positive	Tissue	Host identity	seq89163a	1.79579	0.602466	3.06123	7579.95	0.0022	k__Bacteria;p__Cyanobacteria;c__Synechococcophycideae;o__Pseudanabaenales;f__Pseudanabaenaceae;g__Halomicronema
Positive	Tissue	Host identity	seq935094	11.2783	5.17765	18.275	62.8103	0.0023	k__Bacteria;p__Actinobacteria;c__Actinobacteria;o__Actinomycetales;f__Micrococcaceae;g__
Positive	Tissue	Host identity	seq1885979	3.46222	1.52836	5.49101	1016.56	0.0023	k__Bacteria;p__Cyanobacteria;c__Oscillatoriophycideae;o__Oscillatoriales;f__Phormidiaceae;g__Microcoleus
Positive	Tissue	Host identity	seq30680b	5.45979	1.22422	9.80866	153.886	0.0024	k__Bacteria;p__Actinobacteria;c__Actinobacteria;o__Actinomycetales;f__;g__
Positive	Tissue	Host identity	seq150121	4.83484	1.37954	8.35325	197.442	0.0024	k__Bacteria;p__Bacteroidetes;c__Flavobacteriia;o__Flavobacteriales;f__Flavobacteriaceae;g__Robiginitalea
Positive	Tissue	Host identity	seq233836	3.37315	0.974556	5.71891	471.799	0.0024	k__Bacteria;p__Cyanobacteria;c__Nostocophycideae;o__Nostocales;f__Nostocaceae;Other
Positive	Tissue	Host identity	seq299741	3.92014	1.23031	6.79212	1363.97	0.0025	k__Archaea;p__[Parvarchaeota];c__[Parvarchaea];o__YLA114;f__;g__
Negative	Tissue	Host identity	seq221970	-3.55752	-6.36536	-0.961787	5019.98	0.0025	k__Bacteria;p__Chlamydiae;c__Chlamydiia;o__Chlamydiales;f__;g__
Positive	Tissue	Host identity	seq150121	6.91385	3.21007	11.0607	438.996	0.0026	k__Bacteria;p__Actinobacteria;c__Actinobacteria;o__Actinomycetales;f__Actinomycetaceae;g__Actinomyces
Positive	Tissue	Host identity	seq70834	9.69875	3.57926	16.2453	145.089	0.0026	k__Bacteria;p__Actinobacteria;c__Actinobacteria;o__Actinomycetales;f__Micrococcaceae;g__
Positive	Tissue	Host identity	seq40695	3.6244	1.04896	6.44464	980.418	0.0026	k__Bacteria;p__Chloroflexi;c__TK17;o__TK18;f__;g__
Positive	Tissue	Host identity	seq128	2.2425	0.74311	3.6922	1354.2	0.0028	k__Archaea;p__[Parvarchaeota];c__[Parvarchaea];o__YLA114;f__;g__
Positive	Tissue	Host identity	seq233836	2.9493	0.793642	5.25076	253.371	0.0028	k__Bacteria;p__;c__;o__;f__;g__
Positive	Tissue	Host identity	seq2127499	2.78238	0.698114	4.99083	172.877	0.0028	k__Bacteria;p__;c__;o__;f__;g__
Positive	Tissue	Host identity	seq257597b	12.4558	4.60003	23.5647	19.0455	0.0028	k__Bacteria;p__Bacteroidetes;c__Bacteroidia;o__Bacteroidales;f__Porphyromonadaceae;g__Porphyromonas
Positive	Tissue	Host identity	seq181992	2.70831	0.879358	4.74318	2487.22	0.0028	k__Bacteria;p__Chloroflexi;c__Anaerolineae;o__GCA004;f__;g__
Positive	Tissue	Host identity	seq71174	1.55454	0.50381	2.66185	2149.63	0.0029	k__Bacteria;p__Chloroflexi;c__Anaerolineae;o__GCA004;f__;g__
Positive	Tissue	Host identity	seq30680a	2.3424	0.760414	4.01695	4857.42	0.0029	k__Bacteria;p__Cyanobacteria;c__Oscillatoriophycideae;o__Chroococcales;f__Xenococcaceae;Other
Positive	Tissue	Host identity	seq2396145	11.0695	6.53106	15.3783	303.071	0.003	k__Bacteria;p__Bacteroidetes;c__Cytophagia;o__Cytophagales;f__;g__
Negative	Tissue	Host identity	seq30680a	-5.32182	-9.88052	-1.04903	1734.49	0.0031	k__Bacteria;p__Chlamydiae;c__Chlamydiia;o__Chlamydiales;Other;Other
Positive	Tissue	Host identity	seq387883	1.63955	0.553379	2.76502	18382.6	0.0031	k__Bacteria;p__Bacteroidetes;c__Flavobacteriia;o__Flavobacteriales;f__Cryomorphaceae;g__
Positive	Tissue	Host identity	seq71174	5.81599	2.81992	9.77671	143.548	0.0031	k__Bacteria;p__Chlorobi;c__Chlorobia;o__[Chloroherpetales];f__[Chloroherpetaceae];g__Chloroherpeton
Positive	Tissue	Host identity	seq128	3.60401	1.22774	6.03414	392.924	0.0031	k__Bacteria;p__Cyanobacteria;c__Nostocophycideae;o__Nostocales;f__Nostocaceae;g__Cylindrospermopsis
Positive	Tissue	Host identity	seq2333580	3.88951	0.869419	6.80026	249.946	0.0032	k__Bacteria;p__Bacteroidetes;c__Cytophagia;o__Cytophagales;f__Flammeovirgaceae;g__Flammeovirga
Positive	Tissue	Host identity	seq1227155	2.91373	1.15293	4.78411	2013.91	0.0032	k__Bacteria;p__Cyanobacteria;c__;o__;f__;g__
Positive	Tissue	Host identity	seq150121	2.39646	0.655494	4.21074	2185.4	0.0033	k__Archaea;p__Euryarchaeota;c__Thermoplasmata;o__E2;f__Marine group II;g__
Positive	Tissue	Host identity	seq300224	8.82489	3.74053	16.2744	22.1006	0.0033	k__Bacteria;p__Chloroflexi;c__Anaerolineae;o__SBR1031;f__;g__
Positive	Tissue	Host identity	seq2396145	4.55113	1.60592	7.54209	603.067	0.0033	k__Bacteria;p__Cyanobacteria;c__Oscillatoriophycideae;o__Chroococcales;f__Spirulinaceae;g__Spirulina
Positive	Tissue	Host identity	seq935094	5.22992	2.69368	8.06165	339.901	0.0034	k__Bacteria;p__Chloroflexi;c__Anaerolineae;o__Ardenscatenales;f__Ardenscatenaceae;g__Ardenscatena
Positive	Tissue	Host identity	seq89163b	3.23739	1.02877	5.39463	680.045	0.0035	k__Bacteria;p__Cyanobacteria;c__Oscillatoriophycideae;o__Chroococcales;f__Cyanobacteriaceae;g__
Positive	Tissue	Host identity	seq1470145a	3.69172	1.13574	6.29321	1843.47	0.0035	k__Bacteria;p__Cyanobacteria;c__Oscillatoriophycideae;o__Oscillatoriales;f__Phormidiaceae;g__Oscillatoria
Positive	Tissue	Host identity	seq89163b	2.61017	0.792767	4.47341	6289.46	0.0035	k__Bacteria;p__Cyanobacteria;c__Oscillatoriophycideae;o__Oscillatoriales;f__Phormidiaceae;Other
Negative	Tissue	Host identity	seq2318221	-4.24616	-7.24726	-1.28449	5444.06	0.0036	k__Bacteria;p__Chlamydiae;c__Chlamydiia;o__Chlamydiales;Other;Other
Positive	Tissue	Host identity	seq260576	3.16943	0.957147	5.29824	1345.07	0.0036	k__Bacteria;p__Bacteroidetes;c__Flavobacteriia;o__Flavobacteriales;f__Flavobacteriaceae;g__Tenacibaculum
Positive	Tissue	Host identity	seq299741	3.8624	1.05799	6.68105	683.618	0.0037	k__Bacteria;p__Bacteroidetes;c__Flavobacteriia;o__Flavobacteriales;f__Flavobacteriaceae;g__Kordia
Positive	Tissue	Host identity	seq155791	5.58907	1.19637	10.5426	147.369	0.0037	k__Bacteria;p__Cyanobacteria;c__Oscillatoriophycideae;o__Chroococcales;f__Prochloraceae;g__Prochloron
Positive	Tissue	Host identity	seq1470145a	3.2447	0.803458	5.74573	1444.9	0.0038	k__Bacteria;p__Bacteroidetes;c__Bacteroidia;o__Bacteroidales;f__SB-1;g__
Positive	Tissue	Host identity	seq181992	4.28317	0.891274	8.04418	96.4997	0.0038	k__Bacteria;p__Chloroflexi;c__Ktedonobacteria;o__TK10;f__;g__
Positive	Tissue	Host identity	seq89163a	2.74337	1.12765	4.41096	737.265	0.0038	k__Bacteria;p__Cyanobacteria;c__Synechococcophycideae;o__Pseudanabaenales;f__Pseudanabaenaceae;Other
Positive	Tissue	Host identity	seq37342	2.02369	0.676391	3.42875	8865	0.0039	k__Bacteria;p__Actinobacteria;c__Acidimicrobiia;o__Acidimicrobiales;f__OCS155;g__
Positive	Tissue	Host identity	seq2333580	5.84371	1.4214	10.6015	138.03	0.0039	k__Bacteria;p__Actinobacteria;c__Actinobacteria;o__Actinomycetales;f__Micrococcaceae;g__Rothia
Positive	Tissue	Host identity	seq860622	2.23323	0.654948	4.02489	383.448	0.0039	k__Bacteria;p__Chloroflexi;c__Anaerolineae;o__CFB-26;f__;g__
Positive	Tissue	Host identity	seq860622	2.76629	0.742848	4.86628	388.924	0.0039	k__Bacteria;p__Cyanobacteria;c__Nostocophycideae;o__Nostocales;f__Nostocaceae;g__Cylindrospermopsis
Positive	Tissue	Host identity	seq28104	5.22815	1.73112	9.20672	234.564	0.004	k__Bacteria;p__Actinobacteria;c__Actinobacteria;o__Actinomycetales;f__Micrococcaceae;g__Rothia
Positive	Tissue	Host identity	seq89163a	6.13396	1.14786	13.6671	15.3089	0.004	k__Bacteria;p__Chloroflexi;c__Anaerolineae;o__SBR1031;f__;g__
Positive	Tissue	Host identity	seq76488	23.17	4.62286	48.3635	12.4084	0.0041	k__Bacteria;p__Bacteroidetes;c__Bacteroidia;o__Bacteroidales;f__Porphyromonadaceae;g__Porphyromonas
Positive	Tissue	Host identity	seq30680c	2.77486	0.851081	4.65758	4338.9	0.0041	k__Bacteria;p__Chlamydiae;c__Chlamydiia;o__Chlamydiales;f__Rhabdochlamydiaceae;g__Candidatus Rhabdochlamydia
Negative	Tissue	Host identity	seq30680a	-3.80614	-7.04183	-0.94031	5681.2	0.0041	k__Bacteria;p__Actinobacteria;c__Acidimicrobiia;o__Acidimicrobiales;f__OCS155;g__
Positive	Tissue	Host identity	seq221970	7.4928	1.72597	15.7319	21.3999	0.0043	k__Bacteria;p__Chloroflexi;c__Anaerolineae;o__SBR1031;f__;g__
Positive	Tissue	Host identity	seq484979	4.11185	1.45104	6.80028	774.941	0.0043	k__Bacteria;p__Cyanobacteria;c__Nostocophycideae;o__Nostocales;f__Nostocaceae;Other
Positive	Tissue	Host identity	seq1470145a	4.43302	1.54269	7.40549	750.405	0.0043	k__Bacteria;p__Cyanobacteria;c__Oscillatoriophycideae;o__Chroococcales;f__Spirulinaceae;g__Spirulina
Positive	Tissue	Host identity	seq260723	2.29628	0.678548	3.98697	4240.44	0.0044	k__Bacteria;p__Actinobacteria;c__Acidimicrobiia;o__Acidimicrobiales;f__JdFBGBact;g__
Positive	Tissue	Host identity	seq469117	7.93509	2.09517	14.3901	260.763	0.0044	k__Bacteria;p__Actinobacteria;c__Actinobacteria;o__Actinomycetales;f__Micrococcaceae;g__
Positive	Tissue	Host identity	seq260723	4.14838	1.60052	6.6883	902.497	0.0044	k__Bacteria;p__Actinobacteria;c__Thermoleophilia;o__Gaiellales;f__;g__
Positive	Tissue	Host identity	seq150121	1.87738	0.506451	3.35413	2488.16	0.0044	k__Bacteria;p__Chloroflexi;c__Anaerolineae;o__GCA004;f__;g__
Positive	Tissue	Host identity	seq150121	2.03276	0.606531	3.62023	7112.48	0.0045	k__Bacteria;p__Chlamydiae;c__Chlamydiia;o__Chlamydiales;f__;g__
Positive	Tissue	Host identity	seq935094	23.0045	6.19501	37.0528	16.6536	0.0046	k__Bacteria;p__Actinobacteria;c__Actinobacteria;o__Actinomycetales;f__Pseudonocardiaceae;Other
Positive	Tissue	Host identity	seq89163b	5.69475	1.04753	10.597	81.6268	0.0047	k__Bacteria;p__Chloroflexi;c__Thermomicrobia;o__JG30-KF-CM45;f__;g__
Positive	Tissue	Host identity	seq71174	1.40431	0.364703	2.46385	3970.94	0.0048	k__Bacteria;p__Bacteroidetes;c__[Rhodothermi];o__[Rhodothermales];f__[Balneolaceae];g__Balneola
Positive	Tissue	Host identity	seq257597a	6.29372	3.07373	9.84906	461.226	0.0048	k__Bacteria;p__Bacteroidetes;c__Cytophagia;o__Cytophagales;f__;g__
Positive	Tissue	Host identity	seq89163a	2.41161	0.650009	4.26165	1030.9	0.0048	k__Bacteria;p__Cyanobacteria;c__Oscillatoriophycideae;o__Oscillatoriales;f__Phormidiaceae;g__Oscillatoria
Negative	Tissue	Host identity	seq1227155	-3.6473	-6.84043	-0.762337	4519.31	0.0048	k__Archaea;p__Euryarchaeota;c__Thermoplasmata;o__E2;f__Marine group II;g__
Negative	Tissue	Host identity	seq150121	-1.30855	-2.20988	-0.432469	9143.3	0.0048	k__Bacteria;p__Bacteroidetes;c__Flavobacteriia;o__Flavobacteriales;f__Flavobacteriaceae;g__
Positive	Tissue	Host identity	seq2127499	6.64591	0.887725	14.6282	22.5223	0.0049	k__Bacteria;p__Actinobacteria;c__Actinobacteria;o__Actinomycetales;f__Dermabacteraceae;g__Brachybacterium
Positive	Tissue	Host identity	seq469117	2.60214	0.746418	4.39478	6734.15	0.0049	k__Bacteria;p__Chlamydiae;c__Chlamydiia;o__Chlamydiales;f__Rhabdochlamydiaceae;g__Candidatus Rhabdochlamydia
Positive	Tissue	Host identity	seq30680a	2.21354	0.622942	3.82601	7145.6	0.0049	k__Bacteria;p__Cyanobacteria;c__Synechococcophycideae;o__Pseudanabaenales;f__Pseudanabaenaceae;g__
Negative	Tissue	Host identity	seq221970	-4.16277	-7.84374	-0.862408	2524.46	0.0049	k__Bacteria;p__Cyanobacteria;c__4C0d-2;o__MLE1-12;f__;g__
Positive	Tissue	Host identity	seq1885979	4.4819	2.27197	6.78917	1169.97	0.005	k__Bacteria;p__Bacteroidetes;c__Flavobacteriia;o__Flavobacteriales;f__[Weeksellaceae];g__Chryseobacterium
Positive	Tissue	Host identity	seq2127499	1.88909	0.435345	3.3144	807.806	0.005	k__Bacteria;p__Chloroflexi;c__Anaerolineae;o__S0208;f__;g__
Positive	Tissue	Host identity	seq37342	4.55335	1.16548	8.33547	140.583	0.0051	k__Bacteria;p__Actinobacteria;c__Actinobacteria;o__Actinomycetales;f__Micrococcaceae;g__Rothia
Positive	Tissue	Host identity	seq150121	11.3794	4.02679	20.6864	60.1946	0.0051	k__Bacteria;p__Bacteroidetes;c__Bacteroidia;o__Bacteroidales;f__Porphyromonadaceae;g__Porphyromonas
Positive	Tissue	Host identity	seq935094	2.167	0.693291	3.71782	13108.6	0.0051	k__Bacteria;p__Chlamydiae;c__Chlamydiia;o__Chlamydiales;f__;g__
Negative	Tissue	Host identity	seq2127499	-2.51737	-4.20907	-1.00815	8036.84	0.0052	k__Bacteria;p__Bacteroidetes;c__Flavobacteriia;o__Flavobacteriales;f__Flavobacteriaceae;g__Flavobacterium
Positive	Tissue	Host identity	seq71174	5.00778	1.37484	8.80143	205.475	0.0054	k__Bacteria;p__Actinobacteria;c__Actinobacteria;o__Actinomycetales;f__Actinomycetaceae;g__Actinomyces
Positive	Tissue	Host identity	seq70834	2.84069	0.858891	4.87097	2530.57	0.0054	k__Bacteria;p__Bacteroidetes;c__Sphingobacteriia;o__Sphingobacteriales;f__;g__
Positive	Tissue	Host identity	seq484979	2.73644	0.754432	4.84431	3365.04	0.0054	k__Bacteria;p__Cyanobacteria;c__Gloeobacterophycideae;o__Gloeobacterales;f__Gloeobacteraceae;g__Gloeobacter
Negative	Tissue	Host identity	seq860622	-1.70309	-2.91091	-0.502026	16421.6	0.0055	k__Bacteria;p__Chlamydiae;c__Chlamydiia;o__Chlamydiales;f__;g__
Positive	Tissue	Host identity	seq71174	4.42163	0.800378	8.58519	41.9398	0.0056	k__Bacteria;p__Actinobacteria;c__Actinobacteria;o__Actinomycetales;f__Nocardioidaceae;g__
Positive	Tissue	Host identity	seq260576	4.67843	1.93589	7.82813	409.992	0.0056	k__Bacteria;p__Bacteroidetes;c__Cytophagia;o__Cytophagales;f__;g__
Positive	Tissue	Host identity	seq1885979	3.1993	0.998864	5.31993	1448.37	0.0057	k__Bacteria;p__Actinobacteria;c__Actinobacteria;o__Actinomycetales;f__Mycobacteriaceae;g__Mycobacterium
Negative	Tissue	Host identity	seq150121	-1.77421	-3.10277	-0.492268	2992.77	0.0058	k__Bacteria;p__Bacteroidetes;c__Bacteroidia;o__Bacteroidales;f__;g__
Positive	Tissue	Host identity	seq1227155	24.0201	6.24008	41.4432	14.6496	0.0058	k__Bacteria;p__Actinobacteria;c__Actinobacteria;o__Actinomycetales;f__Pseudonocardiaceae;Other
Positive	Tissue	Host identity	seq76488	6.65821	2.32419	10.9064	1658.89	0.0058	k__Bacteria;p__Chlamydiae;c__Chlamydiia;o__Chlamydiales;Other;Other
Positive	Tissue	Host identity	seq71174	6.55283	0.66937	13.6711	39.7242	0.0059	k__Bacteria;p__Actinobacteria;c__Actinobacteria;o__Actinomycetales;f__Dermabacteraceae;g__Brachybacterium
Positive	Tissue	Host identity	seq71174	5.76636	0.938431	13.6146	17.6973	0.006	k__Bacteria;p__Chloroflexi;c__Anaerolineae;o__SBR1031;f__;g__
Positive	Tissue	Host identity	seq150121	15.0977	2.26997	34.1593	12.8192	0.0061	k__Bacteria;p__Bacteroidetes;c__Sphingobacteriia;o__Sphingobacteriales;f__Sphingobacteriaceae;g__Pedobacter
Positive	Tissue	Host identity	seq2318221	5.90664	1.21215	11.5059	120.9	0.0061	k__Bacteria;p__Cyanobacteria;c__Oscillatoriophycideae;o__Chroococcales;f__Prochloraceae;g__Prochloron
Positive	Tissue	Host identity	seq260576	3.74613	0.977802	6.6731	551.29	0.0063	k__Bacteria;p__Bacteroidetes;c__Flavobacteriia;o__Flavobacteriales;f__Flavobacteriaceae;g__Robiginitalea
Positive	Tissue	Host identity	seq300224	3.42107	0.804413	6.21052	379.437	0.0063	k__Bacteria;p__Chloroflexi;c__Anaerolineae;o__CFB-26;f__;g__
Positive	Tissue	Host identity	seq71174	1.24771	0.459654	2.0712	4486.97	0.0064	k__Bacteria;p__Bacteroidetes;c__Bacteroidia;o__Bacteroidales;f__;g__
Positive	Tissue	Host identity	seq76488	5.55795	1.61481	9.75806	184.13	0.0064	k__Bacteria;p__Cyanobacteria;c__4C0d-2;o__SM1D11;f__;g__
Positive	Tissue	Host identity	seq2333580	3.46781	0.694437	6.08664	1000.74	0.0064	k__Bacteria;p__Cyanobacteria;c__Oscillatoriophycideae;o__Oscillatoriales;f__Phormidiaceae;g__Oscillatoria
Positive	Tissue	Host identity	seq94759	3.25358	0.65206	5.99583	294.744	0.0065	k__Bacteria;p__Cyanobacteria;c__Oscillatoriophycideae;o__Chroococcales;f__Prochloraceae;g__Prochloron
Positive	Tissue	Host identity	seq155791	2.83116	0.560396	5.393	175.386	0.0066	k__Bacteria;p__;c__;o__;f__;g__
Positive	Tissue	Host identity	seq30680c	13.4835	4.19514	23.6435	32.7273	0.0066	k__Bacteria;p__Actinobacteria;c__Actinobacteria;o__Actinomycetales;f__Dietziaceae;Other
Positive	Tissue	Host identity	seq233836	1.74387	0.37868	3.14371	2479.1	0.0067	k__Bacteria;p__Chloroflexi;c__Anaerolineae;o__Caldilineales;f__Caldilineaceae;g__
Positive	Tissue	Host identity	seq2318221	2.00436	0.492767	3.57818	2257.13	0.0068	k__Bacteria;p__Chloroflexi;c__Anaerolineae;o__GCA004;f__;g__
Positive	Tissue	Host identity	seq30680d	2.47609	0.682488	4.4002	7918.45	0.0069	k__Bacteria;p__Actinobacteria;c__Acidimicrobiia;o__Acidimicrobiales;f__OCS155;g__
Positive	Tissue	Host identity	seq37344	5.75228	1.3606	9.68306	592.818	0.0071	k__Bacteria;p__Cyanobacteria;c__Nostocophycideae;o__Nostocales;f__Nostocaceae;g__Cylindrospermopsis
Positive	Tissue	Host identity	seq30680a	3.20562	0.54265	6.15184	379.024	0.0071	k__Bacteria;p__Cyanobacteria;c__Oscillatoriophycideae;o__Oscillatoriales;f__Phormidiaceae;g__Hydrocoleum
Positive	Tissue	Host identity	seq30680d	9.88763	1.42758	20.6011	17.1655	0.0072	k__Bacteria;p__Bacteroidetes;c__Bacteroidia;o__Bacteroidales;f__Porphyromonadaceae;g__Porphyromonas
Positive	Tissue	Host identity	seq2318221	3.00387	0.62484	5.73231	278.328	0.0072	k__Bacteria;p__Chloroflexi;c__Anaerolineae;o__Ardenscatenales;f__Ardenscatenaceae;g__Ardenscatena
Positive	Tissue	Host identity	seq2333580	6.04683	1.08633	11.6417	37.2906	0.0072	k__Bacteria;p__Cyanobacteria;c__Oscillatoriophycideae;Other;Other;Other
Positive	Tissue	Host identity	seq1470145a	5.28762	1.20252	9.67696	215.677	0.0073	k__Bacteria;p__Chlorobi;c__Chlorobia;o__[Chloroherpetales];f__[Chloroherpetaceae];g__Chloroherpeton
Positive	Tissue	Host identity	seq89163b	2.10813	0.530439	3.67469	7232.27	0.0073	k__Bacteria;p__Cyanobacteria;c__Synechococcophycideae;o__Pseudanabaenales;f__Pseudanabaenaceae;g__
Positive	Tissue	Host identity	seq89163b	2.74593	0.800977	4.87543	1740.91	0.0074	k__Bacteria;p__Bacteroidetes;c__Flavobacteriia;o__Flavobacteriales;f__Flavobacteriaceae;g__Tenacibaculum
Positive	Tissue	Host identity	seq4179602	2.75085	0.741923	4.87058	4449.88	0.0076	k__Bacteria;p__Chlamydiae;c__Chlamydiia;o__Chlamydiales;f__Rhabdochlamydiaceae;g__Candidatus Rhabdochlamydia
Negative	Tissue	Host identity	seq2318221	-2.66745	-4.75857	-0.619148	11479.5	0.0078	k__Bacteria;p__Chlamydiae;c__Chlamydiia;o__Chlamydiales;f__;g__
Positive	Tissue	Host identity	seq2318221	3.01148	0.713704	5.67138	393.416	0.0078	k__Bacteria;p__Cyanobacteria;c__4C0d-2;o__SM1D11;f__;g__
Positive	Tissue	Host identity	seq37344	9.38907	1.88256	17.5748	83.1312	0.0079	k__Bacteria;p__Actinobacteria;c__Actinobacteria;o__Actinomycetales;f__Micrococcaceae;g__Rothia
Positive	Tissue	Host identity	seq37342	4.40283	1.52536	7.67214	173.004	0.0079	k__Bacteria;p__Cyanobacteria;c__Oscillatoriophycideae;o__Chroococcales;f__Prochloraceae;g__Prochloron
Positive	Tissue	Host identity	seq30680b	3.28482	0.693561	6.06871	1363.82	0.008	k__Bacteria;p__Cyanobacteria;c__Oscillatoriophycideae;o__Oscillatoriales;f__Phormidiaceae;g__Symploca
Positive	Tissue	Host identity	seq30680a	2.10128	0.391255	3.73058	4259.12	0.0083	k__Bacteria;p__Chloroflexi;c__Ellin6529;o__;f__;g__
Positive	Tissue	Host identity	seq233836	1.89693	0.459185	3.35631	7844.4	0.0085	k__Bacteria;p__Cyanobacteria;c__Synechococcophycideae;o__Pseudanabaenales;f__Pseudanabaenaceae;g__Halomicronema
Positive	Tissue	Host identity	seq257597b	6.93564	1.82094	12.0825	174.464	0.0086	k__Bacteria;p__Chloroflexi;c__Thermomicrobia;o__JG30-KF-CM45;f__;g__
Positive	Tissue	Host identity	seq28104	2.10053	0.553986	3.72347	3987.75	0.0088	k__Bacteria;p__Bacteroidetes;c__[Rhodothermi];o__[Rhodothermales];f__[Balneolaceae];g__Balneola
Positive	Tissue	Host identity	seq257597a	7.36457	3.2508	11.9602	86.5925	0.0088	k__Bacteria;p__Bacteroidetes;c__Bacteroidia;o__Bacteroidales;f__Bacteroidaceae;g__
Positive	Tissue	Host identity	seq181992	3.0108	0.426204	5.49718	542.226	0.0088	k__Bacteria;p__Chlorobi;c__Ignavibacteria;o__Ignavibacteriales;f__lheB3-7;g__
Positive	Tissue	Host identity	seq37342	1.97994	0.381723	3.50548	1862.68	0.009	k__Bacteria;p__Bacteroidetes;c__Flavobacteriia;o__Flavobacteriales;f__Flavobacteriaceae;g__Tenacibaculum
Positive	Tissue	Host identity	seq1470145a	6.25163	1.26078	12.2709	106.736	0.009	k__Bacteria;p__Cyanobacteria;c__Nostocophycideae;o__Stigonematales;f__Rivulariaceae;g__Rivularia
Positive	Tissue	Host identity	seq935094	2.33171	0.498679	4.1411	2129.65	0.0092	k__Bacteria;p__Cyanobacteria;c__Oscillatoriophycideae;o__Oscillatoriales;f__Phormidiaceae;g__Symploca
Positive	Tissue	Host identity	seq150121	2.0607	0.378013	3.75729	4390.93	0.0093	k__Bacteria;p__Actinobacteria;c__Acidimicrobiia;o__Acidimicrobiales;f__OCS155;g__
Positive	Tissue	Host identity	seq94759	5.16203	1.11353	10.3274	81.9312	0.0093	k__Bacteria;p__Actinobacteria;c__Actinobacteria;o__Actinomycetales;f__Micrococcaceae;g__
Positive	Tissue	Host identity	seq89163a	3.80925	0.553441	7.49893	158.352	0.0093	k__Bacteria;p__Cyanobacteria;c__Oscillatoriophycideae;Other;Other;Other
Positive	Tissue	Host identity	seq2318221	2.92684	0.695492	5.22788	609.691	0.0094	k__Bacteria;p__Cyanobacteria;c__Oscillatoriophycideae;o__Chroococcales;f__Spirulinaceae;g__Spirulina
Positive	Tissue	Host identity	seq2318221	8.48532	1.03249	17.0965	80.5446	0.0095	k__Bacteria;p__Actinobacteria;c__Actinobacteria;o__Actinomycetales;f__Dermabacteraceae;g__Brachybacterium
Positive	Tissue	Host identity	seq484979	6.83139	2.82107	10.5922	329.661	0.0095	k__Bacteria;p__Bacteroidetes;c__Cytophagia;o__Cytophagales;f__;g__
Positive	Tissue	Host identity	seq71174	2.74116	0.306812	5.24335	130.137	0.0096	k__Bacteria;p__Actinobacteria;c__Actinobacteria;o__Actinomycetales;f__;g__
Positive	Tissue	Host identity	seq70834	4.82702	0.965631	8.72841	353.991	0.0096	k__Bacteria;p__Actinobacteria;c__Actinobacteria;o__Actinomycetales;f__Actinomycetaceae;g__Actinomyces
Positive	Tissue	Host identity	seq2127499	2.24313	0.538509	4.08619	1213.7	0.0096	k__Bacteria;p__Cyanobacteria;c__Oscillatoriophycideae;o__Oscillatoriales;f__Phormidiaceae;g__Microcoleus
Positive	Tissue	Host identity	seq484979	2.95317	0.585123	5.37949	1050.84	0.0098	k__Bacteria;p__Cyanobacteria;c__Oscillatoriophycideae;o__Chroococcales;f__Cyanobacteriaceae;g__
Positive	Tissue	Host identity	seq484979	2.30323	0.420827	4.28323	6329.55	0.0098	k__Bacteria;p__Cyanobacteria;c__Oscillatoriophycideae;o__Chroococcales;f__Xenococcaceae;g__
Positive	Tissue	Host identity	seq233836	7.88024	2.48495	14.4697	62.7489	0.0099	k__Bacteria;p__Actinobacteria;c__Actinobacteria;o__Actinomycetales;f__Micrococcaceae;g__
Positive	Tissue	Host identity	seq150121	10.3045	2.87093	19.4249	48.5714	0.0102	k__Bacteria;p__Actinobacteria;c__Actinobacteria;o__Actinomycetales;f__Dietziaceae;Other
Positive	Tissue	Host identity	seq299741	4.59419	0.436808	9.62709	64.441	0.0103	k__Bacteria;p__Bacteroidetes;c__Flavobacteriia;o__Flavobacteriales;f__Flavobacteriaceae;g__Robiginitalea
Positive	Tissue	Host identity	seq1470145a	3.36239	0.60458	6.06998	812.379	0.0103	k__Bacteria;p__Cyanobacteria;c__Synechococcophycideae;o__Pseudanabaenales;f__Pseudanabaenaceae;Other
Positive	Tissue	Host identity	seq233836	4.32578	0.873867	7.94162	235.493	0.0104	k__Bacteria;p__Bacteroidetes;c__Bacteroidia;o__Bacteroidales;f__Prevotellaceae;g__Prevotella
Positive	Tissue	Host identity	seq71174	2.58677	0.403588	5.03918	193.66	0.0104	k__Bacteria;p__Chloroflexi;c__Ktedonobacteria;o__TK10;f__;g__
Positive	Tissue	Host identity	seq150121	3.75157	1.0301	6.70139	281.939	0.0105	k__Bacteria;p__Actinobacteria;c__Thermoleophilia;o__Gaiellales;f__;g__
Positive	Tissue	Host identity	seq299741	5.10966	1.15563	9.62913	185.97	0.0105	k__Bacteria;p__Cyanobacteria;c__Nostocophycideae;o__Stigonematales;f__Rivulariaceae;g__Rivularia
Negative	Tissue	Host identity	seq233836	-3.67841	-7.35472	-0.571868	2182.83	0.0106	k__Bacteria;p__Cyanobacteria;c__4C0d-2;o__MLE1-12;f__;g__
Positive	Tissue	Host identity	seq71174	5.73786	1.75515	9.97143	117.165	0.0108	k__Bacteria;p__Cyanobacteria;c__Nostocophycideae;o__Stigonematales;f__Rivulariaceae;g__Rivularia
Negative	Tissue	Host identity	seq860622	-3.38886	-6.34354	-0.688127	1108.18	0.0108	k__Bacteria;p__Actinobacteria;c__Thermoleophilia;o__Gaiellales;f__;g__
Positive	Tissue	Host identity	seq94759	9.07294	2.07313	18.886	17.927	0.0109	k__Bacteria;p__Bacteroidetes;c__Bacteroidia;o__Bacteroidales;f__Porphyromonadaceae;g__Porphyromonas
Positive	Tissue	Host identity	seq30680a	3.07779	0.581742	5.67777	479.911	0.0109	k__Bacteria;p__Bacteroidetes;c__Flavobacteriia;o__Flavobacteriales;f__Flavobacteriaceae;g__Kordia
Positive	Tissue	Host identity	seq155928	1.51088	0.374121	2.71866	7145.18	0.0111	k__Bacteria;p__Bacteroidetes;c__Bacteroidia;o__Bacteroidales;f__;g__
Positive	Tissue	Host identity	seq70834	2.38694	0.537136	4.23123	10997.3	0.0112	k__Archaea;p__Euryarchaeota;c__Thermoplasmata;o__E2;f__Marine group II;g__
Positive	Tissue	Host identity	seq387883	1.48856	0.335563	2.69026	6582.35	0.0113	k__Bacteria;p__Actinobacteria;c__Acidimicrobiia;o__Acidimicrobiales;f__C111;g__
Negative	Tissue	Host identity	seq89163a	-1.85983	-3.28196	-0.4972	4620.29	0.0115	k__Bacteria;p__Bacteroidetes;c__Flavobacteriia;o__Flavobacteriales;f__Flavobacteriaceae;g__Flavobacterium
Negative	Tissue	Host identity	seq860622	-1.1198	-2.0173	-0.26812	12110.5	0.0116	k__Bacteria;p__Actinobacteria;c__Acidimicrobiia;o__Acidimicrobiales;f__C111;g__
Positive	Tissue	Host identity	seq469117	3.55839	0.645227	6.59449	533.84	0.0116	k__Bacteria;p__Bacteroidetes;c__Bacteroidia;o__Bacteroidales;f__VC21_Bac22;g__
Positive	Tissue	Host identity	seq30680b	4.56742	0.666422	8.65354	145.575	0.0116	k__Bacteria;p__Bacteroidetes;c__Flavobacteriia;o__Flavobacteriales;f__Flavobacteriaceae;g__Robiginitalea
Positive	Tissue	Host identity	seq89163a	1.74765	0.209432	3.22144	1468.54	0.0116	k__Bacteria;p__Chloroflexi;c__TK17;o__TK18;f__;g__
Negative	Tissue	Host identity	seq1227155	-3.43431	-6.56855	-0.47569	5362.7	0.0117	k__Bacteria;p__Actinobacteria;c__Acidimicrobiia;o__Acidimicrobiales;f__OCS155;g__
Positive	Tissue	Host identity	seq386520	9.01633	1.2051	18.0445	157.668	0.0117	k__Bacteria;p__Actinobacteria;c__Actinobacteria;o__Actinomycetales;f__Micrococcaceae;g__Rothia
Positive	Tissue	Host identity	seq260723	2.02681	0.393792	3.65595	4294.78	0.0117	k__Bacteria;p__Chloroflexi;c__Ellin6529;o__;f__;g__
Positive	Tissue	Host identity	seq89163a	2.46659	0.2664	4.9355	235.09	0.0117	k__Bacteria;p__Chloroflexi;c__Ktedonobacteria;o__TK10;f__;g__
Negative	Tissue	Host identity	seq860622	-1.05859	-1.8911	-0.226689	16981.4	0.0118	k__Bacteria;p__Bacteroidetes;c__Flavobacteriia;o__Flavobacteriales;f__Cryomorphaceae;g__
Positive	Tissue	Host identity	seq387883	7.62174	3.41645	11.471	236.531	0.0119	k__Bacteria;p__Bacteroidetes;c__Cytophagia;o__Cytophagales;f__;g__
Positive	Tissue	Host identity	seq30680c	1.7658	0.372308	3.15251	14695.5	0.012	k__Bacteria;p__Bacteroidetes;c__Bacteroidia;o__Bacteroidales;f__;g__
Negative	Tissue	Host identity	seq128	-3.19143	-5.94349	-0.636079	1434.9	0.0121	k__Bacteria;p__Chlamydiae;c__Chlamydiia;o__Chlamydiales;Other;Other
Positive	Tissue	Host identity	seq150121	7.50716	1.6584	14.4461	96.8026	0.0122	k__Bacteria;p__Actinobacteria;c__Actinobacteria;o__Actinomycetales;f__Micrococcaceae;g__
Positive	Tissue	Host identity	seq128	1.63253	0.388024	2.9907	1291.11	0.0123	k__Bacteria;p__Bacteroidetes;c__Flavobacteriia;o__Flavobacteriales;f__Flavobacteriaceae;g__Tenacibaculum
Negative	Tissue	Host identity	seq150121	-1.36506	-2.44747	-0.277678	5300.66	0.0124	k__Archaea;p__Crenarchaeota;c__Thaumarchaeota;o__Cenarchaeales;f__Cenarchaeaceae;g__Nitrosopumilus
Negative	Tissue	Host identity	seq860622	-3.18599	-5.8494	-0.453683	2440.76	0.0124	k__Bacteria;p__Bacteroidetes;c__Flavobacteriia;o__Flavobacteriales;f__[Weeksellaceae];g__Chryseobacterium
Positive	Tissue	Host identity	seq387883	1.97084	0.325169	3.56387	2432.49	0.0125	k__Bacteria;p__Bacteroidetes;c__[Saprospirae];o__[Saprospirales];f__Saprospiraceae;g__Lewinella
Positive	Tissue	Host identity	seq155928	2.18055	0.559949	3.89313	2427.44	0.0125	k__Bacteria;p__Bacteroidetes;c__Sphingobacteriia;o__Sphingobacteriales;f__;g__
Positive	Tissue	Host identity	seq386520	2.10617	0.451767	3.7634	9411.79	0.0127	k__Bacteria;p__Bacteroidetes;c__Bacteroidia;o__Bacteroidales;f__;g__
Negative	Tissue	Host identity	seq89163b	-2.74339	-5.07652	-0.559534	6404.1	0.0127	k__Bacteria;p__Bacteroidetes;c__Flavobacteriia;o__Flavobacteriales;f__Flavobacteriaceae;g__Flavobacterium
Positive	Tissue	Host identity	seq30680a	1.92461	0.380903	3.5104	5253.98	0.0128	k__Bacteria;p__Actinobacteria;c__Acidimicrobiia;o__Acidimicrobiales;f__JdFBGBact;g__
Positive	Tissue	Host identity	seq89163a	2.42072	0.386331	4.58304	499.439	0.0129	k__Bacteria;p__Cyanobacteria;c__Oscillatoriophycideae;o__Oscillatoriales;f__Phormidiaceae;g__Hydrocoleum
Positive	Tissue	Host identity	seq15461184	2.45812	0.389235	4.64547	1711.35	0.013	k__Bacteria;p__Acidobacteria;c__RB25;o__;f__;g__
Positive	Tissue	Host identity	seq28104	1.99875	0.3975	3.5496	7251.2	0.013	k__Bacteria;p__Cyanobacteria;c__Synechococcophycideae;o__Pseudanabaenales;f__Pseudanabaenaceae;g__Halomicronema
Positive	Tissue	Host identity	seq40695	3.27324	0.763189	5.94808	1447.12	0.0131	k__Bacteria;p__Actinobacteria;c__Thermoleophilia;o__Gaiellales;f__;g__
Positive	Tissue	Host identity	seq70834	1.83443	0.436218	3.33354	11613.2	0.0131	k__Bacteria;p__Bacteroidetes;c__Bacteroidia;o__Bacteroidales;f__;g__
Negative	Tissue	Host identity	seq935094	-3.29784	-6.50283	-0.536921	2101.75	0.0132	k__Archaea;p__Euryarchaeota;c__Thermoplasmata;o__E2;f__Marine group II;g__
Negative	Tissue	Host identity	seq1227155	-2.43404	-4.52727	-0.238275	5005.46	0.0134	k__Bacteria;p__Actinobacteria;c__Acidimicrobiia;o__Acidimicrobiales;f__wb1_P06;g__
Positive	Tissue	Host identity	seq233836	1.93805	0.465042	3.58	13714.8	0.0135	k__Bacteria;p__Chlamydiae;c__Chlamydiia;o__Chlamydiales;f__;g__
Positive	Tissue	Host identity	seq2333580	3.71169	1.04109	6.67101	791.248	0.0135	k__Bacteria;p__Cyanobacteria;c__Oscillatoriophycideae;o__Chroococcales;f__Spirulinaceae;g__Spirulina
Positive	Tissue	Host identity	seq71174	5.03659	2.38328	7.54303	289.92	0.0137	k__Bacteria;p__Chlorobi;c__Chlorobia;o__Chlorobiales;f__Chlorobiaceae;g__Prosthecochloris
Positive	Tissue	Host identity	seq2127499	2.68631	0.6547	4.96171	261.765	0.0138	k__Bacteria;p__Cyanobacteria;c__4C0d-2;o__SM1D11;f__;g__
Positive	Tissue	Host identity	seq260576	3.96879	0.451257	7.488	190.924	0.0143	k__Bacteria;p__Actinobacteria;c__Actinobacteria;o__Actinomycetales;f__;g__
Positive	Tissue	Host identity	seq15461184	11.5949	1.37819	22.5067	211.865	0.0143	k__Bacteria;p__Actinobacteria;c__Actinobacteria;o__Actinomycetales;f__Micrococcaceae;g__
Negative	Tissue	Host identity	seq233836	-4.58885	-9.22893	-0.357096	1112.26	0.0144	k__Bacteria;p__Chlamydiae;c__Chlamydiia;o__Chlamydiales;Other;Other
Positive	Tissue	Host identity	seq484979	2.30897	0.292803	4.41231	1468.27	0.0144	k__Bacteria;p__Chloroflexi;c__Anaerolineae;o__S0208;f__;g__
Negative	Tissue	Host identity	seq89163a	-1.82014	-3.27834	-0.34417	16092.3	0.0145	k__Bacteria;p__Chlamydiae;c__Chlamydiia;o__Chlamydiales;f__;g__
Positive	Tissue	Host identity	seq2333580	7.4319	3.14462	11.7182	409.319	0.0145	k__Bacteria;p__Bacteroidetes;c__Cytophagia;o__Cytophagales;f__;g__
Positive	Tissue	Host identity	seq257597b	2.45925	0.510461	4.45925	9148.3	0.0145	k__Bacteria;p__Cyanobacteria;c__4C0d-2;o__MLE1-12;f__;g__
Positive	Tissue	Host identity	seq30680a	6.56167	0.254314	16.0841	33.4572	0.0145	k__Bacteria;p__Cyanobacteria;c__Oscillatoriophycideae;Other;Other;Other
Positive	Tissue	Host identity	seq2333580	2.56471	0.488306	4.72301	3952.94	0.0146	k__Bacteria;p__Cyanobacteria;c__;o__;f__;g__
Positive	Tissue	Host identity	seq150121	5.64974	0.617677	12.3269	77.8912	0.0147	k__Bacteria;p__Chloroflexi;c__Anaerolineae;o__SBR1031;f__;g__
Positive	Tissue	Host identity	seq300224	2.66613	0.477356	4.8083	2295.21	0.0148	k__Bacteria;p__Bacteroidetes;c__Sphingobacteriia;o__Sphingobacteriales;f__;g__
Positive	Tissue	Host identity	seq181992	4.08896	0.642511	7.87558	110.923	0.0148	k__Bacteria;p__Cyanobacteria;c__4C0d-2;o__YS2;f__;g__
Positive	Tissue	Host identity	seq935094	2.85195	0.751921	4.97038	572.807	0.0149	k__Bacteria;p__Bacteroidetes;c__Flavobacteriia;o__Flavobacteriales;f__Flavobacteriaceae;g__Coccinimonas
Positive	Tissue	Host identity	seq300224	2.42187	0.383418	4.46329	8963.33	0.0149	k__Bacteria;p__Cyanobacteria;c__Synechococcophycideae;o__Pseudanabaenales;f__Pseudanabaenaceae;g__Halomicronema
Positive	Tissue	Host identity	seq71174	0.892273	0.149369	1.633	5925.07	0.015	k__Bacteria;p__Actinobacteria;c__Acidimicrobiia;o__Acidimicrobiales;f__C111;g__
Positive	Tissue	Host identity	seq150121	1.87717	0.196144	3.65354	680.074	0.0153	k__Archaea;p__Crenarchaeota;c__Thaumarchaeota;o__Cenarchaeales;f__Cenarchaeaceae;g__Cenarchaeum
Positive	Tissue	Host identity	seq128	3.0181	0.106537	6.12918	137.804	0.0153	k__Bacteria;p__Actinobacteria;c__Actinobacteria;o__Actinomycetales;f__;g__
Negative	Tissue	Host identity	seq233836	-2.93787	-5.71874	-0.276609	1811.41	0.0155	k__Archaea;p__[Parvarchaeota];c__[Parvarchaea];o__WCHD3-30;f__;g__
Positive	Tissue	Host identity	seq37342	2.3107	0.483321	4.30842	1537.28	0.0155	k__Archaea;p__[Parvarchaeota];c__[Parvarchaea];o__YLA114;f__;g__
Positive	Tissue	Host identity	seq181992	4.81197	1.50291	7.66034	327.778	0.0157	k__Bacteria;p__Chlorobi;c__Chlorobia;o__Chlorobiales;f__Chlorobiaceae;g__Prosthecochloris
Positive	Tissue	Host identity	seq150121	1.51854	0.271648	2.79011	11823	0.0158	k__Bacteria;p__Bacteroidetes;c__Flavobacteriia;o__Flavobacteriales;f__Flavobacteriaceae;g__Flavobacterium
Positive	Tissue	Host identity	seq71174	3.19032	0.0585745	7.2962	54.0228	0.0159	k__Bacteria;p__Bacteroidetes;c__Flavobacteriia;o__Flavobacteriales;f__Flavobacteriaceae;g__Robiginitalea
Positive	Tissue	Host identity	seq1470145a	3.90764	0.425557	7.43002	534.889	0.016	k__Bacteria;p__Cyanobacteria;c__Nostocophycideae;o__Nostocales;f__Nostocaceae;Other
Negative	Tissue	Host identity	seq128	-0.987179	-1.81311	-0.200704	9340.61	0.0161	k__Bacteria;p__Bacteroidetes;c__Flavobacteriia;o__Flavobacteriales;f__Cryomorphaceae;g__
Positive	Tissue	Host identity	seq260723	1.69389	0.244982	3.1456	16252	0.0161	k__Archaea;p__Crenarchaeota;c__Thaumarchaeota;o__Cenarchaeales;f__Cenarchaeaceae;g__Nitrosopumilus
Negative	Tissue	Host identity	seq2127499	-2.90438	-5.45385	-0.509113	5225.23	0.0163	k__Bacteria;p__Cyanobacteria;c__4C0d-2;o__MLE1-12;f__;g__
Positive	Tissue	Host identity	seq484979	2.12637	0.341669	4.04861	3169.63	0.0167	k__Bacteria;p__Acidobacteria;c__RB25;o__;f__;g__
Positive	Tissue	Host identity	seq257597a	1.46271	0.171588	2.80031	6819.84	0.0167	k__Bacteria;p__Bacteroidetes;c__Flavobacteriia;o__Flavobacteriales;f__;g__
Positive	Tissue	Host identity	seq257597b	6.32608	2.23051	10.8208	87.5009	0.0169	k__Bacteria;p__Bacteroidetes;c__Bacteroidia;o__Bacteroidales;f__Bacteroidaceae;g__
Positive	Tissue	Host identity	seq860622	1.08433	0.146262	2.02959	3805.65	0.0171	k__Archaea;p__Crenarchaeota;c__Thaumarchaeota;o__Cenarchaeales;f__Cenarchaeaceae;g__Cenarchaeum
Positive	Tissue	Host identity	seq89163b	5.28724	1.29755	9.73038	110.706	0.0171	k__Bacteria;p__Bacteroidetes;c__Bacteroidia;o__Bacteroidales;f__Bacteroidaceae;g__
Positive	Tissue	Host identity	seq30680c	5.87683	0.978445	11.0268	320.253	0.0173	k__Bacteria;p__Bacteroidetes;c__Cytophagia;o__Cytophagales;f__Flammeovirgaceae;g__Persicobacter
Positive	Tissue	Host identity	seq935094	1.3292	0.216384	2.47253	13435.4	0.018	k__Bacteria;p__Bacteroidetes;c__Flavobacteriia;o__Flavobacteriales;f__Cryomorphaceae;g__
Positive	Tissue	Host identity	seq2127499	2.28791	0.234145	4.4967	296.588	0.0182	k__Bacteria;p__Bacteroidetes;c__Flavobacteriia;o__Flavobacteriales;f__Flavobacteriaceae;g__Aquimarina
Positive	Tissue	Host identity	seq30680c	1.78081	0.209522	3.33239	6347.24	0.0182	k__Bacteria;p__Cyanobacteria;c__Oscillatoriophycideae;o__Chroococcales;f__Xenococcaceae;g__
Positive	Tissue	Host identity	seq387883	2.65516	0.169293	5.11869	282.058	0.0183	k__Bacteria;p__Bacteroidetes;c__Cytophagia;o__Cytophagales;f__Flammeovirgaceae;g__Flammeovirga
Positive	Tissue	Host identity	seq181992	3.87016	0.196184	7.83834	81.3123	0.0184	k__Bacteria;p__Bacteroidetes;c__Flavobacteriia;o__Flavobacteriales;f__Flavobacteriaceae;g__Robiginitalea
Positive	Tissue	Host identity	seq155928	1.31869	0.132407	2.49527	3506.57	0.0186	k__Bacteria;p__Bacteroidetes;c__[Rhodothermi];o__[Rhodothermales];f__Rhodothermaceae;g__
Negative	Tissue	Host identity	seq300224	-3.12069	-6.01239	-0.387464	5220.01	0.0186	k__Bacteria;p__Bacteroidetes;c__Flavobacteriia;o__Flavobacteriales;f__Flavobacteriaceae;g__Flavobacterium
Positive	Tissue	Host identity	seq1470145a	2.73412	0.370686	5.13702	3061.45	0.0187	k__Bacteria;p__Cyanobacteria;c__Synechococcophycideae;o__Pseudanabaenales;f__Pseudanabaenaceae;g__Leptolyngbya
Positive	Tissue	Host identity	seq71174	9.62535	0.661784	22.1649	10.4674	0.019	k__Bacteria;p__Bacteroidetes;c__Bacteroidia;o__Bacteroidales;f__Porphyromonadaceae;g__Porphyromonas
Positive	Tissue	Host identity	seq2333580	3.36082	0.293801	6.2879	404.411	0.019	k__Bacteria;p__Cyanobacteria;c__Nostocophycideae;o__Nostocales;f__Nostocaceae;g__Cylindrospermopsis
Negative	Tissue	Host identity	seq94759	-2.73323	-5.24797	-0.416194	4486.63	0.0192	k__Bacteria;p__Cyanobacteria;c__4C0d-2;o__MLE1-12;f__;g__
Positive	Tissue	Host identity	seq37342	4.08861	1.49356	6.54805	264.622	0.0194	k__Bacteria;p__Chlorobi;c__Chlorobia;o__Chlorobiales;f__Chlorobiaceae;g__Prosthecochloris
Positive	Tissue	Host identity	seq257597b	4.25083	0.469211	8.43523	235.932	0.0196	k__Bacteria;p__Actinobacteria;c__Actinobacteria;o__Actinomycetales;f__Micrococcaceae;g__Rothia
Positive	Tissue	Host identity	seq71174	2.70536	0.606524	5.02906	372.913	0.0197	k__Bacteria;p__Cyanobacteria;c__Oscillatoriophycideae;o__Chroococcales;f__Spirulinaceae;g__Spirulina
Positive	Tissue	Host identity	seq469117	4.97199	0.789024	9.31873	124.549	0.0199	k__Bacteria;p__Bacteroidetes;c__Bacteroidia;o__Bacteroidales;f__Bacteroidaceae;g__
Positive	Tissue	Host identity	seq484979	4.86345	0.367647	9.85621	53.587	0.0199	k__Bacteria;p__Cyanobacteria;c__Oscillatoriophycideae;Other;Other;Other
Negative	Tissue	Host identity	seq181992	-2.77149	-5.20921	-0.329418	3719.41	0.0201	k__Bacteria;p__Bacteroidetes;c__Flavobacteriia;o__Flavobacteriales;f__Flavobacteriaceae;g__Flavobacterium
Positive	Tissue	Host identity	seq2318221	2.04998	0.257142	3.86077	2060.5	0.0209	k__Bacteria;p__Cyanobacteria;c__Oscillatoriophycideae;o__Oscillatoriales;f__Phormidiaceae;g__Symploca
Positive	Tissue	Host identity	seq71174	1.17062	0.152429	2.22839	5118.95	0.0209	k__Bacteria;p__Cyanobacteria;c__Synechococcophycideae;o__Pseudanabaenales;f__Pseudanabaenaceae;g__Halomicronema
Negative	Tissue	Host identity	seq76488	-1.80851	-3.44972	-0.287814	1750.22	0.0209	k__Bacteria;p__Bacteroidetes;c__Flavobacteriia;o__Flavobacteriales;f__Flavobacteriaceae;g__
Negative	Tissue	Host identity	seq860622	-1.11731	-2.04263	-0.150592	11328.4	0.0212	k__Bacteria;p__Actinobacteria;c__Acidimicrobiia;o__Acidimicrobiales;f__koll13;g__
Positive	Tissue	Host identity	seq76488	8.48552	1.82561	15.3292	115.617	0.0212	k__Bacteria;p__Bacteroidetes;c__Bacteroidia;o__Bacteroidales;f__Bacteroidaceae;g__
Positive	Tissue	Host identity	seq484979	5.32936	1.13334	9.6455	117.69	0.0213	k__Bacteria;p__Bacteroidetes;c__Bacteroidia;o__Bacteroidales;f__Bacteroidaceae;g__
Negative	Tissue	Host identity	seq860622	-1.60845	-2.96406	-0.280959	12441.1	0.0214	k__Bacteria;p__Actinobacteria;c__Acidimicrobiia;o__Acidimicrobiales;f__OCS155;g__
Positive	Tissue	Host identity	seq76488	6.83741	0.678774	13.4413	230.385	0.0214	k__Bacteria;p__Chlorobi;c__Chlorobia;o__[Chloroherpetales];f__[Chloroherpetaceae];g__Chloroherpeton
Positive	Tissue	Host identity	seq155791	2.04762	0.217143	3.8993	1476.54	0.0217	k__Bacteria;p__Cyanobacteria;c__Oscillatoriophycideae;o__Oscillatoriales;f__Phormidiaceae;g__Symploca
Positive	Tissue	Host identity	seq89163a	1.84033	0.188613	3.48379	1404.55	0.022	k__Bacteria;p__Cyanobacteria;c__Oscillatoriophycideae;o__Oscillatoriales;f__Phormidiaceae;g__Symploca
Positive	Tissue	Host identity	seq300224	2.9476	0.0521511	5.76317	224.442	0.0222	k__Bacteria;p__Bacteroidetes;c__Cytophagia;o__Cytophagales;f__Flammeovirgaceae;g__Flammeovirga
Negative	Tissue	Host identity	seq30680a	-3.11537	-5.94574	-0.388768	6881.66	0.0223	k__Bacteria;p__Chlorobi;c__Chlorobia;o__Chlorobiales;f__Chlorobiaceae;g__Prosthecochloris
Positive	Tissue	Host identity	seq860622	2.17082	0.0447993	4.48495	168.172	0.0223	k__Bacteria;p__Chloroflexi;c__Ktedonobacteria;o__TK10;f__;g__
Positive	Tissue	Host identity	seq181992	1.6239	0.234822	3.11662	14524.5	0.0226	k__Archaea;p__Crenarchaeota;c__Thaumarchaeota;o__Cenarchaeales;f__Cenarchaeaceae;g__Nitrosopumilus
Positive	Tissue	Host identity	seq30680d	5.45156	0.460414	10.7181	200.43	0.0227	k__Bacteria;p__Bacteroidetes;c__Cytophagia;o__Cytophagales;f__Flammeovirgaceae;g__Persicobacter
Positive	Tissue	Host identity	seq1227155	1.62022	0.24223	3.12413	9442.8	0.0228	k__Bacteria;p__Actinobacteria;c__Acidimicrobiia;o__Acidimicrobiales;f__koll13;g__
Positive	Tissue	Host identity	seq4179602	2.36829	0.209682	4.50584	1867.41	0.0228	k__Bacteria;p__Bacteroidetes;c__Flavobacteriia;o__Flavobacteriales;f__Flavobacteriaceae;g__Tenacibaculum
Positive	Tissue	Host identity	seq260576	2.03502	0.229546	3.89113	2287.08	0.0229	k__Bacteria;p__Bacteroidetes;c__[Saprospirae];o__[Saprospirales];f__Saprospiraceae;g__Lewinella
Positive	Tissue	Host identity	seq2396145	2.56886	0.288051	4.93409	8620.92	0.0232	k__Bacteria;p__Cyanobacteria;c__Oscillatoriophycideae;o__Oscillatoriales;f__Phormidiaceae;Other
Negative	Tissue	Host identity	seq94759	-1.78838	-3.34279	-0.208635	14214.6	0.0234	k__Bacteria;p__Chlamydiae;c__Chlamydiia;o__Chlamydiales;f__;g__
Positive	Tissue	Host identity	seq76488	2.07328	0.27939	3.88755	3589.99	0.0236	k__Bacteria;p__Chloroflexi;c__Ellin6529;o__;f__;g__
Positive	Tissue	Host identity	seq1227155	1.6074	0.126645	3.02504	4370.43	0.0237	k__Bacteria;p__Acidobacteria;c__RB25;o__;f__;g__
Positive	Tissue	Host identity	seq89163a	1.51763	0.223002	2.88847	1679.11	0.024	k__Bacteria;p__Cyanobacteria;c__;o__;f__;g__
Positive	Tissue	Host identity	seq28104	1.88201	0.214077	3.61407	3064.08	0.0241	k__Bacteria;p__Cyanobacteria;c__Oscillatoriophycideae;o__Chroococcales;Other;Other
Positive	Tissue	Host identity	seq260576	1.75178	0.213452	3.27678	5479.52	0.0242	k__Bacteria;p__Cyanobacteria;c__Oscillatoriophycideae;o__Chroococcales;f__Xenococcaceae;Other
Positive	Tissue	Host identity	seq2318221	1.98515	0.128977	3.82613	2632.29	0.0243	k__Bacteria;p__Bacteroidetes;c__[Rhodothermi];o__[Rhodothermales];f__[Balneolaceae];g__Balneola
Negative	Tissue	Host identity	seq155928	-1.51038	-2.8603	-0.107098	9612.47	0.0244	k__Archaea;p__Crenarchaeota;c__Thaumarchaeota;o__Cenarchaeales;f__Cenarchaeaceae;g__Nitrosopumilus
Negative	Tissue	Host identity	seq860622	-4.19043	-9.15074	-0.115969	425.658	0.0245	k__Bacteria;p__Actinobacteria;c__Actinobacteria;o__Actinomycetales;f__Nocardioidaceae;g__
Negative	Tissue	Host identity	seq2127499	-1.53174	-2.81078	-0.207791	3843.01	0.0245	k__Bacteria;p__Bacteroidetes;c__Bacteroidia;o__Bacteroidales;f__;g__
Negative	Tissue	Host identity	seq150121	-1.40054	-2.5276	-0.398587	565.642	0.0246	k__Bacteria;p__Bacteroidetes;c__[Saprospirae];o__[Saprospirales];f__Saprospiraceae;g__
Positive	Tissue	Host identity	seq257597b	3.09822	0.618668	5.61317	1897.17	0.0246	k__Bacteria;p__Chlorobi;c__Chlorobia;o__Chlorobiales;f__Chlorobiaceae;g__Prosthecochloris
Positive	Tissue	Host identity	seq70834	2.56743	0.46724	4.84897	3341.05	0.0246	k__Bacteria;p__Chlorobi;c__Chlorobia;o__Chlorobiales;f__Chlorobiaceae;g__Prosthecochloris
Positive	Tissue	Host identity	seq30680a	2.93327	0.228752	5.90295	284.863	0.0247	k__Bacteria;p__Bacteroidetes;c__Flavobacteriia;o__Flavobacteriales;f__Flavobacteriaceae;g__Aquimarina
Negative	Tissue	Host identity	seq860622	-2.80565	-5.32438	-0.393392	2601.41	0.0249	k__Bacteria;p__Chlamydiae;c__Chlamydiia;o__Chlamydiales;Other;Other
Positive	Tissue	Host identity	seq233836	1.36617	0.105819	2.60986	5457.11	0.025	k__Bacteria;p__Bacteroidetes;c__BME43;o__;f__;g__
Positive	Tissue	Host identity	seq257597b	2.06017	0.26416	3.79143	12135	0.0252	k__Bacteria;p__Actinobacteria;c__Acidimicrobiia;o__Acidimicrobiales;f__OCS155;g__
Positive	Tissue	Host identity	seq15461184	6.63786	0.0112548	13.7179	193.584	0.0252	k__Bacteria;p__Bacteroidetes;c__Bacteroidia;o__Bacteroidales;f__Prevotellaceae;g__Prevotella
Positive	Tissue	Host identity	seq484979	1.73031	0.0991522	3.40169	5917.09	0.0254	k__Bacteria;p__Actinobacteria;c__Acidimicrobiia;o__Acidimicrobiales;f__C111;g__
Positive	Tissue	Host identity	seq1227155	2.97286	0.272585	6.00127	443.44	0.0255	k__Bacteria;p__Cyanobacteria;c__Oscillatoriophycideae;o__Oscillatoriales;f__Phormidiaceae;g__Hydrocoleum
Positive	Tissue	Host identity	seq260723	3.23699	0.448257	6.35788	373.919	0.0258	k__Bacteria;p__Chloroflexi;c__Anaerolineae;o__Ardenscatenales;f__Ardenscatenaceae;g__Ardenscatena
Negative	Tissue	Host identity	seq155791	-3.44959	-7.45541	-0.191828	1034.98	0.0261	k__Bacteria;p__Cyanobacteria;c__Oscillatoriophycideae;o__Oscillatoriales;f__Phormidiaceae;g__Hydrocoleum
Positive	Tissue	Host identity	seq150121	6.00864	1.93845	10.1079	269.53	0.0264	k__Bacteria;p__Actinobacteria;c__Actinobacteria;o__Actinomycetales;f__Corynebacteriaceae;g__Corynebacterium
Positive	Tissue	Host identity	seq484979	2.86573	0.344464	5.59329	999.967	0.0265	k__Bacteria;p__Cyanobacteria;c__Oscillatoriophycideae;o__Chroococcales;f__Spirulinaceae;g__Spirulina
Negative	Tissue	Host identity	seq935094	-3.5598	-6.58486	-0.578162	1114.11	0.0271	k__Bacteria;p__Chlorobi;c__Chlorobia;o__Chlorobiales;f__Chlorobiaceae;g__Prosthecochloris
Positive	Tissue	Host identity	seq155928	2.53373	0.230592	4.70634	780.403	0.0273	k__Bacteria;p__Cyanobacteria;c__Oscillatoriophycideae;o__Chroococcales;f__Spirulinaceae;g__Spirulina
Positive	Tissue	Host identity	seq300224	2.6858	0.0818477	5.34235	229.635	0.0274	k__Bacteria;p__;c__;o__;f__;g__
Positive	Tissue	Host identity	seq221970	1.7632	0.181435	3.37037	4099.64	0.0275	k__Bacteria;p__Cyanobacteria;c__;o__;f__;g__
Negative	Tissue	Host identity	seq89163b	-3.06871	-6.28331	-0.0951293	4981.2	0.0279	k__Bacteria;p__Actinobacteria;c__Acidimicrobiia;o__Acidimicrobiales;f__OCS155;g__
Negative	Tissue	Host identity	seq181992	-3.23248	-6.44468	-0.0497644	4478.93	0.0279	k__Bacteria;p__Actinobacteria;c__Acidimicrobiia;o__Acidimicrobiales;f__OCS155;g__
Positive	Tissue	Host identity	seq181992	3.15066	0.397506	6.04224	408.118	0.028	k__Bacteria;p__Chloroflexi;c__Anaerolineae;o__Ardenscatenales;f__Ardenscatenaceae;g__Ardenscatena
Positive	Tissue	Host identity	seq299741	2.11953	0.145478	4.15589	7347.34	0.0283	k__Bacteria;p__Cyanobacteria;c__Synechococcophycideae;o__Pseudanabaenales;f__Pseudanabaenaceae;g__
Positive	Tissue	Host identity	seq155928	1.66134	0.124439	3.21728	4672.9	0.0285	k__Bacteria;p__Bacteroidetes;c__[Rhodothermi];o__[Rhodothermales];f__[Balneolaceae];g__Balneola
Positive	Tissue	Host identity	seq70834	2.17769	0.184543	4.26611	233.158	0.0288	k__Bacteria;p__Bacteroidetes;c__Cytophagia;o__Cytophagales;f__[Amoebophilaceae];g__SGUS912
Positive	Tissue	Host identity	seq1470145a	2.05309	0.0800304	3.97084	6722.93	0.0289	k__Bacteria;p__Cyanobacteria;c__Synechococcophycideae;o__Pseudanabaenales;f__Pseudanabaenaceae;g__
Positive	Tissue	Host identity	seq30680d	2.11007	0.161699	4.02505	1787.66	0.0291	k__Bacteria;p__Bacteroidetes;c__Bacteroidia;o__Bacteroidales;f__SB-1;g__
Positive	Tissue	Host identity	seq860622	1.54173	0.0856906	3.0671	1049.36	0.0292	k__Archaea;p__[Parvarchaeota];c__[Parvarchaea];o__YLA114;f__;g__
Positive	Tissue	Host identity	seq37342	2.95277	0.435007	5.6557	343.156	0.0293	k__Bacteria;p__Chloroflexi;c__Anaerolineae;o__Ardenscatenales;f__Ardenscatenaceae;g__Ardenscatena
Positive	Tissue	Host identity	seq150121	2.22059	0.221514	4.35811	1019.82	0.0294	k__Archaea;p__[Parvarchaeota];c__[Parvarchaea];o__YLA114;f__;g__
Positive	Tissue	Host identity	seq89163b	2.14692	0.122427	4.2386	1538.23	0.0299	k__Bacteria;p__Chloroflexi;c__TK17;o__TK18;f__;g__
Positive	Tissue	Host identity	seq2333580	2.68149	0.130648	5.2171	743.98	0.03	k__Bacteria;p__Cyanobacteria;c__Synechococcophycideae;o__Pseudanabaenales;f__Pseudanabaenaceae;Other
Positive	Tissue	Host identity	seq30680b	6.29093	0.239011	12.4837	310.825	0.0301	k__Bacteria;p__Actinobacteria;c__Actinobacteria;o__Actinomycetales;f__Micrococcaceae;g__
Positive	Tissue	Host identity	seq257597b	8.91834	3.86651	16.0272	48.3051	0.0301	k__Bacteria;p__Actinobacteria;c__Actinobacteria;o__Actinomycetales;f__Nocardiaceae;g__Rhodococcus
Positive	Tissue	Host identity	seq2318221	2.51292	0.0235777	5.17019	267.582	0.0301	k__Bacteria;p__Bacteroidetes;c__Flavobacteriia;o__Flavobacteriales;f__Flavobacteriaceae;g__Aquimarina
Positive	Tissue	Host identity	seq155791	2.06687	0.0870755	4.25847	264.503	0.0301	k__Bacteria;p__Chloroflexi;c__Anaerolineae;o__CFB-26;f__;g__
Negative	Tissue	Host identity	seq860622	-1.07325	-2.00704	-0.0994313	13093.5	0.0306	k__Bacteria;p__Bacteroidetes;c__Flavobacteriia;o__Flavobacteriales;f__Flavobacteriaceae;Other
Positive	Tissue	Host identity	seq221970	1.73313	0.146567	3.49564	2652.34	0.0307	k__Bacteria;p__Bacteroidetes;c__[Saprospirae];o__[Saprospirales];f__Saprospiraceae;g__Lewinella
Positive	Tissue	Host identity	seq300224	2.07251	0.179038	4.09264	2939.72	0.0309	k__Bacteria;p__Chloroflexi;c__Ellin6529;o__;f__;g__
Positive	Tissue	Host identity	seq257597a	4.45613	0.684073	8.38189	732.332	0.031	k__Bacteria;p__Actinobacteria;c__Actinobacteria;o__Actinomycetales;f__Nocardioidaceae;g__
Positive	Tissue	Host identity	seq221970	2.02458	0.144636	3.95008	2367.22	0.0315	k__Bacteria;p__Bacteroidetes;c__Flavobacteriia;o__Flavobacteriales;f__Flavobacteriaceae;g__Tenacibaculum
Negative	Tissue	Host identity	seq1227155	-2.01494	-3.84991	-0.162448	14858.3	0.0319	k__Bacteria;p__Bacteroidetes;c__Flavobacteriia;o__Flavobacteriales;f__Flavobacteriaceae;g__Flavobacterium
Positive	Tissue	Host identity	seq935094	1.98362	0.131699	3.93478	2594.6	0.0321	k__Bacteria;p__Chlamydiae;c__Chlamydiia;o__Chlamydiales;f__Rhabdochlamydiaceae;g__Candidatus Rhabdochlamydia
Positive	Tissue	Host identity	seq40695	2.36707	0.0682488	4.56249	7424.87	0.0323	k__Bacteria;p__Acidobacteria;c__[Chloracidobacteria];o__RB41;f__Ellin6075;g__
Positive	Tissue	Host identity	seq2318221	2.4341	0.20078	4.94877	623.672	0.0326	k__Bacteria;p__Cyanobacteria;c__Oscillatoriophycideae;o__Oscillatoriales;f__Phormidiaceae;g__Hydrocoleum
Positive	Tissue	Host identity	seq221970	1.85847	0.232225	3.52428	713.297	0.0327	k__Bacteria;p__Cyanobacteria;c__Oscillatoriophycideae;o__Chroococcales;f__Xenococcaceae;Other
Positive	Tissue	Host identity	seq387883	1.37582	0.0807664	2.65075	10180	0.0328	k__Bacteria;p__Bacteroidetes;c__Flavobacteriia;o__Flavobacteriales;f__Flavobacteriaceae;Other
Positive	Tissue	Host identity	seq221970	2.70579	0.089284	5.40033	482.349	0.0329	k__Bacteria;p__Bacteroidetes;c__Bacteroidia;o__Bacteroidales;f__VC21_Bac22;g__
Positive	Tissue	Host identity	seq260576	1.84079	0.119589	3.55353	3429.57	0.0331	k__Bacteria;p__Cyanobacteria;c__;o__;f__;g__
Positive	Tissue	Host identity	seq71174	1.32157	0.0810898	2.53522	10932.8	0.0333	k__Bacteria;p__Actinobacteria;c__Acidimicrobiia;o__Acidimicrobiales;f__OCS155;g__
Negative	Tissue	Host identity	seq1227155	-1.47758	-2.94827	-0.149251	16127.1	0.0335	k__Bacteria;p__Bacteroidetes;c__Flavobacteriia;o__Flavobacteriales;f__Cryomorphaceae;g__
Positive	Tissue	Host identity	seq28104	12.056	6.02194	21.1021	43.4813	0.0336	k__Bacteria;p__Actinobacteria;c__Actinobacteria;o__Actinomycetales;f__Nocardiaceae;g__Rhodococcus
Positive	Tissue	Host identity	seq30680a	2.14263	0.00494919	4.13199	2436.56	0.0337	k__Bacteria;p__Cyanobacteria;c__Oscillatoriophycideae;o__Oscillatoriales;f__Phormidiaceae;g__Symploca
Negative	Tissue	Host identity	seq89163a	-1.19402	-2.34016	-0.138202	11259.5	0.0343	k__Bacteria;p__Bacteroidetes;c__Bacteroidia;o__Bacteroidales;f__;g__
Negative	Tissue	Host identity	seq150121	-1.88359	-3.68863	-0.152974	3507.13	0.0349	k__Bacteria;p__Cyanobacteria;c__Oscillatoriophycideae;o__Oscillatoriales;f__Phormidiaceae;Other
Positive	Tissue	Host identity	seq128	2.01792	0.0214451	4.06197	584.112	0.0353	k__Bacteria;p__Bacteroidetes;c__Bacteroidia;o__Bacteroidales;f__VC21_Bac22;g__
Positive	Tissue	Host identity	seq89163a	2.35397	0.258247	4.80245	1687.37	0.0354	k__Bacteria;p__Chlamydiae;c__Chlamydiia;o__Chlamydiales;Other;Other
Positive	Tissue	Host identity	seq89163b	2.25487	0.105833	4.44201	2654.13	0.0365	k__Bacteria;p__Cyanobacteria;c__Oscillatoriophycideae;o__Oscillatoriales;f__Phormidiaceae;g__Microcoleus
Positive	Tissue	Host identity	seq233836	3.10309	0.0921754	5.89202	804.064	0.0373	k__Bacteria;p__Bacteroidetes;c__Cytophagia;o__Cytophagales;f__;g__
Positive	Tissue	Host identity	seq28104	4.41662	1.28634	7.45212	206.855	0.0374	k__Bacteria;p__Actinobacteria;c__Actinobacteria;o__Actinomycetales;f__Corynebacteriaceae;g__Corynebacterium
Negative	Tissue	Host identity	seq233836	-1.21562	-2.39174	-0.0935262	15573.2	0.0377	k__Bacteria;p__Bacteroidetes;c__Flavobacteriia;o__Flavobacteriales;f__Flavobacteriaceae;g__
Positive	Tissue	Host identity	seq300224	2.04808	0.000361566	4.18491	2992.28	0.0377	k__Bacteria;p__Chloroflexi;c__Anaerolineae;o__GCA004;f__;g__
Positive	Tissue	Host identity	seq484979	2.46819	0.171458	4.92958	13913.8	0.0386	k__Bacteria;p__Cyanobacteria;c__4C0d-2;o__MLE1-12;f__;g__
Positive	Tissue	Host identity	seq260723	1.49225	0.00179546	3.07779	4149.76	0.0391	k__Bacteria;p__Chloroflexi;c__Anaerolineae;o__Caldilineales;f__Caldilineaceae;g__
Positive	Tissue	Host identity	seq233836	1.70512	0.0547097	3.36414	2735.29	0.0391	k__Bacteria;p__Chloroflexi;c__Ellin6529;o__;f__;g__
Positive	Tissue	Host identity	seq935094	2.15186	0.0353908	4.24644	1450.97	0.04	k__Bacteria;p__Bacteroidetes;c__Flavobacteriia;o__Flavobacteriales;f__Flavobacteriaceae;g__Tenacibaculum
Positive	Tissue	Host identity	seq71174	1.29434	0.00529941	2.52919	7610.52	0.0405	k__Archaea;p__Euryarchaeota;c__Thermoplasmata;o__E2;f__Marine group II;g__
Negative	Tissue	Host identity	seq2318221	-1.29558	-2.58266	-0.0107393	11442.6	0.0406	k__Bacteria;p__Actinobacteria;c__Acidimicrobiia;o__Acidimicrobiales;f__C111;g__
Positive	Tissue	Host identity	seq155928	1.73527	0.106619	3.39552	7215.76	0.0408	k__Bacteria;p__Cyanobacteria;c__4C0d-2;o__MLE1-12;f__;g__
Negative	Tissue	Host identity	seq2127499	-1.59909	-3.14531	-0.0658523	16713.5	0.0411	k__Bacteria;p__Chlamydiae;c__Chlamydiia;o__Chlamydiales;f__;g__
Positive	Tissue	Host identity	seq935094	3.56495	0.151785	7.25618	379.138	0.0413	k__Bacteria;p__Actinobacteria;c__Actinobacteria;o__Actinomycetales;f__Actinomycetaceae;g__Actinomyces
Negative	Tissue	Host identity	seq71174	-0.798616	-1.56761	-0.0348081	10985.4	0.0418	k__Bacteria;p__Bacteroidetes;c__Flavobacteriia;o__Flavobacteriales;f__Cryomorphaceae;g__
Positive	Tissue	Host identity	seq155928	8.42478	2.77476	16.7406	43.3718	0.042	k__Bacteria;p__Actinobacteria;c__Actinobacteria;o__Actinomycetales;f__Nocardiaceae;g__Rhodococcus
Positive	Tissue	Host identity	seq386520	2.2764	0.0300146	4.54466	11626.2	0.042	k__Bacteria;p__Bacteroidetes;c__Flavobacteriia;o__Flavobacteriales;f__Flavobacteriaceae;g__Flavobacterium
Positive	Tissue	Host identity	seq935094	1.3113	0.0566317	2.63815	9175.7	0.0426	k__Bacteria;p__Bacteroidetes;c__Flavobacteriia;o__Flavobacteriales;f__Flavobacteriaceae;Other
Positive	Tissue	Host identity	seq1227155	2.00114	0.0778047	4.10677	1652.36	0.0428	k__Bacteria;p__;c__;o__;f__;g__
Positive	Tissue	Host identity	seq257597a	1.30088	0.0334015	2.61797	12416.8	0.0428	k__Bacteria;p__Bacteroidetes;c__Flavobacteriia;o__Flavobacteriales;f__Cryomorphaceae;g__
Positive	Tissue	Host identity	seq30680d	1.49507	0.00365073	2.96706	7726.8	0.0431	k__Bacteria;p__Bacteroidetes;c__Flavobacteriia;o__Flavobacteriales;f__Flavobacteriaceae;Other
Positive	Tissue	Host identity	seq260576	2.11596	0.00747673	4.19019	2001.74	0.0434	k__Archaea;p__[Parvarchaeota];c__[Parvarchaea];o__YLA114;f__;g__
Positive	Tissue	Host identity	seq1885979	9.72393	4.06806	18.3647	34.8358	0.0435	k__Bacteria;p__Actinobacteria;c__Actinobacteria;o__Actinomycetales;f__Nocardiaceae;g__Rhodococcus
Positive	Tissue	Host identity	seq71174	1.80526	0.0323353	3.68923	598.464	0.0454	k__Bacteria;p__Cyanobacteria;c__Oscillatoriophycideae;o__Oscillatoriales;f__Phormidiaceae;g__Oscillatoria
Positive	Tissue	Host identity	seq257597a	3.97431	0.0212865	8.00776	466.392	0.0462	k__Bacteria;p__Cyanobacteria;c__Oscillatoriophycideae;o__Chroococcales;f__Prochloraceae;g__Prochloron
Positive	Tissue	Host identity	seq300224	1.72335	0.0169738	3.51331	9644.67	0.0469	k__Bacteria;p__Actinobacteria;c__Acidimicrobiia;o__Acidimicrobiales;f__koll13;g__
Positive	Tissue	Host identity	seq71174	1.46776	0.020834	3.11479	802.056	0.0471	k__Bacteria;p__Cyanobacteria;c__Synechococcophycideae;o__Pseudanabaenales;f__Pseudanabaenaceae;Other
Negative	Tissue	Host identity	seq70834	-1.36659	-2.71708	-0.00148395	9377.29	0.0474	k__Bacteria;p__Bacteroidetes;c__Flavobacteriia;o__Flavobacteriales;f__Flavobacteriaceae;g__
Positive	Tissue	Host identity	seq1227155	2.49228	0.113724	4.88923	510.601	0.0495	k__Bacteria;p__Actinobacteria;c__Thermoleophilia;o__Gaiellales;f__;g__
Positive	Tissue	Host identity	seq4179602	2.59798	0.0401002	5.29096	4046.33	0.0501	k__Bacteria;p__Bacteroidetes;c__Flavobacteriia;o__Flavobacteriales;f__[Weeksellaceae];g__Chryseobacterium
Positive	Tissue	Host identity	seq155791	1.53755	0.0294629	3.14808	3932.11	0.0509	k__Bacteria;p__Chlamydiae;c__Chlamydiia;o__Chlamydiales;f__Rhabdochlamydiaceae;g__Candidatus Rhabdochlamydia
Negative	Tissue	Corallite.width.maximum	Corallite.width.maximum_imp	-0.28609	-0.423214	-0.157271	3264.93	5e-05	k__Bacteria;p__Chlorobi;c__Chlorobia;o__Chlorobiales;f__Chlorobiaceae;g__Prosthecochloris
Positive	Tissue	Corallite.width.maximum	Corallite.width.maximum_imp	0.200565	0.113394	0.286772	15267.9	5e-05	k__Archaea;p__Crenarchaeota;c__Thaumarchaeota;o__Cenarchaeales;f__Cenarchaeaceae;g__Nitrosopumilus
Positive	Tissue	Corallite.width.maximum	Corallite.width.maximum_imp	0.20931	0.118197	0.291933	5194.22	5e-05	k__Bacteria;p__Acidobacteria;c__Sva0725;o__Sva0725;f__;g__
Positive	Tissue	Corallite.width.maximum	Corallite.width.maximum_imp	0.505419	0.257501	0.766285	221.941	5e-05	k__Bacteria;p__Bacteroidetes;c__Cytophagia;o__Cytophagales;f__Flammeovirgaceae;g__Persicobacter
Positive	Tissue	Corallite.width.maximum	Corallite.width.maximum_imp	0.164872	0.0912237	0.239926	12365.4	5e-05	k__Bacteria;p__Chloroflexi;c__Anaerolineae;o__SBR1031;f__A4b;g__
Positive	Tissue	Corallite.width.maximum	Corallite.width.maximum_imp	0.337245	0.151998	0.530086	618.004	0.0001	k__Bacteria;p__Actinobacteria;c__Thermoleophilia;o__Gaiellales;f__Gaiellaceae;g__
Positive	Tissue	Corallite.width.maximum	Corallite.width.maximum_imp	0.199858	0.0983485	0.302847	2014.66	0.0001	k__Bacteria;p__Bacteroidetes;c__Cytophagia;o__Cytophagales;f__Flammeovirgaceae;g__Reichenbachiella
Positive	Tissue	Corallite.width.maximum	Corallite.width.maximum_imp	0.207467	0.0976984	0.319253	1280.34	0.0001	k__Bacteria;p__Chloroflexi;c__Anaerolineae;o__S0208;f__;g__
Negative	Tissue	Corallite.width.maximum	Corallite.width.maximum_imp	-2.30225	-4.0059	-0.690769	14.3127	0.0001	k__Bacteria;p__Actinobacteria;c__Actinobacteria;o__Actinomycetales;f__Microbacteriaceae;g__Rathayibacter
Positive	Tissue	Corallite.width.maximum	Corallite.width.maximum_imp	0.264799	0.112449	0.421182	545.587	0.0002	k__Bacteria;p__Chloroflexi;c__Anaerolineae;o__SBR1031;f__SJA-101;g__
Positive	Tissue	Corallite.width.maximum	Corallite.width.maximum_imp	0.170532	0.0822287	0.266908	6402.41	0.0003	k__Archaea;p__Crenarchaeota;c__Thaumarchaeota;o__Cenarchaeales;f__Cenarchaeaceae;g__Cenarchaeum
Positive	Tissue	Corallite.width.maximum	Corallite.width.maximum_imp	0.221473	0.095654	0.34903	1581.67	0.0003	k__Bacteria;p__Acidobacteria;c__Acidobacteria-6;o__iii1-15;f__;g__
Positive	Tissue	Corallite.width.maximum	Corallite.width.maximum_imp	0.194956	0.086885	0.310553	3030.29	0.0004	k__Bacteria;p__Chloroflexi;c__Ellin6529;o__;f__;g__
Positive	Tissue	Corallite.width.maximum	Corallite.width.maximum_imp	0.137079	0.0565923	0.216601	11164.4	0.0006	k__Bacteria;p__Bacteroidetes;c__Flavobacteriia;o__Flavobacteriales;f__Cryomorphaceae;g__Crocinitomix
Positive	Tissue	Corallite.width.maximum	Corallite.width.maximum_imp	0.199678	0.074418	0.342878	334.083	0.0009	k__Bacteria;p__Chloroflexi;c__TK17;o__mle1-48;f__;g__
Positive	Tissue	Corallite.width.maximum	Corallite.width.maximum_imp	0.209827	0.0738525	0.354206	892.15	0.0011	k__Bacteria;p__[Thermi];c__Deinococci;o__Deinococcales;f__Trueperaceae;g__B-42
Positive	Tissue	Corallite.width.maximum	Corallite.width.maximum_imp	0.211149	0.0783541	0.35629	1753.78	0.0012	k__Bacteria;p__Bacteroidetes;c__Cytophagia;o__Cytophagales;f__Flammeovirgaceae;g__Fulvivirga
Positive	Tissue	Corallite.width.maximum	Corallite.width.maximum_imp	0.148609	0.0591357	0.238985	2862.75	0.0013	k__Bacteria;p__Acidobacteria;c__BPC102;o__B110;f__;g__
Positive	Tissue	Corallite.width.maximum	Corallite.width.maximum_imp	0.159238	0.0682213	0.261052	1547.07	0.0014	k__Bacteria;p__Acidobacteria;c__Solibacteres;o__Solibacterales;f__PAUC26f;g__
Positive	Tissue	Corallite.width.maximum	Corallite.width.maximum_imp	0.301879	0.0892796	0.511121	475.486	0.0014	k__Bacteria;p__Cyanobacteria;c__4C0d-2;o__YS2;f__;g__
Positive	Tissue	Corallite.width.maximum	Corallite.width.maximum_imp	0.151809	0.0467548	0.253121	3903.84	0.0024	k__Bacteria;p__Acidobacteria;c__RB25;o__;f__;g__
Positive	Tissue	Corallite.width.maximum	Corallite.width.maximum_imp	0.233689	0.0797159	0.395586	775.975	0.0026	k__Bacteria;p__Chloroflexi;c__Anaerolineae;o__CFB-26;f__;g__
Positive	Tissue	Corallite.width.maximum	Corallite.width.maximum_imp	0.353684	0.0689677	0.627035	155.864	0.0029	k__Bacteria;p__Cyanobacteria;c__4C0d-2;o__SM2F09;f__;g__
Positive	Tissue	Corallite.width.maximum	Corallite.width.maximum_imp	0.127182	0.0440885	0.213042	3521.42	0.0031	k__Bacteria;p__Actinobacteria;c__Acidimicrobiia;o__Acidimicrobiales;f__;g__
Positive	Tissue	Corallite.width.maximum	Corallite.width.maximum_imp	0.112944	0.032533	0.191492	13214	0.0056	k__Bacteria;p__Bacteroidetes;c__[Saprospirae];o__[Saprospirales];f__Saprospiraceae;g__
Positive	Tissue	Corallite.width.maximum	Corallite.width.maximum_imp	0.142196	0.0155088	0.286311	88.0878	0.0059	k__Bacteria;p__Cyanobacteria;c__Oscillatoriophycideae;o__Oscillatoriales;f__Phormidiaceae;g__Trichodesmium
Negative	Tissue	Corallite.width.maximum	Corallite.width.maximum_imp	-0.791341	-1.51251	-0.123041	62.8638	0.0061	k__Bacteria;p__Actinobacteria;c__Actinobacteria;o__Actinomycetales;f__Nocardioidaceae;g__
Positive	Tissue	Corallite.width.maximum	Corallite.width.maximum_imp	0.183292	0.0385574	0.325808	1977.41	0.0064	k__Bacteria;p__Bacteroidetes;c__Flavobacteriia;o__Flavobacteriales;f__Flavobacteriaceae;g__Aquimarina
Positive	Tissue	Corallite.width.maximum	Corallite.width.maximum_imp	0.149033	0.0449887	0.252306	5295.4	0.007	k__Bacteria;p__Acidobacteria;c__Acidobacteria-6;o__BPC015;f__;g__
Negative	Tissue	Corallite.width.maximum	Corallite.width.maximum_imp	-0.60233	-1.11173	-0.130755	166.837	0.0072	k__Bacteria;p__Cyanobacteria;c__Nostocophycideae;o__Stigonematales;f__Rivulariaceae;g__Rivularia
Positive	Tissue	Corallite.width.maximum	Corallite.width.maximum_imp	0.109692	0.0254949	0.189636	11994.6	0.0096	k__Bacteria;p__Bacteroidetes;c__[Rhodothermi];o__[Rhodothermales];f__Rhodothermaceae;g__
Negative	Tissue	Corallite.width.maximum	Corallite.width.maximum_imp	-0.23669	-0.476188	-0.0229873	1060.04	0.011	k__Bacteria;p__Bacteroidetes;c__Flavobacteriia;o__Flavobacteriales;f__[Weeksellaceae];g__Chryseobacterium
Positive	Tissue	Corallite.width.maximum	Corallite.width.maximum_imp	0.134005	0.0293326	0.240537	7091.76	0.0126	k__Bacteria;p__Bacteroidetes;c__[Rhodothermi];o__[Rhodothermales];f__[Balneolaceae];g__Balneola
Positive	Tissue	Corallite.width.maximum	Corallite.width.maximum_imp	0.114874	0.0185463	0.206998	1447.55	0.0133	k__Archaea;p__Crenarchaeota;c__Thaumarchaeota;o__Cenarchaeales;f__Cenarchaeaceae;g__
Positive	Tissue	Corallite.width.maximum	Corallite.width.maximum_imp	0.122431	0.024537	0.225928	3421.73	0.0149	k__Bacteria;p__Acidobacteria;c__Holophagae;o__Holophagales;f__;g__
Positive	Tissue	Corallite.width.maximum	Corallite.width.maximum_imp	0.113017	0.0208571	0.207338	4371.3	0.0189	k__Bacteria;p__Actinobacteria;c__Acidimicrobiia;o__Acidimicrobiales;f__TK06;g__
Positive	Tissue	Corallite.width.maximum	Corallite.width.maximum_imp	0.115251	0.0198717	0.210836	4274.7	0.0193	k__Bacteria;p__Actinobacteria;c__Acidimicrobiia;o__Acidimicrobiales;f__JdFBGBact;g__
Positive	Tissue	Corallite.width.maximum	Corallite.width.maximum_imp	0.101381	0.0122742	0.181725	3694.53	0.021	k__Bacteria;p__Actinobacteria;c__Acidimicrobiia;o__Acidimicrobiales;f__ntu14;g__
Positive	Tissue	Corallite.width.maximum	Corallite.width.maximum_imp	0.0982219	0.0129058	0.180554	4748.75	0.0221	k__Bacteria;p__Bacteroidetes;c__[Saprospirae];o__[Saprospirales];f__Chitinophagaceae;g__
Positive	Tissue	Corallite.width.maximum	Corallite.width.maximum_imp	0.104418	0.0149406	0.195459	9196.44	0.0222	k__Bacteria;p__Bacteroidetes;c__Flavobacteriia;o__Flavobacteriales;f__Cryomorphaceae;g__Fluviicola
Positive	Tissue	Corallite.width.maximum	Corallite.width.maximum_imp	0.601573	0.0184449	1.19701	121.077	0.0249	k__Bacteria;p__Actinobacteria;c__Actinobacteria;o__Actinomycetales;f__Micrococcaceae;g__
Positive	Tissue	Corallite.width.maximum	Corallite.width.maximum_imp	0.134603	0.0171566	0.247066	410.051	0.0258	k__Bacteria;p__Chloroflexi;c__TK17;o__;f__;g__
Positive	Tissue	Corallite.width.maximum	Corallite.width.maximum_imp	0.116383	0.0119461	0.216324	545.256	0.0261	k__Bacteria;p__Bacteroidetes;c__Flavobacteriia;o__Flavobacteriales;f__Flavobacteriaceae;g__Polaribacter
Positive	Tissue	Corallite.width.maximum	Corallite.width.maximum_imp	0.14005	0.0113631	0.264989	1249.69	0.0261	k__Bacteria;p__Cyanobacteria;c__Oscillatoriophycideae;o__Oscillatoriales;f__Phormidiaceae;g__Microcoleus
Negative	Tissue	Corallite.width.maximum	Corallite.width.maximum_imp	-0.180784	-0.353571	-0.0144119	1483.62	0.0298	k__Bacteria;p__Actinobacteria;c__Actinobacteria;o__Actinomycetales;f__Actinomycetaceae;g__Actinomyces
Positive	Tissue	Corallite.width.maximum	Corallite.width.maximum_imp	0.354428	0.0281205	0.677924	62.2675	0.0298	k__Bacteria;p__Chloroflexi;c__Chloroflexi;o__Chloroflexales;f__[Chlorothrixaceae];g__
Positive	Tissue	Corallite.width.maximum	Corallite.width.maximum_imp	0.0993318	0.0115385	0.188735	4611.17	0.0308	k__Bacteria;p__Bacteroidetes;c__Cytophagia;o__Cytophagales;f__Flammeovirgaceae;g__Roseivirga
Positive	Tissue	Corallite.width.maximum	Corallite.width.maximum_imp	0.125594	0.010337	0.23943	3989.55	0.0309	k__Bacteria;p__Chlamydiae;c__Chlamydiia;o__Chlamydiales;f__Rhabdochlamydiaceae;g__Candidatus Rhabdochlamydia
Positive	Tissue	Corallite.width.maximum	Corallite.width.maximum_imp	0.0959713	0.00584945	0.186162	9926.8	0.0393	k__Bacteria;p__Chloroflexi;c__SAR202;o__;f__;g__
Positive	Tissue	Corallite.width.maximum	Corallite.width.maximum_imp	0.114904	0.00165686	0.235846	923.277	0.0409	k__Bacteria;p__[Thermi];c__Deinococci;o__Deinococcales;f__Trueperaceae;g__
Positive	Tissue	Corallite.width.maximum	Corallite.width.maximum_imp	0.115754	0.00537941	0.223971	3304.78	0.0412	k__Bacteria;p__Chloroflexi;c__Anaerolineae;o__Ardenscatenales;f__Ardenscatenaceae;g__Ardenscatena
Positive	Tissue	Corallite.width.maximum	Corallite.width.maximum_imp	0.175994	0.00328711	0.353448	412.373	0.0459	k__Bacteria;p__Chloroflexi;c__Thermomicrobia;o__AKYG1722;f__;g__
Positive	Tissue	Corallite.width.maximum	Corallite.width.maximum_imp	0.112974	0.00138211	0.23171	3774.9	0.0515	k__Bacteria;p__Bacteroidetes;c__Bacteroidia;o__Bacteroidales;f__SB-1;g__
Positive	Tissue	Corallite.width.maximum	Corallite.width.maximum_imp	0.0890155	0.00114254	0.181938	10211.4	0.0527	k__Bacteria;p__Bacteroidetes;c__Flavobacteriia;o__Flavobacteriales;f__Flavobacteriaceae;Other
Negative	Skeleton	turf_contact_percent	turf_contact_percent_imp	-0.239296	-0.332724	-0.149406	1324.04	5e-05	k__Archaea;p__Euryarchaeota;c__Halobacteria;o__Halobacteriales;f__Halobacteriaceae;g__Halococcus
Negative	Skeleton	turf_contact_percent	turf_contact_percent_imp	-0.27301	-0.459322	-0.118021	265.757	5e-05	k__Archaea;p__Euryarchaeota;c__Halobacteria;o__Halobacteriales;f__Halobacteriaceae;Other
Negative	Skeleton	turf_contact_percent	turf_contact_percent_imp	-2.07734	-3.39547	-1.1835	4.27705	5e-05	k__Bacteria;p__Actinobacteria;c__Actinobacteria;o__Actinomycetales;f__Cellulomonadaceae;g__Oerskovia
Negative	Skeleton	turf_contact_percent	turf_contact_percent_imp	-0.463934	-0.709818	-0.22585	86.968	5e-05	k__Bacteria;p__Actinobacteria;c__Actinobacteria;o__Actinomycetales;f__Geodermatophilaceae;g__Geodermatophilus
Negative	Skeleton	turf_contact_percent	turf_contact_percent_imp	-0.300605	-0.44477	-0.161184	280.878	5e-05	k__Bacteria;p__Actinobacteria;c__Actinobacteria;o__Actinomycetales;f__Micrococcaceae;g__
Negative	Skeleton	turf_contact_percent	turf_contact_percent_imp	-0.547763	-0.806406	-0.273011	92.8094	5e-05	k__Bacteria;p__Actinobacteria;c__Actinobacteria;o__Actinomycetales;f__Pseudonocardiaceae;g__Pseudonocardia
Negative	Skeleton	turf_contact_percent	turf_contact_percent_imp	-0.448461	-0.78287	-0.156734	46.3628	5e-05	k__Bacteria;p__Actinobacteria;c__Rubrobacteria;o__Rubrobacterales;f__Rubrobacteraceae;g__Rubrobacter
Negative	Skeleton	turf_contact_percent	turf_contact_percent_imp	-0.305397	-0.486308	-0.120303	144.086	5e-05	k__Bacteria;p__Bacteroidetes;c__Bacteroidia;o__Bacteroidales;f__Porphyromonadaceae;g__Porphyromonas
Negative	Skeleton	turf_contact_percent	turf_contact_percent_imp	-0.438548	-0.716939	-0.185173	102.777	5e-05	k__Bacteria;p__Bacteroidetes;c__Bacteroidia;o__Bacteroidales;f__Prevotellaceae;g__Prevotella
Negative	Skeleton	turf_contact_percent	turf_contact_percent_imp	-0.147254	-0.201353	-0.0926874	3905.19	5e-05	k__Bacteria;p__Bacteroidetes;c__Cytophagia;o__Cytophagales;f__Flammeovirgaceae;g__Fulvivirga
Negative	Skeleton	turf_contact_percent	turf_contact_percent_imp	-1.40514	-2.10864	-0.780606	15.3073	5e-05	k__Bacteria;p__Chloroflexi;c__Chloroflexi;o__Chloroflexales;f__[Chlorothrixaceae];g__Candidatus Chlorothrix
Positive	Skeleton	turf_contact_percent	turf_contact_percent_imp	0.0825405	0.0518993	0.115013	18176.8	5e-05	k__Archaea;p__Crenarchaeota;c__Thaumarchaeota;o__Cenarchaeales;f__Cenarchaeaceae;g__Nitrosopumilus
Positive	Skeleton	turf_contact_percent	turf_contact_percent_imp	0.0803409	0.0459135	0.117365	10609.3	5e-05	k__Archaea;p__Crenarchaeota;c__Thaumarchaeota;o__Cenarchaeales;f__Cenarchaeaceae;Other
Positive	Skeleton	turf_contact_percent	turf_contact_percent_imp	0.0834963	0.0503666	0.117938	3181.56	5e-05	k__Bacteria;p__[Thermi];c__Deinococci;o__Deinococcales;f__Trueperaceae;g__B-42
Positive	Skeleton	turf_contact_percent	turf_contact_percent_imp	0.0997588	0.0641975	0.135973	7326.56	5e-05	k__Bacteria;p__Acidobacteria;c__Acidobacteria-6;o__iii1-15;f__;g__
Positive	Skeleton	turf_contact_percent	turf_contact_percent_imp	0.10944	0.0705958	0.146942	762.657	5e-05	k__Bacteria;p__Acidobacteria;c__BPC102;o__B110;f__;g__
Positive	Skeleton	turf_contact_percent	turf_contact_percent_imp	0.124125	0.0823294	0.165771	3497.6	5e-05	k__Bacteria;p__Acidobacteria;c__PAUC37f;o__;f__;g__
Positive	Skeleton	turf_contact_percent	turf_contact_percent_imp	0.0803256	0.045388	0.115979	10963.2	5e-05	k__Bacteria;p__Acidobacteria;c__Solibacteres;o__Solibacterales;f__PAUC26f;g__
Positive	Skeleton	turf_contact_percent	turf_contact_percent_imp	0.608112	0.370951	0.858655	114.073	5e-05	k__Bacteria;p__Actinobacteria;c__Actinobacteria;o__Actinomycetales;f__Pseudonocardiaceae;g__Actinomycetospora
Positive	Skeleton	turf_contact_percent	turf_contact_percent_imp	0.109188	0.0608049	0.158901	1643.4	5e-05	k__Bacteria;p__Actinobacteria;c__Actinobacteria;o__Actinomycetales;Other;Other
Positive	Skeleton	turf_contact_percent	turf_contact_percent_imp	0.0552634	0.0230812	0.0859636	10605	5e-05	k__Bacteria;p__Actinobacteria;c__Thermoleophilia;o__Gaiellales;f__Gaiellaceae;g__
Positive	Skeleton	turf_contact_percent	turf_contact_percent_imp	0.106166	0.0657565	0.148707	5570.21	5e-05	k__Bacteria;p__Chloroflexi;c__Ktedonobacteria;o__TK10;f__;g__
Positive	Skeleton	turf_contact_percent	turf_contact_percent_imp	0.0862606	0.0553912	0.118845	14115.1	5e-05	k__Bacteria;p__Chloroflexi;c__SAR202;o__;f__;g__
Positive	Skeleton	turf_contact_percent	turf_contact_percent_imp	0.0686289	0.0358999	0.103827	5527.06	5e-05	k__Bacteria;p__Chloroflexi;c__TK17;o__mle1-48;f__;g__
Positive	Skeleton	turf_contact_percent	turf_contact_percent_imp	0.0974404	0.0591326	0.135195	7597.65	5e-05	k__Bacteria;p__Chloroflexi;c__TK17;o__TK18;f__;g__
Positive	Skeleton	turf_contact_percent	turf_contact_percent_imp	0.0825663	0.0408099	0.12692	1898.73	5e-05	k__Bacteria;p__Cyanobacteria;c__Oscillatoriophycideae;o__Chroococcales;f__Spirulinaceae;g__Spirulina
Positive	Skeleton	turf_contact_percent	turf_contact_percent_imp	0.0724813	0.0398701	0.105589	12704.4	0.0001	k__Bacteria;p__Acidobacteria;c__Acidobacteria-6;o__BPC015;f__;g__
Positive	Skeleton	turf_contact_percent	turf_contact_percent_imp	0.0804714	0.0453858	0.114146	6611.12	0.0001	k__Bacteria;p__AncK6;c__;o__;f__;g__
Negative	Skeleton	turf_contact_percent	turf_contact_percent_imp	-0.109026	-0.18004	-0.0425934	1211.81	0.0001	k__Bacteria;p__Bacteroidetes;c__Cytophagia;o__Cytophagales;f__;g__
Positive	Skeleton	turf_contact_percent	turf_contact_percent_imp	0.0563581	0.0251285	0.0891902	12135.6	0.0002	k__Bacteria;p__Bacteroidetes;c__[Rhodothermi];o__[Rhodothermales];f__Rhodothermaceae;g__
Positive	Skeleton	turf_contact_percent	turf_contact_percent_imp	0.0637144	0.030075	0.100642	1599.16	0.0002	k__Bacteria;p__Cyanobacteria;c__Oscillatoriophycideae;o__Oscillatoriales;f__Phormidiaceae;g__
Positive	Skeleton	turf_contact_percent	turf_contact_percent_imp	0.0588239	0.0246623	0.0921654	1209.93	0.0003	k__Bacteria;p__Actinobacteria;c__Acidimicrobiia;o__Acidimicrobiales;f__wb1_P06;g__
Negative	Skeleton	turf_contact_percent	turf_contact_percent_imp	-0.0681729	-0.107636	-0.0304559	12601.7	0.0003	k__Bacteria;p__Bacteroidetes;c__Cytophagia;o__Cytophagales;f__[Amoebophilaceae];g__SGUS912
Negative	Skeleton	turf_contact_percent	turf_contact_percent_imp	-0.208554	-0.361193	-0.056503	304.032	0.0005	k__Archaea;p__Euryarchaeota;c__Thermoplasmata;o__E2;f__DHVEG-1;g__
Positive	Skeleton	turf_contact_percent	turf_contact_percent_imp	0.0510651	0.0216791	0.0813295	7101.77	0.0007	k__Bacteria;p__Chloroflexi;c__TK17;o__;f__;g__
Negative	Skeleton	turf_contact_percent	turf_contact_percent_imp	-0.157029	-0.262293	-0.0516839	662.923	0.0009	k__Bacteria;p__Chlorobi;c__Chlorobia;o__[Chloroherpetales];f__[Chloroherpetaceae];g__Chloroherpeton
Negative	Skeleton	turf_contact_percent	turf_contact_percent_imp	-0.28539	-0.478629	-0.0882197	160.155	0.0014	k__Archaea;p__Euryarchaeota;c__DSEG;o__104A5;f__;g__
Positive	Skeleton	turf_contact_percent	turf_contact_percent_imp	0.0463874	0.0157881	0.0758151	16572	0.0015	k__Bacteria;p__Acidobacteria;c__Sva0725;o__Sva0725;f__;g__
Positive	Skeleton	turf_contact_percent	turf_contact_percent_imp	0.0556447	0.0216766	0.0906982	15010.5	0.0019	k__Archaea;p__Crenarchaeota;c__Thaumarchaeota;o__Cenarchaeales;f__Cenarchaeaceae;g__
Negative	Skeleton	turf_contact_percent	turf_contact_percent_imp	-0.142039	-0.254913	-0.044669	679.986	0.002	k__Bacteria;p__Chloroflexi;c__Anaerolineae;o__Anaerolineales;f__Anaerolinaceae;g__C1_B004
Positive	Skeleton	turf_contact_percent	turf_contact_percent_imp	0.17544	0.0543497	0.310925	324.391	0.0033	k__Bacteria;p__Actinobacteria;c__Actinobacteria;o__Actinomycetales;f__Dermabacteraceae;Other
Negative	Skeleton	turf_contact_percent	turf_contact_percent_imp	-0.171233	-0.311936	-0.0409794	340.499	0.0034	k__Bacteria;p__Bacteroidetes;c__Flavobacteriia;o__Flavobacteriales;f__[Weeksellaceae];g__Cloacibacterium
Positive	Skeleton	turf_contact_percent	turf_contact_percent_imp	0.0506114	0.016798	0.0840516	8842.63	0.0039	k__Bacteria;p__Chloroflexi;c__Anaerolineae;o__S0208;f__;g__
Negative	Skeleton	turf_contact_percent	turf_contact_percent_imp	-0.151104	-0.274678	-0.0316571	449.727	0.0046	k__Bacteria;p__Bacteroidetes;c__Sphingobacteriia;o__Sphingobacteriales;f__Sphingobacteriaceae;g__Sphingobacterium
Positive	Skeleton	turf_contact_percent	turf_contact_percent_imp	0.0669961	0.0187413	0.112143	3483.33	0.0051	k__Bacteria;p__Chloroflexi;c__Anaerolineae;o__CFB-26;f__;g__
Positive	Skeleton	turf_contact_percent	turf_contact_percent_imp	0.0451217	0.0137262	0.0785214	612.277	0.0053	k__Bacteria;p__Chloroflexi;c__Anaerolineae;o__Caldilineales;f__Caldilineaceae;g__
Positive	Skeleton	turf_contact_percent	turf_contact_percent_imp	0.0606845	0.0189364	0.104073	3843.72	0.0056	k__Bacteria;p__Bacteroidetes;c__Bacteroidia;o__Bacteroidales;f__VC21_Bac22;g__
Positive	Skeleton	turf_contact_percent	turf_contact_percent_imp	0.0440677	0.0130701	0.074564	6350.51	0.0062	k__Bacteria;p__Cyanobacteria;c__Oscillatoriophycideae;o__Oscillatoriales;f__Phormidiaceae;Other
Positive	Skeleton	turf_contact_percent	turf_contact_percent_imp	0.0473657	0.0109682	0.0822981	4716.43	0.0068	k__Bacteria;p__Bacteroidetes;c__Flavobacteriia;o__Flavobacteriales;f__Flavobacteriaceae;g__Polaribacter
Positive	Skeleton	turf_contact_percent	turf_contact_percent_imp	0.045198	0.0126396	0.0785046	8984.21	0.0069	k__Bacteria;p__Bacteroidetes;c__Cytophagia;o__Cytophagales;f__[Amoebophilaceae];g__Ucs1325
Positive	Skeleton	turf_contact_percent	turf_contact_percent_imp	0.0507657	0.0132907	0.0891812	6602.66	0.0088	k__Bacteria;p__Cyanobacteria;c__Oscillatoriophycideae;o__Chroococcales;Other;Other
Positive	Skeleton	turf_contact_percent	turf_contact_percent_imp	0.0378934	0.00962784	0.0662106	17327.5	0.01	k__Bacteria;p__Chloroflexi;c__Anaerolineae;o__SBR1031;f__A4b;g__
Positive	Skeleton	turf_contact_percent	turf_contact_percent_imp	0.0961007	0.0248919	0.166953	1093.11	0.0107	k__Bacteria;p__Bacteroidetes;c__Cytophagia;o__Cytophagales;f__Flammeovirgaceae;g__Flammeovirga
Negative	Skeleton	turf_contact_percent	turf_contact_percent_imp	-0.303159	-0.705777	-0.00635886	51.8353	0.0107	k__Bacteria;p__Actinobacteria;c__Actinobacteria;o__Actinomycetales;f__Dermacoccaceae;g__Dermacoccus
Negative	Skeleton	turf_contact_percent	turf_contact_percent_imp	-0.963684	-1.92644	-0.0362573	4.86059	0.0114	k__Bacteria;p__Bacteroidetes;c__Flavobacteriia;o__Flavobacteriales;f__Flavobacteriaceae;g__Cellulophaga
Positive	Skeleton	turf_contact_percent	turf_contact_percent_imp	0.0409752	0.00900132	0.0722696	10140.7	0.0119	k__Bacteria;p__Acidobacteria;c__AT-s2-57;o__;f__;g__
Positive	Skeleton	turf_contact_percent	turf_contact_percent_imp	0.0446441	0.00889523	0.0803242	9292.76	0.0138	k__Bacteria;p__Bacteroidetes;c__[Rhodothermi];o__[Rhodothermales];f__[Balneolaceae];g__Balneola
Positive	Skeleton	turf_contact_percent	turf_contact_percent_imp	0.0442338	0.00700478	0.0786048	1409.61	0.0139	k__Bacteria;p__Actinobacteria;c__Acidimicrobiia;o__Acidimicrobiales;f__TK06;g__
Negative	Skeleton	turf_contact_percent	turf_contact_percent_imp	-0.0420888	-0.0769511	-0.00961702	14327.2	0.014	k__Bacteria;p__Bacteroidetes;c__Cytophagia;o__Cytophagales;f__[Amoebophilaceae];g__
Negative	Skeleton	turf_contact_percent	turf_contact_percent_imp	-0.310202	-0.541808	-0.0687739	126.194	0.0142	k__Bacteria;p__Bacteroidetes;c__Cytophagia;o__Cytophagales;f__Cytophagaceae;g__Hymenobacter
Negative	Skeleton	turf_contact_percent	turf_contact_percent_imp	-0.244054	-0.439371	-0.0431813	169.233	0.0157	k__Bacteria;p__Actinobacteria;c__Actinobacteria;o__Actinomycetales;f__Micrococcaceae;g__Arthrobacter
Positive	Skeleton	turf_contact_percent	turf_contact_percent_imp	0.0437769	0.00936102	0.0797592	13212.8	0.0161	k__Archaea;p__Crenarchaeota;c__Thaumarchaeota;o__Cenarchaeales;f__Cenarchaeaceae;g__Cenarchaeum
Positive	Skeleton	turf_contact_percent	turf_contact_percent_imp	0.0375532	0.00644621	0.0683509	11372.5	0.0163	k__Bacteria;p__Acidobacteria;c__Holophagae;o__Holophagales;f__;g__
Positive	Skeleton	turf_contact_percent	turf_contact_percent_imp	0.0686214	0.0138479	0.125272	926.665	0.0163	k__Bacteria;p__Cyanobacteria;c__Nostocophycideae;o__Stigonematales;f__Rivulariaceae;g__Rivularia
Positive	Skeleton	turf_contact_percent	turf_contact_percent_imp	0.11941	0.02032	0.218427	832.726	0.0169	k__Bacteria;p__Actinobacteria;c__Actinobacteria;o__Actinomycetales;f__Propionibacteriaceae;g__Propionibacterium
Negative	Skeleton	turf_contact_percent	turf_contact_percent_imp	-0.0635019	-0.118457	-0.0106139	2541.67	0.0169	k__Bacteria;p__Chlamydiae;c__Chlamydiia;o__Chlamydiales;Other;Other
Positive	Skeleton	turf_contact_percent	turf_contact_percent_imp	0.0530224	0.0093504	0.0951177	2797.41	0.019	k__Bacteria;p__Chloroflexi;c__Anaerolineae;o__SB-34;f__;g__
Positive	Skeleton	turf_contact_percent	turf_contact_percent_imp	0.0306629	0.00371387	0.0564294	16681.3	0.0223	k__Bacteria;p__Bacteroidetes;c__[Saprospirae];o__[Saprospirales];f__Saprospiraceae;g__
Positive	Skeleton	turf_contact_percent	turf_contact_percent_imp	0.0707866	0.0109961	0.129112	1582.28	0.0246	k__Bacteria;p__Actinobacteria;c__Actinobacteria;o__Actinomycetales;f__Actinomycetaceae;g__Actinomyces
Negative	Skeleton	turf_contact_percent	turf_contact_percent_imp	-0.039432	-0.0746734	-0.00494052	10651.2	0.0251	k__Bacteria;p__Bacteroidetes;c__Flavobacteriia;o__Flavobacteriales;f__Flavobacteriaceae;g__Flavobacterium
Negative	Skeleton	turf_contact_percent	turf_contact_percent_imp	-0.195334	-0.388886	-0.00457707	135.271	0.0253	k__Bacteria;p__Bacteroidetes;c__Flavobacteriia;o__Flavobacteriales;f__Flavobacteriaceae;g__Ulvibacter
Positive	Skeleton	turf_contact_percent	turf_contact_percent_imp	0.039668	0.00343609	0.0750693	2878.13	0.0297	k__Bacteria;p__Cyanobacteria;c__Oscillatoriophycideae;o__Chroococcales;f__Xenococcaceae;Other
Positive	Skeleton	turf_contact_percent	turf_contact_percent_imp	0.0311755	0.00346167	0.0599996	13859.1	0.032	k__Bacteria;p__Bacteroidetes;c__BME43;o__;f__;g__
Positive	Skeleton	turf_contact_percent	turf_contact_percent_imp	0.0879218	0.00253091	0.167817	1360.94	0.0464	k__Bacteria;p__Actinobacteria;c__Actinobacteria;o__Actinomycetales;f__Geodermatophilaceae;g__Modestobacter
Negative	Skeleton	oz_disease_mean	oz_disease_mean_imp	-5.78671	-8.10689	-3.43717	1984.4	5e-05	k__Bacteria;p__Bacteroidetes;c__Cytophagia;o__Cytophagales;f__[Amoebophilaceae];g__SGUS912
Negative	Skeleton	oz_disease_mean	oz_disease_mean_imp	-10.7517	-19.5737	-4.3463	11.5303	5e-05	k__Bacteria;p__Bacteroidetes;c__Flavobacteriia;o__Flavobacteriales;f__Flavobacteriaceae;g__Ulvibacter
Negative	Skeleton	oz_disease_mean	oz_disease_mean_imp	-2.24769	-3.48939	-1.01539	354.122	5e-05	k__Bacteria;p__Chloroflexi;c__TK17;o__;f__;g__
Negative	Skeleton	oz_disease_mean	oz_disease_mean_imp	-7.08031	-15.4371	-1.16535	24.0594	0.0002	k__Bacteria;p__Cyanobacteria;c__Oscillatoriophycideae;o__Oscillatoriales;f__Phormidiaceae;g__Microcoleus
Negative	Skeleton	oz_disease_mean	oz_disease_mean_imp	-2.59851	-4.76521	-0.675587	111.968	0.0015	k__Bacteria;p__Acidobacteria;c__Acidobacteria-6;o__CCU21;f__;g__
Negative	Skeleton	oz_disease_mean	oz_disease_mean_imp	-1.85096	-2.97635	-0.641266	319.636	0.0021	k__Bacteria;p__Acidobacteria;c__;o__;f__;g__
Negative	Skeleton	oz_disease_mean	oz_disease_mean_imp	-1.6302	-2.85219	-0.475243	835.705	0.0028	k__Archaea;p__[Parvarchaeota];c__[Parvarchaea];o__WCHD3-30;f__;g__
Negative	Skeleton	oz_disease_mean	oz_disease_mean_imp	-1.00634	-1.68926	-0.316449	1907.06	0.0028	k__Bacteria;p__Actinobacteria;c__Acidimicrobiia;o__Acidimicrobiales;Other;Other
Negative	Skeleton	oz_disease_mean	oz_disease_mean_imp	-6.37723	-13.0855	-0.66601	72.403	0.0032	k__Archaea;p__Euryarchaeota;c__Halobacteria;o__Halobacteriales;f__Halobacteriaceae;Other
Negative	Skeleton	oz_disease_mean	oz_disease_mean_imp	-1.45092	-2.50664	-0.403602	641.339	0.0035	k__Bacteria;p__Acidobacteria;c__Acidobacteria-6;o__BPC015;f__;g__
Negative	Skeleton	oz_disease_mean	oz_disease_mean_imp	-13.1954	-26.7856	-2.21873	16.4667	0.0036	k__Bacteria;p__Chloroflexi;c__Chloroflexi;o__[Roseiflexales];f__;g__
Negative	Skeleton	oz_disease_mean	oz_disease_mean_imp	-1.25399	-2.21598	-0.367898	985.296	0.0039	k__Bacteria;p__Chloroflexi;c__Thermomicrobia;o__AKYG1722;f__;g__
Negative	Skeleton	oz_disease_mean	oz_disease_mean_imp	-1.53146	-2.67415	-0.419131	657.994	0.0045	k__Bacteria;p__Actinobacteria;c__Thermoleophilia;o__Gaiellales;f__;g__
Negative	Skeleton	oz_disease_mean	oz_disease_mean_imp	-0.863189	-1.53206	-0.176471	2015.71	0.0076	k__Bacteria;p__Chlorobi;c__OPB56;o__;f__;g__
Negative	Skeleton	oz_disease_mean	oz_disease_mean_imp	-13.7905	-26.0392	-2.50557	11.3752	0.0113	k__Bacteria;p__Bacteroidetes;c__Flavobacteriia;o__Flavobacteriales;f__Flavobacteriaceae;g__Cellulophaga
Positive	Skeleton	oz_disease_mean	oz_disease_mean_imp	1.25883	0.277347	2.20884	13408.4	0.0121	k__Bacteria;p__Actinobacteria;c__Actinobacteria;o__Actinomycetales;f__Corynebacteriaceae;g__Corynebacterium
Negative	Skeleton	oz_disease_mean	oz_disease_mean_imp	-3.06315	-5.9198	-0.468299	72.2023	0.0133	k__Bacteria;p__Actinobacteria;c__Acidimicrobiia;o__Acidimicrobiales;f__Microthrixaceae;g__
Negative	Skeleton	oz_disease_mean	oz_disease_mean_imp	-1.37668	-2.60693	-0.179378	835.995	0.0147	k__Bacteria;p__Chlamydiae;c__Chlamydiia;o__Chlamydiales;Other;Other
Negative	Skeleton	oz_disease_mean	oz_disease_mean_imp	-1.24365	-2.36924	-0.18745	572.908	0.0164	k__Bacteria;p__Bacteroidetes;c__Sphingobacteriia;o__Sphingobacteriales;f__;g__
Negative	Skeleton	oz_disease_mean	oz_disease_mean_imp	-2.16003	-4.13532	-0.223311	159.078	0.0172	k__Bacteria;p__Chloroflexi;c__Chloroflexi;o__Chloroflexales;f__[Chlorothrixaceae];g__
Negative	Skeleton	oz_disease_mean	oz_disease_mean_imp	-2.55791	-5.15586	-0.0420336	96.0385	0.023	k__Archaea;p__Euryarchaeota;c__Thermoplasmata;o__E2;f__DHVEG-1;g__
Negative	Skeleton	oz_disease_mean	oz_disease_mean_imp	-1.05299	-2.02405	-0.11502	889.63	0.0242	k__Bacteria;p__Chloroflexi;c__Ellin6529;o__;f__;g__
Negative	Skeleton	oz_disease_mean	oz_disease_mean_imp	-1.71215	-3.48317	-0.07358	330.259	0.0245	k__Bacteria;p__Bacteroidetes;c__[Rhodothermi];o__[Rhodothermales];f__[Balneolaceae];g__Balneola
Negative	Skeleton	oz_disease_mean	oz_disease_mean_imp	-0.816799	-1.62187	-0.0470996	390.678	0.028	k__Bacteria;p__Actinobacteria;c__Acidimicrobiia;o__Acidimicrobiales;f__C111;g__
Negative	Skeleton	oz_disease_mean	oz_disease_mean_imp	-2.89699	-5.87478	-0.118276	119.483	0.0351	k__Bacteria;p__Bacteroidetes;c__[Rhodothermi];o__[Rhodothermales];f__Rhodothermaceae;g__Rubricoccus
Negative	Skeleton	oz_disease_mean	oz_disease_mean_imp	-1.58995	-3.29146	-0.0362369	247.861	0.0371	k__Bacteria;p__Chloroflexi;c__Anaerolineae;o__CFB-26;f__;g__
Negative	Skeleton	oz_disease_mean	oz_disease_mean_imp	-1.0397	-2.08595	-0.0188226	1219.2	0.0382	k__Bacteria;p__;c__;o__;f__;g__
Positive	Skeleton	Host phylogeny	seq386520	21.1363	6.27157	36.3386	1630.93	0.0031	k__Bacteria;p__Bacteroidetes;c__Cytophagia;o__Cytophagales;f__[Amoebophilaceae];g__SGUS912
Positive	Skeleton	Host phylogeny	seq2127499	7.32686	1.89844	13.3327	1657.6	0.0065	k__Bacteria;p__Chloroflexi;c__Chloroflexi;o__Chloroflexales;f__01D2Z48;g__
Positive	Skeleton	Host phylogeny	seq15461184	18.474	4.21851	34.2058	1821.27	0.0087	k__Bacteria;p__Bacteroidetes;c__Cytophagia;o__Cytophagales;f__[Amoebophilaceae];g__SGUS912
Positive	Skeleton	Host phylogeny	seq291421	18.124	3.69522	33.2879	2473.39	0.0104	k__Bacteria;p__Bacteroidetes;c__Cytophagia;o__Cytophagales;f__[Amoebophilaceae];g__SGUS912
Positive	Skeleton	Host phylogeny	seq71174	12.4993	1.55183	26.5636	87.3457	0.0158	k__Archaea;p__Euryarchaeota;c__DSEG;o__104A5;f__;g__
Positive	Skeleton	Host phylogeny	Node31	16.3146	1.74397	31.8332	3866.27	0.0243	k__Bacteria;p__Bacteroidetes;c__Cytophagia;o__Cytophagales;f__[Amoebophilaceae];g__SGUS912
Positive	Skeleton	Host phylogeny	Node30	16.4739	1.63029	32.2783	3504.16	0.025	k__Bacteria;p__Bacteroidetes;c__Cytophagia;o__Cytophagales;f__[Amoebophilaceae];g__SGUS912
Positive	Skeleton	Host phylogeny	seq257597a	8.01932	0.443008	17.1935	320.125	0.0285	k__Bacteria;p__Bacteroidetes;c__[Rhodothermi];o__[Rhodothermales];f__Rhodothermaceae;g__Rubricoccus
Positive	Skeleton	Host identity	seq128	2.86494	1.72454	4.00001	2673.78	5e-05	k__Archaea;p__[Parvarchaeota];c__[Parvarchaea];o__WCHD3-30;f__;g__
Positive	Skeleton	Host identity	seq71174	2.49465	1.42191	3.59199	7308.49	5e-05	k__Archaea;p__[Parvarchaeota];c__[Parvarchaea];o__WCHD3-30;f__;g__
Positive	Skeleton	Host identity	seq387883	9.2546	6.2781	12.3595	470.399	5e-05	k__Archaea;p__Euryarchaeota;c__Halobacteria;o__Halobacteriales;f__Halobacteriaceae;g__Halococcus
Positive	Skeleton	Host identity	seq28104	8.68204	5.65514	12.078	249.168	5e-05	k__Archaea;p__Euryarchaeota;c__Halobacteria;o__Halobacteriales;f__Halobacteriaceae;g__Halococcus
Positive	Skeleton	Host identity	seq37342	5.90346	3.46832	8.68005	373.765	5e-05	k__Archaea;p__Euryarchaeota;c__Halobacteria;o__Halobacteriales;f__Halobacteriaceae;g__Halococcus
Positive	Skeleton	Host identity	seq71174	4.94604	2.30722	8.05554	271.182	5e-05	k__Archaea;p__Euryarchaeota;c__Halobacteria;o__Halobacteriales;f__Halobacteriaceae;g__Halococcus
Positive	Skeleton	Host identity	seq28104	27.7377	9.78663	46.1822	5.71813	5e-05	k__Archaea;p__Euryarchaeota;c__Halobacteria;o__Halobacteriales;f__Halobacteriaceae;Other
Positive	Skeleton	Host identity	seq89163a	21.7868	3.55468	40.5037	5.24474	5e-05	k__Archaea;p__Euryarchaeota;c__Halobacteria;o__Halobacteriales;f__Halobacteriaceae;Other
Positive	Skeleton	Host identity	seq40695	5.39425	3.12139	7.67054	2108.88	5e-05	k__Bacteria;p__Acidobacteria;c__Acidobacteria-6;o__CCU21;f__;g__
Positive	Skeleton	Host identity	seq257597b	4.71401	2.99807	6.46592	2035.58	5e-05	k__Bacteria;p__Acidobacteria;c__Acidobacteria-6;o__iii1-15;f__;g__
Positive	Skeleton	Host identity	seq40695	6.89889	4.39527	9.52356	1903.13	5e-05	k__Bacteria;p__Acidobacteria;c__Sva0725;o__Sva0725;f__;g__
Positive	Skeleton	Host identity	seq260723	3.60001	1.92556	5.28915	9341.27	5e-05	k__Bacteria;p__Actinobacteria;c__Acidimicrobiia;o__Acidimicrobiales;f__JdFBGBact;g__
Positive	Skeleton	Host identity	seq40695	6.70942	4.2354	9.18382	2866.55	5e-05	k__Bacteria;p__Actinobacteria;c__Acidimicrobiia;o__Acidimicrobiales;f__TK06;g__
Positive	Skeleton	Host identity	seq28104	4.7981	2.87078	6.69108	9416.14	5e-05	k__Bacteria;p__Actinobacteria;c__Actinobacteria;o__Actinomycetales;f__Corynebacteriaceae;g__Corynebacterium
Positive	Skeleton	Host identity	seq37344	3.8692	1.7851	5.88564	9189.44	5e-05	k__Bacteria;p__Actinobacteria;c__Actinobacteria;o__Actinomycetales;f__Corynebacteriaceae;g__Corynebacterium
Positive	Skeleton	Host identity	seq511510	26.0436	13.2207	38.621	16.4938	5e-05	k__Bacteria;p__Actinobacteria;c__Actinobacteria;o__Actinomycetales;f__Dermabacteraceae;Other
Positive	Skeleton	Host identity	seq30680c	37.0675	15.4618	59.8357	7.45783	5e-05	k__Bacteria;p__Actinobacteria;c__Actinobacteria;o__Actinomycetales;f__Dermacoccaceae;g__Dermacoccus
Positive	Skeleton	Host identity	seq257597a	15.3834	11.6101	19.3602	188.991	5e-05	k__Bacteria;p__Actinobacteria;c__Actinobacteria;o__Actinomycetales;f__Geodermatophilaceae;g__Modestobacter
Positive	Skeleton	Host identity	seq37344	8.22137	4.60479	12.1634	237.493	5e-05	k__Bacteria;p__Actinobacteria;c__Actinobacteria;o__Actinomycetales;f__Geodermatophilaceae;g__Modestobacter
Positive	Skeleton	Host identity	seq89163a	6.81041	3.40632	10.672	190.24	5e-05	k__Bacteria;p__Actinobacteria;c__Actinobacteria;o__Actinomycetales;f__Geodermatophilaceae;g__Modestobacter
Positive	Skeleton	Host identity	seq2127499	21.7933	9.31172	42.3723	6.46315	5e-05	k__Bacteria;p__Actinobacteria;c__Actinobacteria;o__Actinomycetales;f__Kineosporiaceae;g__
Positive	Skeleton	Host identity	seq89163a	16.1012	6.48934	28.8631	16.8507	5e-05	k__Bacteria;p__Actinobacteria;c__Actinobacteria;o__Actinomycetales;f__Kineosporiaceae;g__
Positive	Skeleton	Host identity	seq387883	9.45119	5.91742	13.3124	128.054	5e-05	k__Bacteria;p__Actinobacteria;c__Actinobacteria;o__Actinomycetales;f__Micrococcaceae;g__
Positive	Skeleton	Host identity	seq28104	9.37022	5.29727	14.194	79.4852	5e-05	k__Bacteria;p__Actinobacteria;c__Actinobacteria;o__Actinomycetales;f__Micrococcaceae;g__
Positive	Skeleton	Host identity	seq37344	5.7902	2.64553	9.38885	172.803	5e-05	k__Bacteria;p__Actinobacteria;c__Actinobacteria;o__Actinomycetales;f__Micrococcaceae;g__
Positive	Skeleton	Host identity	seq28104	16.1757	9.2602	24.7019	17.6274	5e-05	k__Bacteria;p__Actinobacteria;c__Actinobacteria;o__Actinomycetales;f__Micrococcaceae;g__Arthrobacter
Positive	Skeleton	Host identity	seq37342	5.88312	3.64686	8.14382	567.404	5e-05	k__Bacteria;p__Actinobacteria;c__Actinobacteria;o__Actinomycetales;f__Micrococcaceae;g__Micrococcus
Positive	Skeleton	Host identity	seq257597b	5.05677	2.79261	7.44819	848.428	5e-05	k__Bacteria;p__Actinobacteria;c__Actinobacteria;o__Actinomycetales;f__Nocardioidaceae;g__
Positive	Skeleton	Host identity	seq37344	4.77678	2.34688	7.2206	753.543	5e-05	k__Bacteria;p__Actinobacteria;c__Actinobacteria;o__Actinomycetales;f__Nocardioidaceae;g__
Positive	Skeleton	Host identity	seq28104	13.7779	7.87468	19.8966	34.9611	5e-05	k__Bacteria;p__Actinobacteria;c__Actinobacteria;o__Actinomycetales;f__Propionibacteriaceae;g__Propionibacterium
Positive	Skeleton	Host identity	seq150121	10.9575	5.06873	16.6514	75.8728	5e-05	k__Bacteria;p__Actinobacteria;c__Actinobacteria;o__Actinomycetales;f__Propionibacteriaceae;g__Propionibacterium
Positive	Skeleton	Host identity	seq935094	10.446	3.94645	16.6609	51.0554	5e-05	k__Bacteria;p__Actinobacteria;c__Actinobacteria;o__Actinomycetales;f__Propionibacteriaceae;g__Propionibacterium
Positive	Skeleton	Host identity	seq30680c	9.45228	5.83712	13.5781	152.329	5e-05	k__Bacteria;p__Actinobacteria;c__Actinobacteria;o__Actinomycetales;f__Pseudonocardiaceae;g__Pseudonocardia
Positive	Skeleton	Host identity	seq94759	6.95103	4.05706	9.9719	257.934	5e-05	k__Bacteria;p__Actinobacteria;c__Rubrobacteria;o__Rubrobacterales;f__Rubrobacteraceae;g__Rubrobacter
Positive	Skeleton	Host identity	seq387883	6.91513	3.61375	10.3822	320.559	5e-05	k__Bacteria;p__Actinobacteria;c__Rubrobacteria;o__Rubrobacterales;f__Rubrobacteraceae;g__Rubrobacter
Positive	Skeleton	Host identity	seq37344	6.3222	4.55234	8.20306	3038.35	5e-05	k__Bacteria;p__Actinobacteria;c__Thermoleophilia;o__Solirubrobacterales;f__;g__
Positive	Skeleton	Host identity	seq89163b	3.76979	1.88233	5.86363	1179.02	5e-05	k__Bacteria;p__AncK6;c__;o__;f__;g__
Positive	Skeleton	Host identity	seq860622	2.70467	1.2486	4.15118	773.582	5e-05	k__Bacteria;p__AncK6;c__;o__;f__;g__
Positive	Skeleton	Host identity	seq511510	8.03899	5.49793	10.7328	1859.91	5e-05	k__Bacteria;p__Bacteroidetes;c__[Rhodothermi];o__[Rhodothermales];f__[Balneolaceae];g__Balneola
Positive	Skeleton	Host identity	seq511510	4.28996	1.99955	6.716	4484.22	5e-05	k__Bacteria;p__Bacteroidetes;c__[Rhodothermi];o__[Rhodothermales];f__Rhodothermaceae;g__
Positive	Skeleton	Host identity	seq387883	6.74491	3.83343	9.91718	176.806	5e-05	k__Bacteria;p__Bacteroidetes;c__[Saprospirae];o__[Saprospirales];f__;g__
Positive	Skeleton	Host identity	seq30680c	13.165	7.42147	19.4651	55.8461	5e-05	k__Bacteria;p__Bacteroidetes;c__Bacteroidia;o__Bacteroidales;f__Porphyromonadaceae;g__Porphyromonas
Positive	Skeleton	Host identity	seq257597a	17.199	9.26566	26.7961	21.8504	5e-05	k__Bacteria;p__Bacteroidetes;c__Bacteroidia;o__Bacteroidales;f__Prevotellaceae;g__Prevotella
Positive	Skeleton	Host identity	seq30680c	15.9193	8.19704	25.8587	22.229	5e-05	k__Bacteria;p__Bacteroidetes;c__Bacteroidia;o__Bacteroidales;f__Prevotellaceae;g__Prevotella
Positive	Skeleton	Host identity	seq94759	14.1393	6.81792	22.9184	17.8871	5e-05	k__Bacteria;p__Bacteroidetes;c__Bacteroidia;o__Bacteroidales;f__Prevotellaceae;g__Prevotella
Positive	Skeleton	Host identity	seq155928	9.36625	2.83089	17.182	35.6366	5e-05	k__Bacteria;p__Bacteroidetes;c__Bacteroidia;o__Bacteroidales;f__Prevotellaceae;g__Prevotella
Positive	Skeleton	Host identity	seq71174	3.86826	2.02682	5.92834	398.499	5e-05	k__Bacteria;p__Bacteroidetes;c__Bacteroidia;o__Bacteroidales;f__SB-1;g__
Positive	Skeleton	Host identity	seq469117	4.55611	2.18885	6.87224	696.846	5e-05	k__Bacteria;p__Bacteroidetes;c__Bacteroidia;o__Bacteroidales;f__VC21_Bac22;g__
Positive	Skeleton	Host identity	seq1470145a	4.46023	2.38328	6.55611	811.59	5e-05	k__Bacteria;p__Bacteroidetes;c__Bacteroidia;o__Bacteroidales;f__VC21_Bac22;g__
Positive	Skeleton	Host identity	seq71174	2.6972	1.16467	4.28669	503.328	5e-05	k__Bacteria;p__Bacteroidetes;c__Bacteroidia;o__Bacteroidales;f__VC21_Bac22;g__
Positive	Skeleton	Host identity	seq2396145	7.99729	5.42797	10.6825	1472.54	5e-05	k__Bacteria;p__Bacteroidetes;c__Cytophagia;o__Cytophagales;f__;g__
Positive	Skeleton	Host identity	seq387883	6.98989	4.71514	9.24765	1278.07	5e-05	k__Bacteria;p__Bacteroidetes;c__Cytophagia;o__Cytophagales;f__;g__
Positive	Skeleton	Host identity	seq484979	6.06066	3.38466	8.69907	1057.26	5e-05	k__Bacteria;p__Bacteroidetes;c__Cytophagia;o__Cytophagales;f__;g__
Positive	Skeleton	Host identity	seq37344	4.93304	2.69956	7.13142	1874.05	5e-05	k__Bacteria;p__Bacteroidetes;c__Cytophagia;o__Cytophagales;f__;g__
Positive	Skeleton	Host identity	seq30680d	4.0363	2.06602	6.1531	4331.62	5e-05	k__Bacteria;p__Bacteroidetes;c__Cytophagia;o__Cytophagales;f__[Amoebophilaceae];g__SC3-56
Positive	Skeleton	Host identity	seq71174	14.3953	5.73934	23.6044	20.2443	5e-05	k__Bacteria;p__Bacteroidetes;c__Cytophagia;o__Cytophagales;f__Cyclobacteriaceae;g__
Positive	Skeleton	Host identity	seq37342	12.868	5.25287	21.2549	52.0181	5e-05	k__Bacteria;p__Bacteroidetes;c__Cytophagia;o__Cytophagales;f__Cyclobacteriaceae;g__
Positive	Skeleton	Host identity	seq484979	11.6291	7.6778	15.9962	85.0908	5e-05	k__Bacteria;p__Bacteroidetes;c__Cytophagia;o__Cytophagales;f__Cytophagaceae;g__Dyadobacter
Positive	Skeleton	Host identity	seq935094	9.4784	4.06434	18.5636	19.9843	5e-05	k__Bacteria;p__Bacteroidetes;c__Cytophagia;o__Cytophagales;f__Cytophagaceae;g__Hymenobacter
Positive	Skeleton	Host identity	seq37344	9.17015	3.29143	19.1753	16.8005	5e-05	k__Bacteria;p__Bacteroidetes;c__Cytophagia;o__Cytophagales;f__Cytophagaceae;g__Hymenobacter
Positive	Skeleton	Host identity	seq469117	8.47565	2.84347	18.3788	15.2725	5e-05	k__Bacteria;p__Bacteroidetes;c__Cytophagia;o__Cytophagales;f__Cytophagaceae;g__Hymenobacter
Positive	Skeleton	Host identity	seq150121	6.28917	1.74058	13.8578	29.9544	5e-05	k__Bacteria;p__Bacteroidetes;c__Cytophagia;o__Cytophagales;f__Cytophagaceae;g__Hymenobacter
Positive	Skeleton	Host identity	seq30680d	4.11226	2.06294	5.94238	234.485	5e-05	k__Bacteria;p__Bacteroidetes;c__Cytophagia;o__Cytophagales;f__Flammeovirgaceae;g__
Positive	Skeleton	Host identity	seq70834	6.83644	3.35936	10.6468	203.449	5e-05	k__Bacteria;p__Bacteroidetes;c__Cytophagia;o__Cytophagales;f__Flammeovirgaceae;g__Flammeovirga
Positive	Skeleton	Host identity	seq155928	6.05119	3.23908	9.10198	261.804	5e-05	k__Bacteria;p__Bacteroidetes;c__Cytophagia;o__Cytophagales;f__Flammeovirgaceae;g__Flammeovirga
Positive	Skeleton	Host identity	seq511510	6.26063	3.74318	8.7509	1770.75	5e-05	k__Bacteria;p__Bacteroidetes;c__Cytophagia;o__Cytophagales;f__Flammeovirgaceae;g__Roseivirga
Positive	Skeleton	Host identity	seq1885979	3.93595	2.49082	5.36125	2140.03	5e-05	k__Bacteria;p__Bacteroidetes;c__Cytophagia;o__Cytophagales;f__Flammeovirgaceae;g__Roseivirga
Positive	Skeleton	Host identity	seq37342	8.88998	4.93262	13.3738	61.6828	5e-05	k__Bacteria;p__Bacteroidetes;c__Flavobacteriia;o__Flavobacteriales;f__[Weeksellaceae];g__Cloacibacterium
Positive	Skeleton	Host identity	seq71174	7.92718	3.30881	13.5131	48.4359	5e-05	k__Bacteria;p__Bacteroidetes;c__Flavobacteriia;o__Flavobacteriales;f__[Weeksellaceae];g__Cloacibacterium
Positive	Skeleton	Host identity	seq469117	3.51676	2.0632	4.96235	2461.64	5e-05	k__Bacteria;p__Bacteroidetes;c__Flavobacteriia;o__Flavobacteriales;f__Flavobacteriaceae;g__
Positive	Skeleton	Host identity	seq484979	18.2788	12.5271	24.4556	28.4846	5e-05	k__Bacteria;p__Bacteroidetes;c__Sphingobacteriia;o__Sphingobacteriales;f__Sphingobacteriaceae;g__
Positive	Skeleton	Host identity	seq2396145	15.0914	8.97655	21.5726	40.8102	5e-05	k__Bacteria;p__Bacteroidetes;c__Sphingobacteriia;o__Sphingobacteriales;f__Sphingobacteriaceae;g__
Positive	Skeleton	Host identity	seq1885979	15.034	8.73732	21.5228	21.3369	5e-05	k__Bacteria;p__Bacteroidetes;c__Sphingobacteriia;o__Sphingobacteriales;f__Sphingobacteriaceae;g__
Positive	Skeleton	Host identity	seq37344	13	6.92277	19.612	39.3289	5e-05	k__Bacteria;p__Bacteroidetes;c__Sphingobacteriia;o__Sphingobacteriales;f__Sphingobacteriaceae;g__
Positive	Skeleton	Host identity	seq484979	11.5341	8.2568	14.7828	598.475	5e-05	k__Bacteria;p__Bacteroidetes;c__Sphingobacteriia;o__Sphingobacteriales;f__Sphingobacteriaceae;g__Pedobacter
Positive	Skeleton	Host identity	seq2396145	9.7645	6.49895	12.9492	550.583	5e-05	k__Bacteria;p__Bacteroidetes;c__Sphingobacteriia;o__Sphingobacteriales;f__Sphingobacteriaceae;g__Pedobacter
Positive	Skeleton	Host identity	seq28104	7.0676	4.37508	9.82867	544.908	5e-05	k__Bacteria;p__Bacteroidetes;c__Sphingobacteriia;o__Sphingobacteriales;f__Sphingobacteriaceae;g__Pedobacter
Positive	Skeleton	Host identity	seq484979	13.0224	7.86519	19.139	44.7892	5e-05	k__Bacteria;p__Bacteroidetes;c__Sphingobacteriia;o__Sphingobacteriales;f__Sphingobacteriaceae;g__Sphingobacterium
Positive	Skeleton	Host identity	seq2396145	11.4416	6.31806	17.4387	68.0202	5e-05	k__Bacteria;p__Bacteroidetes;c__Sphingobacteriia;o__Sphingobacteriales;f__Sphingobacteriaceae;g__Sphingobacterium
Positive	Skeleton	Host identity	seq257597b	10.0509	5.3819	15.6336	59.4877	5e-05	k__Bacteria;p__Bacteroidetes;c__Sphingobacteriia;o__Sphingobacteriales;f__Sphingobacteriaceae;g__Sphingobacterium
Positive	Skeleton	Host identity	seq1885979	8.16483	3.2318	13.8972	40.2218	5e-05	k__Bacteria;p__Bacteroidetes;c__Sphingobacteriia;o__Sphingobacteriales;f__Sphingobacteriaceae;g__Sphingobacterium
Positive	Skeleton	Host identity	seq37342	7.72969	2.71243	13.3081	53.0975	5e-05	k__Bacteria;p__Bacteroidetes;c__Sphingobacteriia;o__Sphingobacteriales;f__Sphingobacteriaceae;g__Sphingobacterium
Positive	Skeleton	Host identity	seq2333580	5.47606	3.09213	7.81955	13053.5	5e-05	k__Bacteria;p__Chlamydiae;c__Chlamydiia;o__Chlamydiales;f__;g__
Positive	Skeleton	Host identity	seq30680c	4.03633	1.9762	6.17304	10319.7	5e-05	k__Bacteria;p__Chlamydiae;c__Chlamydiia;o__Chlamydiales;f__;g__
Positive	Skeleton	Host identity	seq935094	4.01078	2.42644	5.68709	8166.96	5e-05	k__Bacteria;p__Chlamydiae;c__Chlamydiia;o__Chlamydiales;f__;g__
Positive	Skeleton	Host identity	seq469117	20.1315	9.21539	31.5621	19.1897	5e-05	k__Bacteria;p__Chlamydiae;c__Chlamydiia;o__Chlamydiales;f__Simkaniaceae;g__Simkania
Positive	Skeleton	Host identity	seq71174	17.255	7.62953	28.8005	14.6433	5e-05	k__Bacteria;p__Chlamydiae;c__Chlamydiia;o__Chlamydiales;f__Simkaniaceae;g__Simkania
Positive	Skeleton	Host identity	seq2318221	16.5168	6.64193	28.117	17.7511	5e-05	k__Bacteria;p__Chlamydiae;c__Chlamydiia;o__Chlamydiales;f__Simkaniaceae;g__Simkania
Positive	Skeleton	Host identity	seq37344	4.06236	2.39839	5.80589	4130.98	5e-05	k__Bacteria;p__Chlamydiae;c__Chlamydiia;o__Chlamydiales;Other;Other
Positive	Skeleton	Host identity	seq1227155	4.29119	2.01161	6.61284	7256.72	5e-05	k__Bacteria;p__Chlorobi;c__Chlorobia;o__Chlorobiales;f__Chlorobiaceae;g__Prosthecochloris
Positive	Skeleton	Host identity	seq2127499	2.84158	1.44328	4.20327	2358.69	5e-05	k__Bacteria;p__Chloroflexi;c__Anaerolineae;o__S0208;f__;g__
Positive	Skeleton	Host identity	seq71174	3.55012	1.78701	5.45611	489.515	5e-05	k__Bacteria;p__Chloroflexi;c__Chloroflexi;o__Chloroflexales;f__[Chlorothrixaceae];g__
Positive	Skeleton	Host identity	seq128	3.36215	1.32651	5.49953	239.548	5e-05	k__Bacteria;p__Chloroflexi;c__Chloroflexi;o__Chloroflexales;f__[Chlorothrixaceae];g__
Positive	Skeleton	Host identity	seq511510	7.71431	5.18971	10.38	3068.24	5e-05	k__Bacteria;p__Chloroflexi;c__Thermomicrobia;o__JG30-KF-CM45;f__;g__
Positive	Skeleton	Host identity	seq28104	4.12856	2.24251	5.96357	5231.11	5e-05	k__Bacteria;p__Chloroflexi;c__Thermomicrobia;o__JG30-KF-CM45;f__;g__
Positive	Skeleton	Host identity	seq935094	7.78354	5.65901	9.94026	1569.36	5e-05	k__Bacteria;p__Cyanobacteria;c__4C0d-2;o__MLE1-12;f__;g__
Positive	Skeleton	Host identity	seq257597a	7.21152	5.27132	9.2504	3077.97	5e-05	k__Bacteria;p__Cyanobacteria;c__4C0d-2;o__MLE1-12;f__;g__
Positive	Skeleton	Host identity	seq1885979	3.35391	1.83947	4.88611	2928.98	5e-05	k__Bacteria;p__Cyanobacteria;c__Gloeobacterophycideae;o__Gloeobacterales;f__Gloeobacteraceae;g__Gloeobacter
Positive	Skeleton	Host identity	seq89163a	7.39315	4.17049	11.1584	106.292	5e-05	k__Bacteria;p__Cyanobacteria;c__Nostocophycideae;o__Nostocales;f__Nostocaceae;g__
Positive	Skeleton	Host identity	seq30680b	8.44145	4.69946	12.5846	313.022	5e-05	k__Bacteria;p__Cyanobacteria;c__Nostocophycideae;o__Nostocales;f__Nostocaceae;Other
Positive	Skeleton	Host identity	seq89163a	6.25233	3.71597	9.04548	236.65	5e-05	k__Bacteria;p__Cyanobacteria;c__Nostocophycideae;o__Nostocales;f__Nostocaceae;Other
Positive	Skeleton	Host identity	seq2318221	5.23622	2.58625	7.92923	368.595	5e-05	k__Bacteria;p__Cyanobacteria;c__Nostocophycideae;o__Nostocales;f__Nostocaceae;Other
Positive	Skeleton	Host identity	seq37342	4.75735	2.52006	7.31941	286.234	5e-05	k__Bacteria;p__Cyanobacteria;c__Nostocophycideae;o__Nostocales;f__Nostocaceae;Other
Positive	Skeleton	Host identity	seq2127499	2.91414	1.33934	4.45894	2012.88	5e-05	k__Bacteria;p__Cyanobacteria;c__Oscillatoriophycideae;o__Oscillatoriales;f__Phormidiaceae;g__Symploca
Positive	Skeleton	Host identity	seq30680b	4.47264	1.85706	7.12299	3332.76	0.0001	k__Archaea;p__[Parvarchaeota];c__[Parvarchaea];o__WCHD3-30;f__;g__
Positive	Skeleton	Host identity	seq150121	2.78296	1.46434	4.22065	2594.58	0.0001	k__Bacteria;p__Actinobacteria;c__Acidimicrobiia;o__Acidimicrobiales;f__OCS155;g__
Positive	Skeleton	Host identity	seq257597a	6.97964	4.94909	9.07026	5343.29	0.0001	k__Bacteria;p__Actinobacteria;c__Actinobacteria;o__Actinomycetales;f__Corynebacteriaceae;g__Corynebacterium
Positive	Skeleton	Host identity	seq28104	16.3895	8.36442	24.4307	21.9893	0.0001	k__Bacteria;p__Actinobacteria;c__Actinobacteria;o__Actinomycetales;f__Dermabacteraceae;g__Brachybacterium
Positive	Skeleton	Host identity	seq30680c	13.5404	4.62395	22.0024	35.8732	0.0001	k__Bacteria;p__Actinobacteria;c__Actinobacteria;o__Actinomycetales;f__Dermabacteraceae;g__Brachybacterium
Positive	Skeleton	Host identity	seq71174	9.55635	2.6767	18.2402	19.4298	0.0001	k__Bacteria;p__Actinobacteria;c__Actinobacteria;o__Actinomycetales;f__Micrococcaceae;g__Arthrobacter
Positive	Skeleton	Host identity	seq37344	6.26419	3.36942	9.48932	384.308	0.0001	k__Bacteria;p__Actinobacteria;c__Actinobacteria;o__Actinomycetales;Other;Other
Positive	Skeleton	Host identity	seq511510	5.87547	2.91439	8.82943	1747.01	0.0001	k__Bacteria;p__Actinobacteria;c__Rubrobacteria;o__Rubrobacterales;f__Rubrobacteraceae;g__Rubrobacter
Positive	Skeleton	Host identity	seq257597b	2.78625	1.40215	4.20951	6583.22	0.0001	k__Bacteria;p__Actinobacteria;c__Thermoleophilia;o__Gaiellales;f__;g__
Positive	Skeleton	Host identity	seq860622	2.6386	1.22156	4.06151	1911.91	0.0001	k__Bacteria;p__Bacteroidetes;c__[Rhodothermi];o__[Rhodothermales];f__[Balneolaceae];g__Balneola
Positive	Skeleton	Host identity	seq76488	21.7602	5.96348	44.5224	23.6704	0.0001	k__Bacteria;p__Bacteroidetes;c__Bacteroidia;o__Bacteroidales;f__Prevotellaceae;g__Prevotella
Positive	Skeleton	Host identity	seq221970	4.95879	2.09608	7.75442	513.249	0.0001	k__Bacteria;p__Bacteroidetes;c__Bacteroidia;o__Bacteroidales;f__SB-1;g__
Positive	Skeleton	Host identity	seq155791	4.99348	2.16262	8.04387	676.227	0.0001	k__Bacteria;p__Bacteroidetes;c__Cytophagia;o__Cytophagales;f__;g__
Positive	Skeleton	Host identity	seq2396145	9.56286	5.49321	13.9219	96.7583	0.0001	k__Bacteria;p__Bacteroidetes;c__Cytophagia;o__Cytophagales;f__Cytophagaceae;g__Dyadobacter
Positive	Skeleton	Host identity	seq30680c	3.42397	1.78325	5.04659	5132.72	0.0001	k__Bacteria;p__Bacteroidetes;c__Flavobacteriia;o__Flavobacteriales;f__Flavobacteriaceae;g__
Positive	Skeleton	Host identity	seq484979	5.28	3.08503	7.61564	6885.27	0.0001	k__Bacteria;p__Bacteroidetes;c__Flavobacteriia;o__Flavobacteriales;f__Flavobacteriaceae;g__Flavobacterium
Positive	Skeleton	Host identity	seq387883	4.07787	2.23212	5.82429	5785.73	0.0001	k__Bacteria;p__Bacteroidetes;c__Flavobacteriia;o__Flavobacteriales;f__Flavobacteriaceae;g__Flavobacterium
Positive	Skeleton	Host identity	seq860622	7.916	2.68289	13.9426	42.3309	0.0001	k__Bacteria;p__Bacteroidetes;c__Sphingobacteriia;o__Sphingobacteriales;f__Sphingobacteriaceae;g__
Positive	Skeleton	Host identity	seq37342	4.44696	2.13926	7.19131	391.685	0.0001	k__Bacteria;p__Bacteroidetes;c__Sphingobacteriia;o__Sphingobacteriales;f__Sphingobacteriaceae;g__Pedobacter
Positive	Skeleton	Host identity	seq94759	3.22096	1.66183	4.83958	1624.82	0.0001	k__Bacteria;p__Caldithrix;c__Caldithrixae;o__Caldithrixales;f__Caldithrixaceae;g__Caldithrix
Positive	Skeleton	Host identity	seq71174	5.27541	3.79437	6.84291	2932.34	0.0001	k__Bacteria;p__Chlorobi;c__Chlorobia;o__Chlorobiales;f__Chlorobiaceae;g__Prosthecochloris
Positive	Skeleton	Host identity	seq89163b	3.94281	1.96462	5.87125	3936	0.0001	k__Bacteria;p__Chloroflexi;c__TK17;o__TK18;f__;g__
Positive	Skeleton	Host identity	seq71174	1.97277	0.930983	3.07809	2256.45	0.0001	k__Bacteria;p__Cyanobacteria;c__4C0d-2;o__YS2;f__;g__
Positive	Skeleton	Host identity	seq37342	17.0991	6.12409	29.487	10.1379	0.0002	k__Archaea;p__Euryarchaeota;c__Halobacteria;o__Halobacteriales;f__Halobacteriaceae;Other
Positive	Skeleton	Host identity	seq387883	3.19124	1.35366	5.04355	4707.66	0.0002	k__Bacteria;p__;c__;o__;f__;g__
Positive	Skeleton	Host identity	seq233836	3.23126	1.49787	4.97282	2402.19	0.0002	k__Bacteria;p__Acidobacteria;c__Acidobacteria-6;o__iii1-15;f__;g__
Positive	Skeleton	Host identity	seq37344	18.9553	8.37461	30.3453	24.8092	0.0002	k__Bacteria;p__Actinobacteria;c__Actinobacteria;o__Actinomycetales;f__Dermabacteraceae;g__Brachybacterium
Positive	Skeleton	Host identity	seq484979	10.8107	6.53769	15.6531	74.6452	0.0002	k__Bacteria;p__Actinobacteria;c__Actinobacteria;o__Actinomycetales;f__Microbacteriaceae;g__
Positive	Skeleton	Host identity	seq76488	8.77549	4.30843	13.9467	391.527	0.0002	k__Bacteria;p__Actinobacteria;c__Actinobacteria;o__Actinomycetales;f__Micrococcaceae;g__Micrococcus
Positive	Skeleton	Host identity	seq387883	7.31346	4.67296	10.2047	910.596	0.0002	k__Bacteria;p__Actinobacteria;c__Actinobacteria;o__Actinomycetales;f__Micrococcaceae;g__Micrococcus
Positive	Skeleton	Host identity	seq257597a	3.09848	1.42974	4.80153	8062.74	0.0002	k__Bacteria;p__Actinobacteria;c__Actinobacteria;o__Actinomycetales;f__Mycobacteriaceae;g__Mycobacterium
Positive	Skeleton	Host identity	seq257597b	25.2755	11.6308	44.8676	7.36171	0.0002	k__Bacteria;p__Actinobacteria;c__Actinobacteria;o__Actinomycetales;f__Thermomonosporaceae;g__Actinomadura
Positive	Skeleton	Host identity	seq30680c	4.89372	2.18219	7.56909	1320.09	0.0002	k__Bacteria;p__Actinobacteria;c__Rubrobacteria;o__Rubrobacterales;f__Rubrobacteraceae;g__Rubrobacter
Positive	Skeleton	Host identity	seq89163a	2.68998	1.11913	4.30267	1019.17	0.0002	k__Bacteria;p__AncK6;c__;o__;f__;g__
Positive	Skeleton	Host identity	seq935094	9.56736	2.8925	17.0402	65.5476	0.0002	k__Bacteria;p__Bacteroidetes;c__Bacteroidia;o__Bacteroidales;f__Prevotellaceae;g__Prevotella
Positive	Skeleton	Host identity	seq155928	3.88088	2.08466	5.8063	1772.93	0.0002	k__Bacteria;p__Bacteroidetes;c__Cytophagia;o__Cytophagales;f__Flammeovirgaceae;g__Persicobacter
Positive	Skeleton	Host identity	seq40695	9.89057	5.92804	14.2325	167.69	0.0002	k__Bacteria;p__Bacteroidetes;c__Flavobacteriia;o__Flavobacteriales;f__[Weeksellaceae];g__Chryseobacterium
Positive	Skeleton	Host identity	seq70834	1.94145	0.740503	3.1872	3932.9	0.0002	k__Bacteria;p__Bacteroidetes;c__Flavobacteriia;o__Flavobacteriales;f__Cryomorphaceae;g__Crocinitomix
Positive	Skeleton	Host identity	seq30680c	3.4137	1.54415	5.30806	13751.4	0.0002	k__Bacteria;p__Bacteroidetes;c__Flavobacteriia;o__Flavobacteriales;f__Flavobacteriaceae;g__Flavobacterium
Positive	Skeleton	Host identity	seq150121	12.1379	4.72116	20.6054	64.5771	0.0002	k__Bacteria;p__Chlamydiae;c__Chlamydiia;o__Chlamydiales;f__Simkaniaceae;g__Simkania
Positive	Skeleton	Host identity	seq150121	3.23946	1.26105	5.20464	761.453	0.0002	k__Bacteria;p__Chlamydiae;c__Chlamydiia;o__Chlamydiales;Other;Other
Positive	Skeleton	Host identity	seq76488	5.14023	2.63072	7.6102	5592.56	0.0002	k__Bacteria;p__Chlorobi;c__Chlorobia;o__Chlorobiales;f__Chlorobiaceae;g__Prosthecochloris
Positive	Skeleton	Host identity	seq387883	3.87182	1.83263	6.07285	2296.59	0.0002	k__Bacteria;p__Cyanobacteria;c__4C0d-2;o__YS2;f__;g__
Positive	Skeleton	Host identity	seq257597b	3.01839	1.28703	4.70607	2423.61	0.0002	k__Bacteria;p__Cyanobacteria;c__4C0d-2;o__YS2;f__;g__
Positive	Skeleton	Host identity	seq30680a	5.49172	2.58396	8.551	616.436	0.0002	k__Bacteria;p__Cyanobacteria;c__Nostocophycideae;o__Nostocales;f__Nostocaceae;Other
Positive	Skeleton	Host identity	seq30680b	4.90841	2.14142	7.65509	1601.87	0.0002	k__Bacteria;p__Cyanobacteria;c__Oscillatoriophycideae;o__Oscillatoriales;f__Phormidiaceae;g__Symploca
Negative	Skeleton	Host identity	seq71174	-4.46936	-6.11438	-2.82845	2537.61	0.0002	k__Bacteria;p__Bacteroidetes;c__Cytophagia;o__Cytophagales;f__Flammeovirgaceae;g__Persicobacter
Positive	Skeleton	Host identity	seq76488	7.18774	2.11396	13.0906	242.608	0.0003	k__Archaea;p__Euryarchaeota;c__Halobacteria;o__Halobacteriales;f__Halobacteriaceae;g__Halococcus
Positive	Skeleton	Host identity	seq150121	9.63989	3.68715	16.8687	40.4177	0.0003	k__Bacteria;p__Actinobacteria;c__Actinobacteria;o__Actinomycetales;f__Cellulomonadaceae;g__Oerskovia
Positive	Skeleton	Host identity	seq94759	26.8834	7.82575	46.4205	5.01897	0.0003	k__Bacteria;p__Actinobacteria;c__Actinobacteria;o__Actinomycetales;f__Dermacoccaceae;g__Dermacoccus
Positive	Skeleton	Host identity	seq37344	5.9969	2.00925	9.98972	128.55	0.0003	k__Bacteria;p__Actinobacteria;c__Actinobacteria;o__Actinomycetales;f__Microbacteriaceae;g__
Positive	Skeleton	Host identity	seq70834	3.96994	1.61826	6.40818	365.971	0.0003	k__Bacteria;p__Bacteroidetes;c__Bacteroidia;o__Bacteroidales;f__SB-1;g__
Positive	Skeleton	Host identity	seq37342	3.17975	1.37649	5.03422	689.686	0.0003	k__Bacteria;p__Bacteroidetes;c__Bacteroidia;o__Bacteroidales;f__VC21_Bac22;g__
Positive	Skeleton	Host identity	seq935094	6.01401	2.3019	10.1455	133.925	0.0003	k__Bacteria;p__Bacteroidetes;c__Flavobacteriia;o__Flavobacteriales;f__[Weeksellaceae];g__Cloacibacterium
Positive	Skeleton	Host identity	seq150121	5.35539	2.12343	9.05179	217.137	0.0003	k__Bacteria;p__Bacteroidetes;c__Flavobacteriia;o__Flavobacteriales;f__[Weeksellaceae];g__Cloacibacterium
Positive	Skeleton	Host identity	seq128	1.9557	0.875687	3.0685	3215.34	0.0003	k__Bacteria;p__Bacteroidetes;c__Flavobacteriia;o__Flavobacteriales;f__Cryomorphaceae;g__Fluviicola
Positive	Skeleton	Host identity	seq71174	8.11195	2.5576	14.3953	40.2898	0.0003	k__Bacteria;p__Bacteroidetes;c__Sphingobacteriia;o__Sphingobacteriales;f__Sphingobacteriaceae;g__Sphingobacterium
Positive	Skeleton	Host identity	seq4179602	3.41585	1.58938	5.23496	16487.3	0.0003	k__Bacteria;p__Chlamydiae;c__Chlamydiia;o__Chlamydiales;f__;g__
Positive	Skeleton	Host identity	seq37342	3.539	1.9395	5.17838	3306.87	0.0003	k__Bacteria;p__Chlorobi;c__Chlorobia;o__Chlorobiales;f__Chlorobiaceae;g__Prosthecochloris
Negative	Skeleton	Host identity	seq76488	-3.28681	-5.06529	-1.54265	9574.58	0.0003	k__Bacteria;p__Actinobacteria;c__Acidimicrobiia;o__Acidimicrobiales;f__JdFBGBact;g__
Positive	Skeleton	Host identity	seq150121	3.7087	2.21153	5.20877	2529.81	0.0004	k__Bacteria;p__Actinobacteria;c__Actinobacteria;o__Actinomycetales;f__Corynebacteriaceae;g__Corynebacterium
Positive	Skeleton	Host identity	seq28104	22.7175	11.1467	41.8966	8.66963	0.0004	k__Bacteria;p__Actinobacteria;c__Actinobacteria;o__Actinomycetales;f__Dermabacteraceae;Other
Positive	Skeleton	Host identity	seq260576	8.86158	2.66399	15.1195	40.2267	0.0004	k__Bacteria;p__Actinobacteria;c__Actinobacteria;o__Actinomycetales;f__Propionibacteriaceae;g__Propionibacterium
Positive	Skeleton	Host identity	seq128	2.93672	1.19193	4.66566	718.625	0.0004	k__Bacteria;p__Bacteroidetes;c__[Saprospirae];o__[Saprospirales];f__;g__
Positive	Skeleton	Host identity	seq128	5.8538	1.02442	14.5047	18.7209	0.0004	k__Bacteria;p__Bacteroidetes;c__Cytophagia;o__Cytophagales;f__Cytophagaceae;g__Hymenobacter
Positive	Skeleton	Host identity	seq155928	2.23377	0.952926	3.6487	3216.66	0.0004	k__Bacteria;p__Bacteroidetes;c__Flavobacteriia;o__Flavobacteriales;f__Cryomorphaceae;g__Crocinitomix
Positive	Skeleton	Host identity	seq2396145	4.09864	1.84891	6.31655	11439.2	0.0004	k__Bacteria;p__Bacteroidetes;c__Flavobacteriia;o__Flavobacteriales;f__Flavobacteriaceae;g__Flavobacterium
Positive	Skeleton	Host identity	seq257597b	3.37201	1.38172	5.29585	765.025	0.0004	k__Bacteria;p__Chloroflexi;c__Anaerolineae;o__;f__;g__
Positive	Skeleton	Host identity	seq935094	3.24403	1.28269	5.19935	2830.07	0.0004	k__Bacteria;p__Chloroflexi;c__Thermomicrobia;o__JG30-KF-CM45;f__;g__
Positive	Skeleton	Host identity	seq1470145a	3.46604	1.57963	5.3746	6311.89	0.0004	k__Bacteria;p__Cyanobacteria;c__Synechococcophycideae;o__Pseudanabaenales;f__Pseudanabaenaceae;g__Leptolyngbya
Negative	Skeleton	Host identity	seq76488	-4.66474	-7.7344	-1.89204	1883.38	0.0004	k__Bacteria;p__Bacteroidetes;c__[Rhodothermi];o__[Rhodothermales];f__[Balneolaceae];g__Balneola
Negative	Skeleton	Host identity	seq71174	-2.2094	-3.33054	-1.10934	10309.5	0.0004	k__Bacteria;p__Bacteroidetes;c__Cytophagia;o__Cytophagales;f__Flammeovirgaceae;g__Roseivirga
Positive	Skeleton	Host identity	seq935094	8.13344	2.79315	14.3126	72.0255	0.0005	k__Bacteria;p__Actinobacteria;c__Actinobacteria;o__Actinomycetales;f__Geodermatophilaceae;g__
Positive	Skeleton	Host identity	seq233836	6.4331	2.70869	10.2922	265.072	0.0005	k__Bacteria;p__Actinobacteria;c__Actinobacteria;o__Actinomycetales;f__Geodermatophilaceae;g__Modestobacter
Positive	Skeleton	Host identity	seq233836	8.95594	3.13053	16.3332	42.8513	0.0005	k__Bacteria;p__Actinobacteria;c__Actinobacteria;o__Actinomycetales;f__Micrococcaceae;g__Arthrobacter
Positive	Skeleton	Host identity	seq150121	5.0028	2.03881	8.79762	101.679	0.0005	k__Bacteria;p__Actinobacteria;c__Actinobacteria;o__Actinomycetales;f__Pseudonocardiaceae;g__Pseudonocardia
Positive	Skeleton	Host identity	seq37342	3.30896	1.15134	5.42019	485.007	0.0005	k__Bacteria;p__Bacteroidetes;c__Bacteroidia;o__Bacteroidales;f__SB-1;g__
Positive	Skeleton	Host identity	seq300224	3.60367	1.45553	5.70881	3303.98	0.0005	k__Bacteria;p__Cyanobacteria;c__Gloeobacterophycideae;o__Gloeobacterales;f__Gloeobacteraceae;g__Gloeobacter
Positive	Skeleton	Host identity	seq30680b	6.4851	2.1875	11.0588	187.08	0.0005	k__Bacteria;p__Cyanobacteria;c__Nostocophycideae;o__Nostocales;f__Nostocaceae;g__
Positive	Skeleton	Host identity	seq387883	17.5685	7.06511	30.1217	11.646	0.0006	k__Archaea;p__Euryarchaeota;c__Halobacteria;o__Halobacteriales;f__Halobacteriaceae;Other
Positive	Skeleton	Host identity	seq155928	2.13994	0.884772	3.44604	6720.79	0.0006	k__Bacteria;p__Actinobacteria;c__Acidimicrobiia;o__Acidimicrobiales;f__JdFBGBact;g__
Positive	Skeleton	Host identity	seq155928	2.62159	1.14153	4.10032	1537.84	0.0006	k__Bacteria;p__Actinobacteria;c__Acidimicrobiia;o__Acidimicrobiales;f__ntu14;g__
Positive	Skeleton	Host identity	seq469117	6.16533	3.24903	9.32454	236.759	0.0006	k__Bacteria;p__Actinobacteria;c__Actinobacteria;o__Actinomycetales;f__Micrococcaceae;g__Rothia
Positive	Skeleton	Host identity	seq1017684	4.15787	1.46131	6.86996	5057.08	0.0006	k__Bacteria;p__Actinobacteria;c__Actinobacteria;o__Actinomycetales;f__Mycobacteriaceae;g__Mycobacterium
Positive	Skeleton	Host identity	seq30680d	6.20371	2.62661	10.0094	294.665	0.0006	k__Bacteria;p__Actinobacteria;c__Actinobacteria;o__Actinomycetales;Other;Other
Positive	Skeleton	Host identity	seq150121	4.8998	1.9261	8.1963	334.802	0.0006	k__Bacteria;p__Actinobacteria;c__Actinobacteria;o__Actinomycetales;Other;Other
Positive	Skeleton	Host identity	seq40695	12.2686	4.74754	20.5813	42.5444	0.0006	k__Bacteria;p__Bacteroidetes;c__Cytophagia;o__Cytophagales;f__Cyclobacteriaceae;g__
Positive	Skeleton	Host identity	seq935094	2.26839	1.06822	3.46923	10156.9	0.0006	k__Bacteria;p__Bacteroidetes;c__Flavobacteriia;o__Flavobacteriales;f__Cryomorphaceae;g__
Positive	Skeleton	Host identity	seq1470145b	6.80084	2.62114	11.1328	159.657	0.0006	k__Bacteria;p__Chlorobi;c__Chlorobia;o__[Chloroherpetales];f__[Chloroherpetaceae];g__Chloroherpeton
Positive	Skeleton	Host identity	seq257597b	3.15791	1.27299	5.122	1162.72	0.0006	k__Bacteria;p__Cyanobacteria;c__4C0d-2;o__SM1D11;f__;g__
Positive	Skeleton	Host identity	seq2318221	4.65991	1.51983	8.1255	123.662	0.0006	k__Bacteria;p__Cyanobacteria;c__Nostocophycideae;o__Nostocales;f__Nostocaceae;g__
Positive	Skeleton	Host identity	seq2127499	2.69064	1.15394	4.28371	2320.98	0.0007	k__Bacteria;p__Acidobacteria;c__Acidobacteria-6;o__iii1-15;f__;g__
Positive	Skeleton	Host identity	seq150121	11.5589	2.78638	21.8197	48.9458	0.0007	k__Bacteria;p__Actinobacteria;c__Actinobacteria;o__Actinomycetales;f__Kineosporiaceae;g__
Positive	Skeleton	Host identity	seq155928	5.97051	2.85699	9.61748	134.327	0.0007	k__Bacteria;p__Actinobacteria;c__Actinobacteria;o__Actinomycetales;f__Micrococcaceae;g__Rothia
Positive	Skeleton	Host identity	seq291421	7.1092	1.966	12.6848	301.45	0.0007	k__Bacteria;p__Bacteroidetes;c__[Rhodothermi];o__[Rhodothermales];f__[Balneolaceae];g__Balneola
Positive	Skeleton	Host identity	seq70834	9.21851	2.78912	16.2944	52.3289	0.0007	k__Bacteria;p__Bacteroidetes;c__Cytophagia;o__Cytophagales;f__Cyclobacteriaceae;g__
Positive	Skeleton	Host identity	seq37344	8.21735	4.31439	12.7008	106.629	0.0007	k__Bacteria;p__Bacteroidetes;c__Cytophagia;o__Cytophagales;f__Cytophagaceae;g__Dyadobacter
Positive	Skeleton	Host identity	seq70834	1.70106	0.663179	2.75317	8460.87	0.0007	k__Bacteria;p__Bacteroidetes;c__Flavobacteriia;o__Flavobacteriales;f__;g__
Positive	Skeleton	Host identity	seq28104	2.33027	0.996659	3.70534	10516.7	0.0007	k__Bacteria;p__Bacteroidetes;c__Flavobacteriia;o__Flavobacteriales;f__Cryomorphaceae;g__
Positive	Skeleton	Host identity	seq30680a	3.53845	1.4411	5.74394	5076.89	0.0007	k__Bacteria;p__Cyanobacteria;c__Gloeobacterophycideae;o__Gloeobacterales;f__Gloeobacteraceae;g__Gloeobacter
Positive	Skeleton	Host identity	seq2127499	2.42942	0.965854	3.9136	2735.8	0.0007	k__Bacteria;p__Cyanobacteria;c__Oscillatoriophycideae;o__Oscillatoriales;f__Phormidiaceae;g__
Positive	Skeleton	Host identity	seq71174	4.89089	1.8207	8.36592	115.949	0.0008	k__Bacteria;p__Actinobacteria;c__Actinobacteria;o__Actinomycetales;f__Pseudonocardiaceae;g__Pseudonocardia
Positive	Skeleton	Host identity	seq260576	2.53637	0.952541	4.11686	1846.04	0.0008	k__Bacteria;p__Bacteroidetes;c__Cytophagia;o__Cytophagales;f__Flammeovirgaceae;g__Roseivirga
Positive	Skeleton	Host identity	seq71174	20.3472	2.95884	38.3534	6.96613	0.0009	k__Archaea;p__Euryarchaeota;c__Halobacteria;o__Halobacteriales;f__Halobacteriaceae;Other
Positive	Skeleton	Host identity	seq37344	22.7859	10.8286	36.4246	27.0472	0.0009	k__Bacteria;p__Acidobacteria;c__Acidobacteriia;o__Acidobacteriales;f__Acidobacteriaceae;g__Terriglobus
Positive	Skeleton	Host identity	seq387883	3.27543	1.31341	5.30405	4242.71	0.0009	k__Bacteria;p__Actinobacteria;c__Acidimicrobiia;o__Acidimicrobiales;f__TK06;g__
Positive	Skeleton	Host identity	seq150121	4.29672	1.96163	6.58443	1933.57	0.0009	k__Bacteria;p__Actinobacteria;c__Actinobacteria;o__Actinomycetales;f__Micrococcaceae;g__Micrococcus
Positive	Skeleton	Host identity	seq1017684	7.8008	2.9168	13.1512	507.602	0.0009	k__Bacteria;p__Bacteroidetes;c__Cytophagia;o__Cytophagales;f__;g__
Positive	Skeleton	Host identity	seq30680a	3.23814	1.07188	5.48122	1844.84	0.0009	k__Bacteria;p__Cyanobacteria;c__;o__;f__;g__
Negative	Skeleton	Host identity	seq2127499	-3.75297	-6.58309	-1.29	3134.74	0.0009	k__Bacteria;p__Bacteroidetes;c__Cytophagia;o__Cytophagales;f__Flammeovirgaceae;g__Roseivirga
Positive	Skeleton	Host identity	seq935094	2.87777	1.27201	4.46721	4161.17	0.001	k__Archaea;p__Euryarchaeota;c__Thermoplasmata;o__E2;f__Marine group II;g__
Positive	Skeleton	Host identity	seq221970	6.47125	2.38807	11.1551	127.888	0.001	k__Bacteria;p__Bacteroidetes;c__Cytophagia;o__Cytophagales;f__Cytophagaceae;g__Dyadobacter
Positive	Skeleton	Host identity	seq71174	7.00378	3.23092	11.8123	66.1873	0.001	k__Bacteria;p__Chlorobi;c__Chlorobia;o__[Chloroherpetales];f__[Chloroherpetaceae];g__Chloroherpeton
Positive	Skeleton	Host identity	seq71174	2.71405	1.40129	4.08334	1535	0.001	k__Bacteria;p__Chloroflexi;c__Anaerolineae;o__CFB-26;f__;g__
Positive	Skeleton	Host identity	seq257597b	2.981	1.17247	4.83223	3470.14	0.001	k__Bacteria;p__Chloroflexi;c__Thermomicrobia;o__JG30-KF-CM45;f__;g__
Positive	Skeleton	Host identity	seq233836	3.30299	1.36184	5.35753	1085.62	0.001	k__Bacteria;p__Chloroflexi;c__TK17;o__mle1-48;f__;g__
Positive	Skeleton	Host identity	seq89163a	4.39692	2.88761	5.97545	2153.65	0.001	k__Bacteria;p__Cyanobacteria;c__Synechococcophycideae;o__Pseudanabaenales;f__Pseudanabaenaceae;g__Leptolyngbya
Negative	Skeleton	Host identity	seq2318221	-3.1286	-5.30491	-1.10157	8421.76	0.001	k__Bacteria;p__Bacteroidetes;c__Flavobacteriia;o__Flavobacteriales;f__Flavobacteriaceae;g__Flavobacterium
Negative	Skeleton	Host identity	seq181992	-3.96181	-6.73795	-1.29811	5493.78	0.0011	k__Bacteria;p__Bacteroidetes;c__Flavobacteriia;o__Flavobacteriales;f__Flavobacteriaceae;g__Flavobacterium
Positive	Skeleton	Host identity	seq71174	1.67693	0.656671	2.7194	4470.28	0.0011	k__Bacteria;p__;c__;o__;f__;g__
Positive	Skeleton	Host identity	seq150121	17.1226	6.90028	27.8805	25.3265	0.0011	k__Bacteria;p__Actinobacteria;c__Actinobacteria;o__Actinomycetales;f__Geodermatophilaceae;g__Geodermatophilus
Positive	Skeleton	Host identity	seq94759	5.21448	2.14977	8.89345	174.154	0.0011	k__Bacteria;p__Actinobacteria;c__Actinobacteria;o__Actinomycetales;f__Micrococcaceae;g__
Positive	Skeleton	Host identity	seq257597b	3.24809	1.29013	5.28084	3870.79	0.0011	k__Bacteria;p__Cyanobacteria;c__4C0d-2;o__MLE1-12;f__;g__
Positive	Skeleton	Host identity	seq155791	5.6467	1.70237	10.0055	163.915	0.0011	k__Bacteria;p__Cyanobacteria;c__Nostocophycideae;o__Nostocales;f__Nostocaceae;g__
Positive	Skeleton	Host identity	seq469117	6.07119	1.96068	10.8992	87.1528	0.0012	k__Bacteria;p__Actinobacteria;c__Actinobacteria;o__Actinomycetales;f__Micrococcaceae;g__
Positive	Skeleton	Host identity	seq860622	1.8338	0.784339	2.98927	4652.62	0.0013	k__Archaea;p__Crenarchaeota;c__Thaumarchaeota;o__Cenarchaeales;f__Cenarchaeaceae;g__Cenarchaeum
Positive	Skeleton	Host identity	seq935094	4.30647	2.11433	6.69172	1636.72	0.0013	k__Bacteria;p__Actinobacteria;c__Actinobacteria;o__Actinomycetales;f__Micrococcaceae;g__Micrococcus
Positive	Skeleton	Host identity	seq150121	16.0906	4.27978	30.2746	31.7275	0.0013	k__Bacteria;p__Actinobacteria;c__Actinobacteria;o__Actinomycetales;f__Thermomonosporaceae;g__Actinomadura
Positive	Skeleton	Host identity	seq1227155	3.9793	1.92619	6.12903	3444.19	0.0013	k__Bacteria;p__Cyanobacteria;c__Synechococcophycideae;o__Pseudanabaenales;f__Pseudanabaenaceae;g__Leptolyngbya
Positive	Skeleton	Host identity	seq71174	9.97154	1.94919	21.4653	19.2463	0.0014	k__Bacteria;p__Bacteroidetes;c__Bacteroidia;o__Bacteroidales;f__Prevotellaceae;g__Prevotella
Positive	Skeleton	Host identity	seq150121	4.31198	1.49953	7.34996	749.762	0.0015	k__Archaea;p__Euryarchaeota;c__Halobacteria;o__Halobacteriales;f__Halobacteriaceae;g__Halococcus
Positive	Skeleton	Host identity	seq387883	3.19458	1.22333	5.23695	4693.34	0.0015	k__Bacteria;p__Actinobacteria;c__Acidimicrobiia;o__Acidimicrobiales;f__OCS155;g__
Positive	Skeleton	Host identity	seq257597a	15.3138	6.45684	24.4733	45.4447	0.0016	k__Bacteria;p__Actinobacteria;c__Actinobacteria;o__Actinomycetales;f__Geodermatophilaceae;Other
Positive	Skeleton	Host identity	seq387883	14.8104	6.70467	24.0371	56.2559	0.0016	k__Bacteria;p__Actinobacteria;c__Actinobacteria;o__Actinomycetales;f__Geodermatophilaceae;Other
Positive	Skeleton	Host identity	seq935094	7.76989	4.18584	12.1519	133.887	0.0016	k__Bacteria;p__Actinobacteria;c__Actinobacteria;o__Actinomycetales;f__Micrococcaceae;g__Rothia
Positive	Skeleton	Host identity	seq150121	2.75051	1.26507	4.30865	2098.98	0.0017	k__Archaea;p__Euryarchaeota;c__Thermoplasmata;o__E2;f__Marine group II;g__
Positive	Skeleton	Host identity	seq89163b	2.77519	0.978822	4.66649	3529.29	0.0017	k__Bacteria;p__Acidobacteria;c__Acidobacteria-6;o__iii1-15;f__;g__
Positive	Skeleton	Host identity	seq37342	2.74268	1.22301	4.11188	197.886	0.0017	k__Bacteria;p__Bacteroidetes;c__Cytophagia;o__Cytophagales;f__Flammeovirgaceae;g__
Positive	Skeleton	Host identity	seq37344	5.55497	2.2281	8.82083	281.544	0.0017	k__Bacteria;p__Bacteroidetes;c__Sphingobacteriia;o__Sphingobacteriales;f__Sphingobacteriaceae;g__Pedobacter
Positive	Skeleton	Host identity	seq2127499	3.30577	1.52559	5.17964	922.17	0.0017	k__Bacteria;p__Chloroflexi;c__TK17;o__TK18;f__;g__
Positive	Skeleton	Host identity	seq257597b	16.8996	6.48431	29.2755	32.6004	0.0018	k__Bacteria;p__Acidobacteria;c__Acidobacteriia;o__Acidobacteriales;f__Acidobacteriaceae;g__Terriglobus
Positive	Skeleton	Host identity	seq30680c	10.6756	2.87381	19.3895	37.9467	0.0018	k__Bacteria;p__Actinobacteria;c__Actinobacteria;o__Actinomycetales;f__Micrococcaceae;g__Arthrobacter
Positive	Skeleton	Host identity	seq150121	3.06977	1.05384	5.15384	1279.59	0.0018	k__Bacteria;p__Actinobacteria;c__Actinobacteria;o__Actinomycetales;f__Nocardioidaceae;g__
Positive	Skeleton	Host identity	seq30680c	2.61916	0.86903	4.43887	6529.17	0.0018	k__Bacteria;p__Bacteroidetes;c__[Rhodothermi];o__[Rhodothermales];f__Rhodothermaceae;g__
Positive	Skeleton	Host identity	seq1227155	4.08123	1.43008	7.05263	434.24	0.0018	k__Bacteria;p__Bacteroidetes;c__Bacteroidia;o__Bacteroidales;f__SB-1;g__
Positive	Skeleton	Host identity	seq128	2.45021	0.918498	3.97702	1662.34	0.0018	k__Bacteria;p__Bacteroidetes;c__Cytophagia;o__Cytophagales;f__Flammeovirgaceae;g__Persicobacter
Positive	Skeleton	Host identity	seq387883	2.39336	0.805049	3.95167	12781.7	0.0018	k__Bacteria;p__Bacteroidetes;c__Flavobacteriia;o__Flavobacteriales;f__Cryomorphaceae;g__
Positive	Skeleton	Host identity	seq76488	8.85058	2.05974	17.3991	111.929	0.0018	k__Bacteria;p__Chlorobi;c__Chlorobia;o__[Chloroherpetales];f__[Chloroherpetaceae];g__Chloroherpeton
Positive	Skeleton	Host identity	seq89163b	4.62803	2.08653	7.32391	429.386	0.0018	k__Bacteria;p__Chloroflexi;c__Ktedonobacteria;o__TK10;f__;g__
Positive	Skeleton	Host identity	seq2396145	3.23857	1.06104	5.51329	3737.61	0.0018	k__Bacteria;p__Cyanobacteria;c__Oscillatoriophycideae;o__Oscillatoriales;f__Phormidiaceae;g__
Positive	Skeleton	Host identity	seq89163a	3.01724	0.980804	5.08473	1041.91	0.0019	k__Bacteria;p__Bacteroidetes;c__Cytophagia;o__Cytophagales;f__;g__
Positive	Skeleton	Host identity	seq128	4.48026	1.87204	7.4049	368.558	0.002	k__Bacteria;p__Actinobacteria;c__Actinobacteria;o__Actinomycetales;Other;Other
Positive	Skeleton	Host identity	seq257597b	2.81551	1.02268	4.65479	4265.61	0.002	k__Bacteria;p__Actinobacteria;c__Thermoleophilia;o__Solirubrobacterales;f__;g__
Positive	Skeleton	Host identity	seq221970	3.50047	1.15186	5.88258	928.392	0.002	k__Bacteria;p__Bacteroidetes;c__Bacteroidia;o__Bacteroidales;f__VC21_Bac22;g__
Positive	Skeleton	Host identity	seq1470145a	6.67481	1.05173	16.7027	19.6439	0.002	k__Bacteria;p__Bacteroidetes;c__Cytophagia;o__Cytophagales;f__Cytophagaceae;g__Hymenobacter
Positive	Skeleton	Host identity	seq1227155	2.91067	1.00267	4.81503	2256.05	0.002	k__Bacteria;p__Cyanobacteria;c__;o__;f__;g__
Positive	Skeleton	Host identity	seq94759	2.05951	0.69821	3.36648	8102.83	0.0021	k__Bacteria;p__Actinobacteria;c__Acidimicrobiia;o__Acidimicrobiales;f__JdFBGBact;g__
Positive	Skeleton	Host identity	seq150121	18.9753	3.97145	36.9472	29.3649	0.0021	k__Bacteria;p__Actinobacteria;c__Actinobacteria;o__Actinomycetales;f__Dermacoccaceae;g__Dermacoccus
Positive	Skeleton	Host identity	seq257597b	2.63307	0.977525	4.31801	5264.07	0.0021	k__Bacteria;p__Chlamydiae;c__Chlamydiia;o__Chlamydiales;Other;Other
Positive	Skeleton	Host identity	seq71174	3.53302	1.03218	6.30336	182.323	0.0023	k__Bacteria;p__Actinobacteria;c__Actinobacteria;o__Actinomycetales;f__Nocardioidaceae;g__
Positive	Skeleton	Host identity	seq257597a	13.0613	6.52918	19.5691	74.6279	0.0023	k__Bacteria;p__Bacteroidetes;c__Bacteroidia;o__Bacteroidales;f__Porphyromonadaceae;g__Porphyromonas
Positive	Skeleton	Host identity	seq89163b	2.55287	0.757643	4.21131	3084.8	0.0024	k__Bacteria;p__Chloroflexi;c__TK17;o__mle1-48;f__;g__
Negative	Skeleton	Host identity	seq70834	-5.80756	-10.8291	-1.38251	673.827	0.0024	k__Bacteria;p__Actinobacteria;c__Rubrobacteria;o__Rubrobacterales;f__Rubrobacteraceae;g__Rubrobacter
Positive	Skeleton	Host identity	seq181992	2.46169	0.801553	4.14076	5844.35	0.0025	k__Archaea;p__Crenarchaeota;c__Thaumarchaeota;o__Cenarchaeales;f__Cenarchaeaceae;g__Cenarchaeum
Positive	Skeleton	Host identity	seq37342	2.48701	1.24291	3.84973	1671.89	0.0025	k__Bacteria;p__Bacteroidetes;c__Bacteroidia;o__Bacteroidales;f__;g__
Negative	Skeleton	Host identity	seq89163b	-3.86259	-6.80441	-0.985891	6173.2	0.0025	k__Bacteria;p__Chlamydiae;c__Chlamydiia;o__Chlamydiales;f__;g__
Negative	Skeleton	Host identity	seq860622	-1.56517	-2.66747	-0.493945	6626.27	0.0025	k__Bacteria;p__Chloroflexi;c__Ellin6529;o__;f__;g__
Positive	Skeleton	Host identity	seq71174	11.7132	3.60556	20.3305	23.4103	0.0026	k__Bacteria;p__Actinobacteria;c__Actinobacteria;o__Actinomycetales;f__Dermabacteraceae;g__Brachybacterium
Positive	Skeleton	Host identity	seq1227155	2.30952	0.674226	3.91119	3282.4	0.0026	k__Bacteria;p__Chloroflexi;c__Anaerolineae;o__S0208;f__;g__
Positive	Skeleton	Host identity	seq155791	5.05985	1.49021	9.06152	275.924	0.0026	k__Bacteria;p__Cyanobacteria;c__Nostocophycideae;o__Nostocales;f__Nostocaceae;Other
Positive	Skeleton	Host identity	seq291421	23.6301	5.90522	42.8265	34.7193	0.0027	k__Bacteria;p__Actinobacteria;c__Actinobacteria;o__Actinomycetales;f__Geodermatophilaceae;g__Geodermatophilus
Positive	Skeleton	Host identity	seq469117	3.43733	0.968733	6.01419	1526.75	0.0027	k__Bacteria;p__Chloroflexi;c__TK17;o__TK18;f__;g__
Positive	Skeleton	Host identity	seq221970	3.0102	1.20956	4.88626	2864.48	0.0028	k__Archaea;p__Crenarchaeota;c__Thaumarchaeota;o__Cenarchaeales;f__Cenarchaeaceae;g__Nitrosopumilus
Positive	Skeleton	Host identity	seq150121	4.50501	1.24825	8.18718	198.714	0.0028	k__Bacteria;p__Actinobacteria;c__Actinobacteria;o__Actinomycetales;f__Microbacteriaceae;g__
Positive	Skeleton	Host identity	seq150121	2.5351	0.681947	4.38959	2921.9	0.0028	k__Bacteria;p__Cyanobacteria;c__4C0d-2;o__MLE1-12;f__;g__
Negative	Skeleton	Host identity	seq260723	-4.76261	-8.74924	-0.959853	2491.31	0.0028	k__Bacteria;p__Bacteroidetes;c__[Rhodothermi];o__[Rhodothermales];f__[Balneolaceae];g__Balneola
Positive	Skeleton	Host identity	seq260576	2.19233	0.717067	3.65853	7336.95	0.0029	k__Archaea;p__Euryarchaeota;c__Thermoplasmata;o__E2;f__Marine group II;g__
Positive	Skeleton	Host identity	seq2127499	2.06677	0.696653	3.40652	7575.29	0.0029	k__Bacteria;p__Actinobacteria;c__Acidimicrobiia;o__Acidimicrobiales;f__JdFBGBact;g__
Positive	Skeleton	Host identity	seq76488	3.9189	1.05853	7.01359	765.958	0.0029	k__Bacteria;p__Bacteroidetes;c__Bacteroidia;o__Bacteroidales;f__SB-1;g__
Positive	Skeleton	Host identity	seq37344	4.96489	1.96668	8.11648	420.75	0.003	k__Bacteria;p__Bacteroidetes;c__Flavobacteriia;o__Flavobacteriales;f__[Weeksellaceae];g__Chryseobacterium
Positive	Skeleton	Host identity	seq1227155	5.5698	1.08302	10.5672	77.267	0.003	k__Bacteria;p__Chlorobi;c__Chlorobia;o__[Chloroherpetales];f__[Chloroherpetaceae];g__Chloroherpeton
Positive	Skeleton	Host identity	seq155791	2.45645	0.815151	4.19547	644.633	0.003	k__Bacteria;p__Chloroflexi;c__TK17;o__mle1-48;f__;g__
Positive	Skeleton	Host identity	seq89163a	1.65842	0.538516	2.84832	6450.33	0.0032	k__Bacteria;p__Acidobacteria;c__Solibacteres;o__Solibacterales;f__PAUC26f;g__
Positive	Skeleton	Host identity	seq150121	9.59255	3.04669	17.1177	90.0879	0.0032	k__Bacteria;p__Actinobacteria;c__Actinobacteria;o__Actinomycetales;f__Dermabacteraceae;g__Brachybacterium
Positive	Skeleton	Host identity	seq1885979	6.75592	2.38862	11.5196	51.1665	0.0033	k__Bacteria;p__Actinobacteria;c__Actinobacteria;o__Actinomycetales;f__Microbacteriaceae;g__
Positive	Skeleton	Host identity	seq2318221	2.62627	0.773473	4.60221	1172.11	0.0033	k__Bacteria;p__AncK6;c__;o__;f__;g__
Positive	Skeleton	Host identity	seq37344	3.09136	1.12939	5.19174	5494.01	0.0034	k__Bacteria;p__Bacteroidetes;c__[Rhodothermi];o__[Rhodothermales];f__[Balneolaceae];g__Balneola
Positive	Skeleton	Host identity	seq89163b	2.07831	0.578322	3.57998	8698.97	0.0034	k__Bacteria;p__Chloroflexi;c__SAR202;o__;f__;g__
Negative	Skeleton	Host identity	seq94759	-2.7707	-4.75452	-0.842311	10418	0.0035	k__Bacteria;p__Chlamydiae;c__Chlamydiia;o__Chlamydiales;f__;g__
Positive	Skeleton	Host identity	seq233836	2.05548	0.640606	3.51483	7192.32	0.0037	k__Bacteria;p__Actinobacteria;c__Actinobacteria;o__Actinomycetales;f__Mycobacteriaceae;g__Mycobacterium
Positive	Skeleton	Host identity	seq71174	3.80635	0.972868	6.82536	242.39	0.0038	k__Bacteria;p__Actinobacteria;c__Rubrobacteria;o__Rubrobacterales;f__Rubrobacteraceae;g__Rubrobacter
Positive	Skeleton	Host identity	seq935094	3.56049	1.18717	6.03275	972.791	0.0039	k__Bacteria;p__Actinobacteria;c__Actinobacteria;o__Actinomycetales;f__Nocardioidaceae;g__
Positive	Skeleton	Host identity	seq71174	3.12601	1.91052	4.40524	856.87	0.0039	k__Bacteria;p__Bacteroidetes;c__Bacteroidia;o__Bacteroidales;f__;g__
Positive	Skeleton	Host identity	seq860622	2.0634	0.688737	3.54084	1535.07	0.0039	k__Bacteria;p__Chloroflexi;c__TK17;o__TK18;f__;g__
Positive	Skeleton	Host identity	seq155928	3.61379	1.03198	6.28647	881.333	0.004	k__Archaea;p__Euryarchaeota;c__Halobacteria;o__Halobacteriales;f__Halobacteriaceae;g__Halococcus
Positive	Skeleton	Host identity	seq257597b	2.21589	0.685042	3.70247	3993.23	0.004	k__Bacteria;p__Actinobacteria;c__Thermoleophilia;o__Gaiellales;f__Gaiellaceae;g__
Positive	Skeleton	Host identity	seq860622	1.72634	0.50712	3.01022	1852.11	0.0041	k__Bacteria;p__Acidobacteria;c__Acidobacteria-6;o__iii1-15;f__;g__
Positive	Skeleton	Host identity	seq37344	2.96267	0.915311	5.1638	4707.98	0.0041	k__Bacteria;p__Cyanobacteria;c__4C0d-2;o__MLE1-12;f__;g__
Positive	Skeleton	Host identity	seq2127499	2.43408	0.712546	4.31869	273.281	0.0042	k__Bacteria;p__Acidobacteria;c__Acidobacteria-6;o__CCU21;f__;g__
Positive	Skeleton	Host identity	seq469117	10.4629	1.87777	20.8601	48.9467	0.0042	k__Bacteria;p__Actinobacteria;c__Actinobacteria;o__Actinomycetales;f__Geodermatophilaceae;g__
Positive	Skeleton	Host identity	seq150121	5.35365	1.65613	9.4998	118.235	0.0043	k__Bacteria;p__Actinobacteria;c__Actinobacteria;o__Actinomycetales;f__Micrococcaceae;g__Rothia
Positive	Skeleton	Host identity	seq76488	3.23793	0.810849	5.74327	876.499	0.0043	k__Bacteria;p__Bacteroidetes;c__Bacteroidia;o__Bacteroidales;f__VC21_Bac22;g__
Negative	Skeleton	Host identity	seq128	-2.46175	-4.56246	-0.521674	1268.89	0.0043	k__Bacteria;p__Acidobacteria;c__Solibacteres;o__Solibacterales;f__PAUC26f;g__
Positive	Skeleton	Host identity	seq28104	3.12582	1.22405	4.97139	1560.37	0.0044	k__Bacteria;p__Acidobacteria;c__[Chloracidobacteria];o__RB41;f__Ellin6075;g__
Positive	Skeleton	Host identity	seq257597a	2.0947	0.579651	3.67783	5508.13	0.0044	k__Bacteria;p__Acidobacteria;c__Acidobacteria-6;o__BPC015;f__;g__
Positive	Skeleton	Host identity	seq2127499	2.11015	0.619047	3.62014	2464.25	0.0044	k__Bacteria;p__Actinobacteria;c__Acidimicrobiia;o__Acidimicrobiales;f__TK06;g__
Positive	Skeleton	Host identity	seq221970	2.61165	0.842635	4.50595	4090.71	0.0045	k__Bacteria;p__Acidobacteria;c__Acidobacteria-6;o__CCU21;f__;g__
Positive	Skeleton	Host identity	seq1017684	11.8595	2.59151	23.0589	96.7072	0.0046	k__Bacteria;p__Bacteroidetes;c__Sphingobacteriia;o__Sphingobacteriales;f__Sphingobacteriaceae;g__Sphingobacterium
Positive	Skeleton	Host identity	seq291421	7.08598	1.74434	12.7331	596.61	0.0048	k__Bacteria;p__Actinobacteria;c__Rubrobacteria;o__Rubrobacterales;f__Rubrobacteraceae;g__Rubrobacter
Positive	Skeleton	Host identity	seq387883	2.44957	0.675096	4.22914	4212.22	0.0048	k__Bacteria;p__Bacteroidetes;c__Cytophagia;o__Cytophagales;f__[Amoebophilaceae];g__Ucs1325
Positive	Skeleton	Host identity	seq2318221	2.15431	0.535633	3.82407	2255.6	0.0048	k__Bacteria;p__Chloroflexi;c__TK17;o__mle1-48;f__;g__
Negative	Skeleton	Host identity	seq128	-5.76187	-11.2072	-1.14867	219.92	0.0049	k__Bacteria;p__Actinobacteria;c__Rubrobacteria;o__Rubrobacterales;f__Rubrobacteraceae;g__Rubrobacter
Negative	Skeleton	Host identity	seq128	-2.4428	-4.41442	-0.640939	1462.22	0.0049	k__Bacteria;p__Bacteroidetes;c__Cytophagia;o__Cytophagales;f__[Amoebophilaceae];g__Ucs1325
Positive	Skeleton	Host identity	seq37344	2.31516	0.677276	3.9475	16441.2	0.005	k__Bacteria;p__Bacteroidetes;c__Flavobacteriia;o__Flavobacteriales;f__Flavobacteriaceae;g__Flavobacterium
Positive	Skeleton	Host identity	seq71174	0.965495	0.277387	1.67704	4359.48	0.005	k__Bacteria;p__Chloroflexi;c__Ellin6529;o__;f__;g__
Negative	Skeleton	Host identity	seq181992	-4.05131	-7.36766	-0.802355	5775.52	0.005	k__Bacteria;p__Actinobacteria;c__Actinobacteria;o__Actinomycetales;f__Corynebacteriaceae;g__Corynebacterium
Positive	Skeleton	Host identity	seq37344	9.72671	3.71249	16.9327	104.992	0.0051	k__Bacteria;p__Actinobacteria;c__Actinobacteria;o__Actinomycetales;f__Geodermatophilaceae;Other
Positive	Skeleton	Host identity	seq37342	2.00658	0.740591	3.36431	9250.37	0.0051	k__Bacteria;p__Bacteroidetes;c__Cytophagia;o__Cytophagales;f__[Amoebophilaceae];g__SC3-56
Positive	Skeleton	Host identity	seq1470145a	2.40396	0.586587	4.16127	2901.27	0.0051	k__Bacteria;p__Cyanobacteria;c__4C0d-2;o__YS2;f__;g__
Positive	Skeleton	Host identity	seq257597b	2.71124	0.90635	4.48393	6605.26	0.0052	k__Bacteria;p__Cyanobacteria;c__Synechococcophycideae;o__Pseudanabaenales;f__Pseudanabaenaceae;g__Leptolyngbya
Negative	Skeleton	Host identity	seq89163a	-2.27243	-3.93841	-0.609364	9429.3	0.0053	k__Bacteria;p__Chlamydiae;c__Chlamydiia;o__Chlamydiales;f__;g__
Positive	Skeleton	Host identity	seq935094	2.79712	0.898585	4.62624	5868.22	0.0053	k__Bacteria;p__Actinobacteria;c__Actinobacteria;o__Actinomycetales;f__Corynebacteriaceae;g__Corynebacterium
Positive	Skeleton	Host identity	seq511510	9.72219	1.87585	18.5973	48.5193	0.0053	k__Bacteria;p__Bacteroidetes;c__Bacteroidia;o__Bacteroidales;f__Prevotellaceae;g__Prevotella
Positive	Skeleton	Host identity	seq155928	1.86328	0.576072	3.1717	4320.31	0.0053	k__Bacteria;p__Bacteroidetes;c__Cytophagia;o__Cytophagales;f__[Amoebophilaceae];g__Ucs1325
Positive	Skeleton	Host identity	seq150121	2.19351	0.984802	3.38063	1450.12	0.0053	k__Bacteria;p__Chlamydiae;c__Chlamydiia;o__Chlamydiales;f__Simkaniaceae;Other
Positive	Skeleton	Host identity	seq1470145b	3.15461	0.932439	5.50911	4906.1	0.0053	k__Bacteria;p__Chlamydiae;c__Chlamydiia;o__Chlamydiales;Other;Other
Negative	Skeleton	Host identity	seq860622	-2.56695	-4.52804	-0.625762	3073.58	0.0054	k__Bacteria;p__Actinobacteria;c__Thermoleophilia;o__Solirubrobacterales;f__;g__
Positive	Skeleton	Host identity	seq2318221	3.53807	0.491529	6.7772	332.391	0.0054	k__Archaea;p__Crenarchaeota;c__Thaumarchaeota;o__Cenarchaeales;f__Cenarchaeaceae;Other
Positive	Skeleton	Host identity	seq2318221	5.94996	0.531286	16.0792	14.5771	0.0054	k__Bacteria;p__Bacteroidetes;c__Cytophagia;o__Cytophagales;f__Cytophagaceae;g__Hymenobacter
Positive	Skeleton	Host identity	seq155928	2.29343	0.645161	3.98897	1853.85	0.0055	k__Bacteria;p__Cyanobacteria;c__Oscillatoriophycideae;o__Chroococcales;Other;Other
Positive	Skeleton	Host identity	seq150121	8.14179	1.70818	16.6065	90.7693	0.0056	k__Bacteria;p__Bacteroidetes;c__Bacteroidia;o__Bacteroidales;f__Prevotellaceae;g__Prevotella
Positive	Skeleton	Host identity	seq1017684	3.7158	0.929432	6.43773	2115.92	0.0057	k__Bacteria;p__Acidobacteria;c__[Chloracidobacteria];o__RB41;f__Ellin6075;g__
Positive	Skeleton	Host identity	seq89163b	2.31987	0.663066	4.08427	5786.52	0.0057	k__Bacteria;p__Actinobacteria;c__Acidimicrobiia;o__Acidimicrobiales;f__TK06;g__
Positive	Skeleton	Host identity	seq37344	10.0619	1.35702	22.3	27.9669	0.0057	k__Bacteria;p__Actinobacteria;c__Actinobacteria;o__Actinomycetales;f__Kineosporiaceae;g__
Positive	Skeleton	Host identity	seq386520	3.1814	1.00136	5.38496	6092.09	0.0058	k__Bacteria;p__Bacteroidetes;c__Bacteroidia;o__Bacteroidales;f__;g__
Positive	Skeleton	Host identity	seq30680a	2.72329	0.721289	4.80372	8944.3	0.006	k__Bacteria;p__Actinobacteria;c__Acidimicrobiia;o__Acidimicrobiales;f__JdFBGBact;g__
Positive	Skeleton	Host identity	seq233836	2.87376	0.815402	5.03982	864.115	0.006	k__Bacteria;p__Bacteroidetes;c__[Rhodothermi];o__[Rhodothermales];f__[Balneolaceae];g__Balneola
Positive	Skeleton	Host identity	seq291421	19.5775	3.65337	40.4614	82.1773	0.0061	k__Archaea;p__Euryarchaeota;c__Halobacteria;o__Halobacteriales;f__Halobacteriaceae;Other
Positive	Skeleton	Host identity	seq260723	2.62358	0.715452	4.61626	3627.01	0.0061	k__Bacteria;p__Bacteroidetes;c__Cytophagia;o__Cytophagales;f__[Amoebophilaceae];g__
Positive	Skeleton	Host identity	seq300224	2.65779	0.748915	4.72677	9625.37	0.0062	k__Bacteria;p__Actinobacteria;c__Acidimicrobiia;o__Acidimicrobiales;f__JdFBGBact;g__
Positive	Skeleton	Host identity	seq89163b	2.40599	0.558468	4.22977	2469.33	0.0062	k__Bacteria;p__Cyanobacteria;c__Oscillatoriophycideae;o__Oscillatoriales;f__Phormidiaceae;g__Symploca
Positive	Skeleton	Host identity	seq155791	3.25819	0.524046	5.97316	205.754	0.0064	k__Bacteria;p__Chloroflexi;c__Chloroflexi;o__Chloroflexales;f__[Chlorothrixaceae];g__
Positive	Skeleton	Host identity	seq89163a	3.61059	1.63653	5.56828	617.35	0.0065	k__Bacteria;p__[Thermi];c__Deinococci;o__Deinococcales;f__Trueperaceae;g__Truepera
Positive	Skeleton	Host identity	seq860622	2.71082	0.860484	4.71954	365.349	0.0065	k__Bacteria;p__Chloroflexi;c__Ktedonobacteria;o__TK10;f__;g__
Negative	Skeleton	Host identity	seq257597b	-3.30443	-6.04155	-0.830587	3564.28	0.0065	k__Bacteria;p__Bacteroidetes;c__Cytophagia;o__Cytophagales;f__[Amoebophilaceae];g__SC3-56
Positive	Skeleton	Host identity	seq1885979	6.62283	4.05473	9.53366	434.776	0.0066	k__Bacteria;p__Bacteroidetes;c__Sphingobacteriia;o__Sphingobacteriales;f__Sphingobacteriaceae;g__Pedobacter
Positive	Skeleton	Host identity	seq1227155	2.36794	0.508419	4.27755	2988.08	0.0066	k__Bacteria;p__Chloroflexi;c__Anaerolineae;o__CFB-26;f__;g__
Negative	Skeleton	Host identity	seq89163b	-4.33854	-8.54469	-0.772697	2578.81	0.0066	k__Bacteria;p__Bacteroidetes;c__[Rhodothermi];o__[Rhodothermales];f__[Balneolaceae];g__Balneola
Negative	Skeleton	Host identity	seq37344	-1.98041	-3.50283	-0.54829	4529.02	0.0066	k__Bacteria;p__Bacteroidetes;c__Flavobacteriia;o__Flavobacteriales;f__Flavobacteriaceae;g__
Positive	Skeleton	Host identity	seq860622	1.369	0.334166	2.39673	3910.22	0.0067	k__Bacteria;p__Acidobacteria;c__Solibacteres;o__Solibacterales;f__PAUC26f;g__
Positive	Skeleton	Host identity	seq257597b	2.4559	0.863294	4.12618	2046.32	0.0067	k__Bacteria;p__Chlamydiae;c__Chlamydiia;o__Chlamydiales;f__Simkaniaceae;Other
Positive	Skeleton	Host identity	seq30680d	6.39263	0.699975	13.0651	51.3196	0.0069	k__Bacteria;p__[Thermi];c__Deinococci;o__Deinococcales;f__Deinococcaceae;g__Deinococcus
Positive	Skeleton	Host identity	seq89163b	3.88277	1.43504	6.51497	321.779	0.0069	k__Bacteria;p__Acidobacteria;c__PAUC37f;o__;f__;g__
Positive	Skeleton	Host identity	seq71174	10.3681	3.7132	18.2809	60.5727	0.0069	k__Bacteria;p__Actinobacteria;c__Actinobacteria;o__Actinomycetales;f__Geodermatophilaceae;Other
Negative	Skeleton	Host identity	seq71174	-1.06924	-1.81832	-0.334547	15127.4	0.0069	k__Bacteria;p__Bacteroidetes;c__Flavobacteriia;o__Flavobacteriales;f__Cryomorphaceae;g__
Positive	Skeleton	Host identity	seq1470145a	3.40268	0.862993	6.14863	489.617	0.007	k__Bacteria;p__Bacteroidetes;c__Bacteroidia;o__Bacteroidales;f__SB-1;g__
Positive	Skeleton	Host identity	seq155928	2.23962	0.336127	4.13824	675.307	0.007	k__Bacteria;p__Bacteroidetes;c__Sphingobacteriia;o__Sphingobacteriales;f__NS11-12;g__
Positive	Skeleton	Host identity	seq181992	2.92245	0.709524	5.2033	535.249	0.0071	k__Bacteria;p__Chloroflexi;c__TK17;o__TK18;f__;g__
Negative	Skeleton	Host identity	seq128	-2.29979	-4.34546	-0.396779	1477.38	0.0072	k__Bacteria;p__Chloroflexi;c__Anaerolineae;o__S0208;f__;g__
Positive	Skeleton	Host identity	seq37344	8.0527	2.77739	14.0068	123.197	0.0073	k__Bacteria;p__Actinobacteria;c__Actinobacteria;o__Actinomycetales;f__Geodermatophilaceae;g__Geodermatophilus
Positive	Skeleton	Host identity	seq155928	3.96958	1.90302	6.26787	978.995	0.0074	k__Bacteria;p__[Thermi];c__Deinococci;o__Deinococcales;f__Trueperaceae;g__
Positive	Skeleton	Host identity	seq150121	5.07699	2.0168	8.39329	257.663	0.0074	k__Bacteria;p__Bacteroidetes;c__Flavobacteriia;o__Flavobacteriales;f__[Weeksellaceae];g__Chryseobacterium
Positive	Skeleton	Host identity	seq71174	4.32863	0.633918	8.93214	57.076	0.0075	k__Bacteria;p__Actinobacteria;c__Actinobacteria;o__Actinomycetales;f__Micrococcaceae;g__
Positive	Skeleton	Host identity	seq37344	2.16361	0.54285	3.84248	6567.99	0.0075	k__Bacteria;p__Actinobacteria;c__Thermoleophilia;o__Gaiellales;f__;g__
Positive	Skeleton	Host identity	seq1885979	6.87577	3.38415	10.8309	82.5883	0.0076	k__Bacteria;p__Bacteroidetes;c__Cytophagia;o__Cytophagales;f__Cytophagaceae;g__Dyadobacter
Positive	Skeleton	Host identity	seq257597b	2.12833	0.58617	3.79884	4128.02	0.0076	k__Bacteria;p__Bacteroidetes;c__Flavobacteriia;o__Flavobacteriales;f__Cryomorphaceae;g__Fluviicola
Positive	Skeleton	Host identity	seq28104	38.2094	17.5388	64.5713	12.5857	0.0077	k__Bacteria;p__Actinobacteria;c__Actinobacteria;o__Actinomycetales;f__Streptomycetaceae;g__Streptomyces
Positive	Skeleton	Host identity	seq257597b	2.50278	0.462138	4.61183	649.438	0.0077	k__Bacteria;p__Chloroflexi;c__S085;o__;f__;g__
Positive	Skeleton	Host identity	seq155928	3.0274	1.26321	4.91012	1131.48	0.0078	k__Bacteria;p__[Thermi];c__Deinococci;o__Deinococcales;f__Trueperaceae;g__Truepera
Positive	Skeleton	Host identity	seq469117	2.06261	0.531639	3.61829	12287.4	0.0078	k__Bacteria;p__Actinobacteria;c__Actinobacteria;o__Actinomycetales;f__Mycobacteriaceae;g__Mycobacterium
Negative	Skeleton	Host identity	seq37342	-3.44446	-7.25109	-0.344715	468.685	0.0079	k__Archaea;p__Crenarchaeota;c__Thaumarchaeota;o__Cenarchaeales;f__Cenarchaeaceae;Other
Positive	Skeleton	Host identity	seq37342	2.78689	0.491387	5.1101	318.528	0.0079	k__Bacteria;p__Chloroflexi;c__Chloroflexi;o__Chloroflexales;f__[Chlorothrixaceae];g__
Positive	Skeleton	Host identity	seq2333580	18.504	9.56063	28.1561	44.968	0.008	k__Bacteria;p__Actinobacteria;c__Actinobacteria;o__Actinomycetales;f__Geodermatophilaceae;g__Geodermatophilus
Positive	Skeleton	Host identity	seq860622	1.88597	0.291357	3.53019	472.286	0.0081	k__Archaea;p__Crenarchaeota;c__Thaumarchaeota;o__Cenarchaeales;f__Cenarchaeaceae;Other
Positive	Skeleton	Host identity	seq260576	2.05048	0.441837	3.69027	1981.71	0.0082	k__Bacteria;p__Acidobacteria;c__Holophagae;o__Holophagales;f__;g__
Positive	Skeleton	Host identity	seq71174	1.46311	0.250452	2.66959	939.074	0.0082	k__Bacteria;p__Chloroflexi;c__Anaerolineae;o__;f__;g__
Positive	Skeleton	Host identity	seq2127499	2.97938	1.39003	4.64592	1011.23	0.0082	k__Bacteria;p__Cyanobacteria;c__Oscillatoriophycideae;o__Chroococcales;Other;Other
Positive	Skeleton	Host identity	seq94759	10.1355	4.70076	16.1041	83.3634	0.0083	k__Bacteria;p__Bacteroidetes;c__Bacteroidia;o__Bacteroidales;f__Porphyromonadaceae;g__Porphyromonas
Positive	Skeleton	Host identity	seq2318221	2.44343	0.510012	4.47561	2223.4	0.0084	k__Archaea;p__Crenarchaeota;c__Thaumarchaeota;o__Cenarchaeales;f__Cenarchaeaceae;g__Cenarchaeum
Positive	Skeleton	Host identity	seq1470145a	4.11798	0.602202	8.0558	123.232	0.0084	k__Bacteria;p__Chlorobi;c__Chlorobia;o__[Chloroherpetales];f__[Chloroherpetaceae];g__Chloroherpeton
Positive	Skeleton	Host identity	seq2318221	2.94234	0.597256	5.42899	1399.48	0.0084	k__Bacteria;p__Chloroflexi;c__TK17;o__TK18;f__;g__
Negative	Skeleton	Host identity	seq37342	-38.9213	-80.8121	-8.03855	6.79429	0.0084	k__Bacteria;p__Actinobacteria;c__Actinobacteria;o__Actinomycetales;f__Streptomycetaceae;g__Streptomyces
Positive	Skeleton	Host identity	seq70834	2.7459	0.438351	5.28144	410.043	0.0085	k__Archaea;p__Crenarchaeota;c__Thaumarchaeota;o__Cenarchaeales;f__Cenarchaeaceae;Other
Positive	Skeleton	Host identity	seq860622	2.95027	0.341995	5.59717	236.698	0.0086	k__Bacteria;p__Cyanobacteria;c__Nostocophycideae;o__Nostocales;f__Nostocaceae;g__
Positive	Skeleton	Host identity	seq935094	10.8673	3.69369	19.7798	64.589	0.0088	k__Bacteria;p__[Thermi];c__Deinococci;o__Deinococcales;f__Deinococcaceae;g__Deinococcus
Positive	Skeleton	Host identity	seq257597b	10.51	1.61898	20.9226	38.7503	0.0088	k__Bacteria;p__[Thermi];c__Deinococci;o__Deinococcales;f__Deinococcaceae;g__Deinococcus
Positive	Skeleton	Host identity	seq128	42.4987	12.9753	80.3645	6.25948	0.0088	k__Bacteria;p__Actinobacteria;c__Actinobacteria;o__Actinomycetales;f__Streptomycetaceae;g__Streptomyces
Positive	Skeleton	Host identity	seq155928	6.82165	0.942068	12.951	52.8987	0.0089	k__Bacteria;p__Actinobacteria;c__Actinobacteria;o__Actinomycetales;f__Geodermatophilaceae;g__Geodermatophilus
Positive	Skeleton	Host identity	seq128	1.62914	0.392731	2.80882	6400.22	0.0089	k__Bacteria;p__Bacteroidetes;c__Cytophagia;o__Cytophagales;f__[Amoebophilaceae];g__SC3-56
Positive	Skeleton	Host identity	seq150121	8.7483	1.81729	17.0575	51.9172	0.0089	k__Bacteria;p__Bacteroidetes;c__Cytophagia;o__Cytophagales;f__Cyclobacteriaceae;g__
Positive	Skeleton	Host identity	seq387883	2.59075	0.523732	4.66996	4609.6	0.0089	k__Bacteria;p__Bacteroidetes;c__Flavobacteriia;o__Flavobacteriales;f__Cryomorphaceae;g__Fluviicola
Positive	Skeleton	Host identity	seq484979	14.9095	8.21621	22.7855	33.8445	0.009	k__Bacteria;p__Actinobacteria;c__Actinobacteria;o__Actinomycetales;f__Geodermatophilaceae;g__Geodermatophilus
Positive	Skeleton	Host identity	seq221970	51.41	15.5211	96.7979	7.08119	0.009	k__Bacteria;p__Actinobacteria;c__Actinobacteria;o__Actinomycetales;f__Streptomycetaceae;g__Streptomyces
Positive	Skeleton	Host identity	seq935094	3.10538	0.626417	5.54912	1325.94	0.0091	k__Bacteria;p__Actinobacteria;c__Rubrobacteria;o__Rubrobacterales;f__Rubrobacteraceae;g__Rubrobacter
Positive	Skeleton	Host identity	seq260576	2.15078	0.511232	3.72698	4274.25	0.0091	k__Bacteria;p__Cyanobacteria;c__Gloeobacterophycideae;o__Gloeobacterales;f__Gloeobacteraceae;g__Gloeobacter
Negative	Skeleton	Host identity	seq71174	-1.22766	-2.12489	-0.375562	791.179	0.0092	k__Bacteria;p__Bacteroidetes;c__Flavobacteriia;o__Flavobacteriales;f__Flavobacteriaceae;g__
Positive	Skeleton	Host identity	seq181992	2.29264	0.488476	4.14408	2474.7	0.0092	k__Bacteria;p__Acidobacteria;c__Acidobacteria-6;o__iii1-15;f__;g__
Positive	Skeleton	Host identity	seq257597b	10.8003	5.39832	17.3193	80.7343	0.0093	k__Bacteria;p__Actinobacteria;c__Actinobacteria;o__Actinomycetales;f__Geodermatophilaceae;g__Geodermatophilus
Positive	Skeleton	Host identity	seq150121	6.28667	0.878254	12.8555	79.9046	0.0093	k__Bacteria;p__Actinobacteria;c__Actinobacteria;o__Actinomycetales;f__Micrococcaceae;g__Arthrobacter
Positive	Skeleton	Host identity	seq260723	4.46114	0.870196	8.40991	218.002	0.0093	k__Bacteria;p__Actinobacteria;c__Actinobacteria;o__Actinomycetales;f__Nocardioidaceae;g__
Positive	Skeleton	Host identity	seq150121	1.61178	0.388138	2.91514	4797.02	0.0094	k__Bacteria;p__Actinobacteria;c__Actinobacteria;o__Actinomycetales;f__Mycobacteriaceae;g__Mycobacterium
Positive	Skeleton	Host identity	seq37342	4.9462	1.28318	8.67391	412.084	0.0094	k__Bacteria;p__Actinobacteria;c__Rubrobacteria;o__Rubrobacterales;f__Rubrobacteraceae;g__Rubrobacter
Positive	Skeleton	Host identity	seq181992	2.06098	0.344567	3.70602	6795.49	0.0097	k__Archaea;p__Crenarchaeota;c__Thaumarchaeota;o__Cenarchaeales;f__Cenarchaeaceae;g__
Positive	Skeleton	Host identity	seq71174	1.63202	0.231648	3.05938	693.588	0.0097	k__Bacteria;p__AncK6;c__;o__;f__;g__
Positive	Skeleton	Host identity	seq860622	2.65865	0.822859	4.71546	261.529	0.0098	k__Bacteria;p__Acidobacteria;c__PAUC37f;o__;f__;g__
Positive	Skeleton	Host identity	seq94759	1.98742	0.436771	3.51308	4401.28	0.0099	k__Bacteria;p__Actinobacteria;c__Acidimicrobiia;o__Acidimicrobiales;f__OCS155;g__
Positive	Skeleton	Host identity	seq935094	1.91185	0.442498	3.34868	12017.8	0.01	k__Bacteria;p__Bacteroidetes;c__Flavobacteriia;o__Flavobacteriales;f__Flavobacteriaceae;g__Flavobacterium
Negative	Skeleton	Host identity	seq257597b	-3.08657	-6.04685	-0.433189	2834.12	0.0101	k__Bacteria;p__Bacteroidetes;c__Cytophagia;o__Cytophagales;f__Flammeovirgaceae;g__Roseivirga
Positive	Skeleton	Host identity	seq89163a	3.11201	1.04413	5.40094	403.447	0.0102	k__Bacteria;p__Chloroflexi;c__Ktedonobacteria;o__TK10;f__;g__
Positive	Skeleton	Host identity	seq469117	2.54517	0.537173	4.53381	4827.63	0.0103	k__Bacteria;p__Actinobacteria;c__Thermoleophilia;o__Solirubrobacterales;f__;g__
Positive	Skeleton	Host identity	seq155791	2.09845	0.635108	3.66051	3288.4	0.0103	k__Bacteria;p__Bacteroidetes;c__Cytophagia;o__Cytophagales;f__[Amoebophilaceae];g__SC3-56
Positive	Skeleton	Host identity	seq484979	11.9535	3.9535	18.2052	50.0911	0.0103	k__Bacteria;p__Bacteroidetes;c__Cytophagia;o__Cytophagales;f__Cytophagaceae;g__Spirosoma
Positive	Skeleton	Host identity	seq155791	1.84875	0.500533	3.24318	2420.78	0.0104	k__Bacteria;p__Bacteroidetes;c__Cytophagia;o__Cytophagales;f__[Amoebophilaceae];g__
Positive	Skeleton	Host identity	seq70834	1.89789	0.462279	3.30535	5054.44	0.0105	k__Bacteria;p__Bacteroidetes;c__Bacteroidia;o__Bacteroidales;f__;g__
Positive	Skeleton	Host identity	seq291421	3.94453	0.9222	7.02135	1433.02	0.0107	k__Bacteria;p__[Thermi];c__Deinococci;o__Deinococcales;f__Trueperaceae;g__Truepera
Positive	Skeleton	Host identity	seq76488	2.79106	0.901852	4.70208	2178.43	0.0109	k__Bacteria;p__Bacteroidetes;c__Bacteroidia;o__Bacteroidales;f__;g__
Positive	Skeleton	Host identity	seq2333580	7.69345	3.7617	12.083	138.232	0.011	k__Bacteria;p__Bacteroidetes;c__Flavobacteriia;o__Flavobacteriales;f__Flavobacteriaceae;g__Aquimarina
Negative	Skeleton	Host identity	seq71174	-1.60113	-2.6899	-0.50678	10052.1	0.0111	k__Bacteria;p__Bacteroidetes;c__Flavobacteriia;o__Flavobacteriales;f__Flavobacteriaceae;g__Flavobacterium
Negative	Skeleton	Host identity	seq860622	-1.6614	-2.96139	-0.453531	14165	0.0111	k__Bacteria;p__Chlamydiae;c__Chlamydiia;o__Chlamydiales;f__;g__
Positive	Skeleton	Host identity	seq89163a	3.20708	0.757994	6.19395	220.583	0.0114	k__Bacteria;p__Bacteroidetes;c__Flavobacteriia;o__Flavobacteriales;f__Flavobacteriaceae;g__Aquimarina
Positive	Skeleton	Host identity	seq2333580	3.31217	1.09203	5.55285	1152.84	0.0115	k__Bacteria;p__Acidobacteria;c__Sva0725;o__Sva0725;f__;g__
Positive	Skeleton	Host identity	seq128	1.94939	0.196125	3.79695	413.048	0.0115	k__Bacteria;p__Chloroflexi;c__S085;o__;f__;g__
Positive	Skeleton	Host identity	seq387883	3.02293	0.742036	5.17711	1097.31	0.0116	k__Bacteria;p__Acidobacteria;c__[Chloracidobacteria];o__RB41;f__Ellin6075;g__
Positive	Skeleton	Host identity	seq181992	1.87973	0.294867	3.52993	1403.77	0.0116	k__Bacteria;p__Acidobacteria;c__Acidobacteria-6;o__BPC015;f__;g__
Positive	Skeleton	Host identity	seq233836	2.8975	0.594106	5.25102	986.34	0.0118	k__Bacteria;p__Actinobacteria;c__Actinobacteria;o__Actinomycetales;f__Nocardioidaceae;g__
Positive	Skeleton	Host identity	seq1885979	2.57364	0.785531	4.36818	5543.89	0.0118	k__Bacteria;p__Cyanobacteria;c__Synechococcophycideae;o__Pseudanabaenales;f__Pseudanabaenaceae;g__Leptolyngbya
Positive	Skeleton	Host identity	seq181992	2.45032	0.368904	4.43061	1903.3	0.0119	k__Archaea;p__[Parvarchaeota];c__[Parvarchaea];o__WCHD3-30;f__;g__
Positive	Skeleton	Host identity	seq89163a	6.58635	1.34994	12.2928	100.907	0.0119	k__Bacteria;p__Actinobacteria;c__Actinobacteria;o__Actinomycetales;f__Geodermatophilaceae;g__Geodermatophilus
Positive	Skeleton	Host identity	seq233836	3.95317	1.52512	6.64438	691.365	0.012	k__Bacteria;p__[Thermi];c__Deinococci;o__Deinococcales;f__Trueperaceae;g__
Negative	Skeleton	Host identity	seq37342	-1.60812	-2.92928	-0.273364	6433.87	0.0122	k__Bacteria;p__Chloroflexi;c__SAR202;o__;f__;g__
Positive	Skeleton	Host identity	seq469117	3.42551	0.331136	6.75915	353.143	0.0123	k__Archaea;p__Crenarchaeota;c__Thaumarchaeota;o__Cenarchaeales;f__Cenarchaeaceae;Other
Positive	Skeleton	Host identity	seq300224	2.25566	0.363626	4.15638	3026.36	0.0123	k__Bacteria;p__Chloroflexi;c__Anaerolineae;o__S0208;f__;g__
Positive	Skeleton	Host identity	seq128	1.64358	0.296468	2.97158	1778.54	0.0124	k__Bacteria;p__Cyanobacteria;c__4C0d-2;o__YS2;f__;g__
Positive	Skeleton	Host identity	seq860622	1.41625	0.283684	2.59389	2658.74	0.0124	k__Bacteria;p__Cyanobacteria;c__Oscillatoriophycideae;o__Oscillatoriales;f__Phormidiaceae;g__
Positive	Skeleton	Host identity	seq155791	1.65398	0.319387	3.01834	5640.08	0.0125	k__Archaea;p__Crenarchaeota;c__Thaumarchaeota;o__Cenarchaeales;f__Cenarchaeaceae;g__
Positive	Skeleton	Host identity	seq469117	8.88468	0.860265	19.6269	38.2108	0.0125	k__Bacteria;p__Actinobacteria;c__Actinobacteria;o__Actinomycetales;f__Kineosporiaceae;g__
Positive	Skeleton	Host identity	seq15461184	3.29845	0.549801	6.25683	3573.62	0.0126	k__Bacteria;p__Bacteroidetes;c__Cytophagia;o__Cytophagales;f__Flammeovirgaceae;g__Roseivirga
Positive	Skeleton	Host identity	seq860622	1.09565	0.199891	1.98917	9314.47	0.0127	k__Bacteria;p__Chloroflexi;c__SAR202;o__;f__;g__
Positive	Skeleton	Host identity	seq4179602	2.89991	0.403553	5.50323	501.286	0.0128	k__Archaea;p__Crenarchaeota;c__Thaumarchaeota;o__Cenarchaeales;f__Cenarchaeaceae;Other
Positive	Skeleton	Host identity	seq4179602	2.61049	0.366052	5.12192	526.182	0.0129	k__Bacteria;p__Chloroflexi;c__S085;o__;f__;g__
Negative	Skeleton	Host identity	seq150121	-1.37202	-2.37498	-0.393857	1173.04	0.013	k__Bacteria;p__Bacteroidetes;c__Flavobacteriia;o__Flavobacteriales;f__Flavobacteriaceae;g__
Positive	Skeleton	Host identity	seq2127499	3.48046	1.11076	6.04571	372.93	0.0132	k__Bacteria;p__Chloroflexi;c__Ktedonobacteria;o__TK10;f__;g__
Negative	Skeleton	Host identity	seq128	-2.12886	-4.01271	-0.268234	2384.35	0.0133	k__Bacteria;p__Cyanobacteria;c__Gloeobacterophycideae;o__Gloeobacterales;f__Gloeobacteraceae;g__Gloeobacter
Positive	Skeleton	Host identity	seq37344	4.2261	1.55677	7.11533	931.449	0.0135	k__Bacteria;p__Actinobacteria;c__Actinobacteria;o__Actinomycetales;f__;g__
Positive	Skeleton	Host identity	seq221970	2.03642	0.325179	3.74552	4470.09	0.0135	k__Bacteria;p__Actinobacteria;c__Thermoleophilia;o__Gaiellales;f__Gaiellaceae;g__
Positive	Skeleton	Host identity	seq221970	4.45054	0.712815	8.59905	214.467	0.0137	k__Bacteria;p__Actinobacteria;c__Actinobacteria;o__Actinomycetales;f__Microbacteriaceae;g__
Positive	Skeleton	Host identity	seq150121	4.29913	0.571239	8.13055	402.094	0.0138	k__Bacteria;p__Actinobacteria;c__Actinobacteria;o__Actinomycetales;f__Geodermatophilaceae;g__Modestobacter
Positive	Skeleton	Host identity	seq128	1.5014	0.416701	2.63979	10248.6	0.014	k__Bacteria;p__Bacteroidetes;c__Bacteroidia;o__Bacteroidales;f__;g__
Positive	Skeleton	Host identity	seq935094	4.63406	1.62716	7.81687	284.96	0.0141	k__Bacteria;p__Bacteroidetes;c__Flavobacteriia;o__Flavobacteriales;f__[Weeksellaceae];g__Chryseobacterium
Positive	Skeleton	Host identity	seq257597b	6.07785	2.59038	9.58921	139.131	0.0142	k__Bacteria;p__Bacteroidetes;c__Flavobacteriia;o__Flavobacteriales;f__[Weeksellaceae];g__Chryseobacterium
Positive	Skeleton	Host identity	seq128	2.08949	0.260048	4.08627	409.338	0.0143	k__Archaea;p__Crenarchaeota;c__Thaumarchaeota;o__Cenarchaeales;f__Cenarchaeaceae;Other
Positive	Skeleton	Host identity	seq1470145a	2.00925	0.390133	3.60654	5054.38	0.0145	k__Bacteria;p__Bacteroidetes;c__Cytophagia;o__Cytophagales;f__[Amoebophilaceae];g__
Positive	Skeleton	Host identity	seq2127499	3.15599	0.912899	5.64354	272.733	0.0148	k__Bacteria;p__Acidobacteria;c__PAUC37f;o__;f__;g__
Positive	Skeleton	Host identity	seq181992	1.79848	0.28853	3.33879	4999.78	0.0151	k__Bacteria;p__Chloroflexi;c__SAR202;o__;f__;g__
Negative	Skeleton	Host identity	seq2127499	-2.61689	-4.8522	-0.551768	5430.53	0.0151	k__Bacteria;p__Bacteroidetes;c__Flavobacteriia;o__Flavobacteriales;f__Flavobacteriaceae;g__Flavobacterium
Positive	Skeleton	Host identity	seq221970	3.15477	0.543705	5.78447	1623.25	0.0152	k__Bacteria;p__Actinobacteria;c__Actinobacteria;o__Actinomycetales;f__Micrococcaceae;g__Micrococcus
Positive	Skeleton	Host identity	seq260723	5.53425	0.827711	10.6639	142.758	0.0152	k__Bacteria;p__Bacteroidetes;c__Cytophagia;o__Cytophagales;f__Cytophagaceae;g__Dyadobacter
Positive	Skeleton	Host identity	seq155791	5.2398	0.135842	11.047	127.387	0.0155	k__Bacteria;p__Chlorobi;c__Chlorobia;o__[Chloroherpetales];f__[Chloroherpetaceae];g__Chloroherpeton
Positive	Skeleton	Host identity	seq89163a	2.30859	0.956994	3.69007	400.863	0.0155	k__Bacteria;p__Cyanobacteria;c__Oscillatoriophycideae;o__Chroococcales;f__Xenococcaceae;g__
Positive	Skeleton	Host identity	seq1227155	2.23733	0.461327	4.09567	2188.16	0.0155	k__Bacteria;p__Cyanobacteria;c__Oscillatoriophycideae;o__Oscillatoriales;f__Phormidiaceae;g__
Positive	Skeleton	Host identity	seq155928	9.8199	1.95496	19.9864	46.3285	0.0158	k__Archaea;p__Euryarchaeota;c__Halobacteria;o__Halobacteriales;f__Halobacteriaceae;Other
Negative	Skeleton	Host identity	seq71174	-3.66407	-6.28347	-0.815186	702.643	0.0159	k__Bacteria;p__Bacteroidetes;c__Cytophagia;o__Cytophagales;f__Flammeovirgaceae;g__Flammeovirga
Positive	Skeleton	Host identity	seq2318221	2.02209	0.330949	3.82966	5823.9	0.0159	k__Archaea;p__Crenarchaeota;c__Thaumarchaeota;o__Cenarchaeales;f__Cenarchaeaceae;g__
Positive	Skeleton	Host identity	seq1885979	9.04001	1.49423	16.5964	46.2155	0.016	k__Bacteria;p__Actinobacteria;c__Actinobacteria;o__Actinomycetales;f__Dermabacteraceae;g__Brachybacterium
Positive	Skeleton	Host identity	seq128	1.39465	0.221946	2.55929	1367.59	0.0162	k__Bacteria;p__Acidobacteria;c__Holophagae;o__Holophagales;f__;g__
Positive	Skeleton	Host identity	seq30680b	2.68054	0.372689	4.90531	4680.85	0.0163	k__Bacteria;p__Cyanobacteria;c__Gloeobacterophycideae;o__Gloeobacterales;f__Gloeobacteraceae;g__Gloeobacter
Positive	Skeleton	Host identity	seq511510	4.50798	0.609787	8.43311	417.264	0.0164	k__Bacteria;p__Actinobacteria;c__Actinobacteria;o__Actinomycetales;f__Micrococcaceae;g__Kocuria
Positive	Skeleton	Host identity	seq30680d	12.675	2.87219	24.6721	25.152	0.0164	k__Bacteria;p__Chloroflexi;c__Chloroflexi;o__Chloroflexales;f__[Chlorothrixaceae];g__Candidatus Chlorothrix
Positive	Skeleton	Host identity	seq94759	5.19333	0.276112	10.8139	60.8096	0.0165	k__Bacteria;p__Bacteroidetes;c__Sphingobacteriia;o__Sphingobacteriales;f__Sphingobacteriaceae;g__Sphingobacterium
Positive	Skeleton	Host identity	seq30680a	2.45125	0.315791	4.55011	3867.52	0.0167	k__Bacteria;p__Chlamydiae;c__Chlamydiia;o__Chlamydiales;f__Simkaniaceae;Other
Positive	Skeleton	Host identity	seq89163a	1.58487	0.214584	2.95715	3549.91	0.0168	k__Bacteria;p__Acidobacteria;c__Acidobacteria-6;o__iii1-15;f__;g__
Positive	Skeleton	Host identity	seq89163a	3.20816	0.251632	6.36625	281.084	0.0169	k__Archaea;p__Euryarchaeota;c__Halobacteria;o__Halobacteriales;f__Halobacteriaceae;g__Halococcus
Positive	Skeleton	Host identity	seq150121	6.31806	2.27191	11.0296	170.966	0.0169	k__Bacteria;p__Actinobacteria;c__Actinobacteria;o__Actinomycetales;f__Actinomycetaceae;g__Actinomyces
Positive	Skeleton	Host identity	seq4179602	2.389	0.0697014	4.64058	749.672	0.0169	k__Bacteria;p__Bacteroidetes;c__Sphingobacteriia;o__Sphingobacteriales;f__NS11-12;g__
Negative	Skeleton	Host identity	seq76488	-2.42609	-4.53762	-0.396107	11014.2	0.0171	k__Bacteria;p__Bacteroidetes;c__Cytophagia;o__Cytophagales;f__[Amoebophilaceae];g__SC3-56
Negative	Skeleton	Host identity	seq181992	-2.54993	-4.6746	-0.374666	14478.8	0.0171	k__Bacteria;p__Chlamydiae;c__Chlamydiia;o__Chlamydiales;f__;g__
Positive	Skeleton	Host identity	seq37344	2.48978	0.5226	4.50816	1227.66	0.0173	k__Bacteria;p__Bacteroidetes;c__[Saprospirae];o__[Saprospirales];f__Chitinophagaceae;g__
Positive	Skeleton	Host identity	seq155928	1.89422	0.27148	3.42759	1114.42	0.0173	k__Bacteria;p__Cyanobacteria;c__Oscillatoriophycideae;o__Oscillatoriales;f__Phormidiaceae;g__
Negative	Skeleton	Host identity	seq150121	-1.7328	-3.05412	-0.418904	1427.77	0.0175	k__Bacteria;p__Bacteroidetes;c__Cytophagia;o__Cytophagales;f__[Amoebophilaceae];g__
Negative	Skeleton	Host identity	seq76488	-2.41847	-4.50408	-0.437271	6092.42	0.0177	k__Bacteria;p__Actinobacteria;c__Acidimicrobiia;o__Acidimicrobiales;f__TK06;g__
Positive	Skeleton	Host identity	seq181992	2.5879	0.477763	4.76975	4586.88	0.0177	k__Bacteria;p__Chlorobi;c__Chlorobia;o__Chlorobiales;f__Chlorobiaceae;g__Prosthecochloris
Negative	Skeleton	Host identity	seq128	-2.35597	-4.87187	-0.173732	901.178	0.0178	k__Bacteria;p__Cyanobacteria;c__;o__;f__;g__
Positive	Skeleton	Host identity	seq2318221	3.25865	0.348595	6.42589	524.555	0.0184	k__Bacteria;p__Chloroflexi;c__Ktedonobacteria;o__TK10;f__;g__
Positive	Skeleton	Host identity	seq2318221	2.15324	0.308662	3.9291	7949.04	0.0185	k__Bacteria;p__Bacteroidetes;c__[Rhodothermi];o__[Rhodothermales];f__[Balneolaceae];g__Balneola
Positive	Skeleton	Host identity	seq155791	2.19751	0.36355	4.30703	703.363	0.0186	k__Bacteria;p__AncK6;c__;o__;f__;g__
Positive	Skeleton	Host identity	seq128	1.70971	0.0887841	3.45126	517.642	0.0186	k__Bacteria;p__Bacteroidetes;c__Sphingobacteriia;o__Sphingobacteriales;f__NS11-12;g__
Positive	Skeleton	Host identity	seq1227155	2.18175	0.324991	4.04144	11772.4	0.0187	k__Archaea;p__[Parvarchaeota];c__[Parvarchaea];o__WCHD3-30;f__;g__
Positive	Skeleton	Host identity	seq71174	1.29708	0.565985	2.11412	367.749	0.0187	k__Bacteria;p__Chloroflexi;c__Anaerolineae;o__GCA004;f__;g__
Positive	Skeleton	Host identity	seq15461184	2.44903	0.247359	4.64076	4069.21	0.019	k__Bacteria;p__Bacteroidetes;c__Flavobacteriia;o__Flavobacteriales;f__Cryomorphaceae;g__Fluviicola
Positive	Skeleton	Host identity	seq150121	11.0184	2.00424	23.8402	52.3646	0.0191	k__Bacteria;p__Acidobacteria;c__Acidobacteriia;o__Acidobacteriales;f__Acidobacteriaceae;g__Terriglobus
Positive	Skeleton	Host identity	seq386520	5.45027	0.387496	10.2483	736.871	0.0192	k__Bacteria;p__Bacteroidetes;c__Flavobacteriia;o__Flavobacteriales;f__[Weeksellaceae];g__Chryseobacterium
Positive	Skeleton	Host identity	seq860622	1.35245	0.204065	2.5501	4202.98	0.0194	k__Bacteria;p__Actinobacteria;c__Acidimicrobiia;o__Acidimicrobiales;f__TK06;g__
Positive	Skeleton	Host identity	seq260576	1.9725	0.340794	3.63916	1465.84	0.0194	k__Bacteria;p__Cyanobacteria;c__Oscillatoriophycideae;o__Oscillatoriales;f__Phormidiaceae;g__
Positive	Skeleton	Host identity	seq37342	2.82741	0.378234	5.48612	559.109	0.0195	k__Bacteria;p__Bacteroidetes;c__Flavobacteriia;o__Flavobacteriales;f__[Weeksellaceae];g__Chryseobacterium
Negative	Skeleton	Host identity	seq2318221	-2.8115	-5.73077	-0.277567	3347.88	0.0196	k__Bacteria;p__Chlamydiae;c__Chlamydiia;o__Chlamydiales;Other;Other
Positive	Skeleton	Host identity	seq1227155	8.74352	1.20634	17.0221	42.6902	0.0196	k__Bacteria;p__Bacteroidetes;c__Bacteroidia;o__Bacteroidales;f__Porphyromonadaceae;g__Porphyromonas
Positive	Skeleton	Host identity	seq860622	1.43763	0.124265	2.68048	1304.08	0.02	k__Bacteria;p__Chloroflexi;c__TK17;o__mle1-48;f__;g__
Positive	Skeleton	Host identity	seq257597a	4.65446	0.576758	8.36117	358.93	0.0201	k__Bacteria;p__Actinobacteria;c__Actinobacteria;o__Actinomycetales;f__Micrococcaceae;g__Kocuria
Positive	Skeleton	Host identity	seq30680d	1.94008	0.279321	3.62881	4884.21	0.0202	k__Bacteria;p__Bacteroidetes;c__Cytophagia;o__Cytophagales;f__[Amoebophilaceae];g__
Positive	Skeleton	Host identity	seq89163a	6.57633	0.805668	14.409	53.3415	0.0203	k__Bacteria;p__[Thermi];c__Deinococci;o__Deinococcales;f__Deinococcaceae;g__Deinococcus
Positive	Skeleton	Host identity	seq181992	2.32235	0.255514	4.49602	536.959	0.0203	k__Bacteria;p__AncK6;c__;o__;f__;g__
Positive	Skeleton	Host identity	seq260576	6.27463	1.15605	11.6468	105.586	0.0203	k__Bacteria;p__Bacteroidetes;c__Cytophagia;o__Cytophagales;f__Cytophagaceae;g__Spirosoma
Positive	Skeleton	Host identity	seq469117	2.27569	0.311524	4.17764	2867.91	0.0204	k__Bacteria;p__Chloroflexi;c__TK17;o__mle1-48;f__;g__
Positive	Skeleton	Host identity	seq260723	7.23977	0.7859	14.3187	183.327	0.0205	k__Bacteria;p__Bacteroidetes;c__Sphingobacteriia;o__Sphingobacteriales;f__Sphingobacteriaceae;g__
Positive	Skeleton	Host identity	seq2127499	1.56424	0.235334	2.97538	2805.13	0.0206	k__Bacteria;p__Acidobacteria;c__Solibacteres;o__Solibacterales;f__PAUC26f;g__
Negative	Skeleton	Host identity	seq233836	-2.68953	-5.2392	-0.402865	1818.91	0.0207	k__Bacteria;p__Cyanobacteria;c__Oscillatoriophycideae;o__Chroococcales;f__Xenococcaceae;g__
Positive	Skeleton	Host identity	seq257597b	3.41841	0.400378	6.49766	422.14	0.0208	k__Bacteria;p__Actinobacteria;c__Actinobacteria;o__Actinomycetales;Other;Other
Positive	Skeleton	Host identity	seq257597b	1.89151	0.323764	3.52446	1010.23	0.0208	k__Bacteria;p__Bacteroidetes;c__Sphingobacteriia;o__Sphingobacteriales;f__;g__
Positive	Skeleton	Host identity	seq860622	3.13304	0.071566	6.88302	73.6313	0.0208	k__Bacteria;p__Chlorobi;c__Chlorobia;o__[Chloroherpetales];f__[Chloroherpetaceae];g__Chloroherpeton
Positive	Skeleton	Host identity	seq76488	1.70025	0.295429	3.20632	951.969	0.0208	k__Bacteria;p__Chloroflexi;c__Anaerolineae;o__GCA004;f__;g__
Negative	Skeleton	Host identity	seq260576	-2.64958	-5.24741	-0.0818503	2789.42	0.0208	k__Bacteria;p__Acidobacteria;c__Sva0725;o__Sva0725;f__;g__
Positive	Skeleton	Host identity	seq1885979	2.97347	0.456304	5.66315	720.309	0.0209	k__Bacteria;p__Actinobacteria;c__Actinobacteria;o__Actinomycetales;f__Nocardioidaceae;g__
Positive	Skeleton	Host identity	seq257597b	4.58395	0.898184	7.76545	241.811	0.0211	k__Bacteria;p__Actinobacteria;c__Actinobacteria;o__Actinomycetales;f__;g__
Positive	Skeleton	Host identity	seq89163a	8.27286	1.4871	15.2049	69.001	0.0211	k__Bacteria;p__Actinobacteria;c__Actinobacteria;o__Actinomycetales;f__Geodermatophilaceae;Other
Positive	Skeleton	Host identity	seq155791	1.95916	0.288947	3.87023	659.966	0.0211	k__Bacteria;p__Chloroflexi;c__Anaerolineae;o__CFB-26;f__;g__
Positive	Skeleton	Host identity	seq70834	1.65449	0.243521	3.08181	1172.3	0.0212	k__Bacteria;p__Bacteroidetes;c__Cytophagia;o__Cytophagales;f__Flammeovirgaceae;g__Roseivirga
Positive	Skeleton	Host identity	seq257597b	8.75863	1.90272	15.8095	106.391	0.0214	k__Bacteria;p__Bacteroidetes;c__Bacteroidia;o__Bacteroidales;f__Porphyromonadaceae;g__Porphyromonas
Positive	Skeleton	Host identity	seq89163a	1.501	0.222674	2.83084	4773.25	0.0215	k__Bacteria;p__Cyanobacteria;c__Gloeobacterophycideae;o__Gloeobacterales;f__Gloeobacteraceae;g__Gloeobacter
Positive	Skeleton	Host identity	seq37344	2.34732	0.387531	4.38087	6373.59	0.0216	k__Bacteria;p__Cyanobacteria;c__Synechococcophycideae;o__Pseudanabaenales;f__Pseudanabaenaceae;g__Leptolyngbya
Negative	Skeleton	Host identity	seq860622	-1.42567	-2.63024	-0.209058	15141.8	0.0219	k__Bacteria;p__Bacteroidetes;c__Flavobacteriia;o__Flavobacteriales;f__Flavobacteriaceae;g__Flavobacterium
Negative	Skeleton	Host identity	seq128	-1.65945	-3.02725	-0.315522	2827.15	0.0219	k__Bacteria;p__Chlamydiae;c__Chlamydiia;o__Chlamydiales;f__Simkaniaceae;Other
Positive	Skeleton	Host identity	seq37342	2.31223	0.613106	3.9296	552.042	0.0219	k__Bacteria;p__Acidobacteria;c__[Chloracidobacteria];o__RB41;f__Ellin6075;g__
Positive	Skeleton	Host identity	seq15461184	3.01324	0.14039	5.98239	3868.72	0.0221	k__Bacteria;p__Bacteroidetes;c__Cytophagia;o__Cytophagales;f__[Amoebophilaceae];g__SC3-56
Positive	Skeleton	Host identity	seq128	7.11271	0.216349	15.5617	27.0202	0.0222	k__Bacteria;p__Actinobacteria;c__Actinobacteria;o__Actinomycetales;f__Cellulomonadaceae;g__Oerskovia
Negative	Skeleton	Host identity	seq257597a	-3.08552	-5.92576	-0.361915	588.891	0.0225	k__Bacteria;p__Bacteroidetes;c__Cytophagia;o__Cytophagales;f__Flammeovirgaceae;g__
Positive	Skeleton	Host identity	seq860622	10.054	0.527335	22.7119	27.3828	0.0225	k__Bacteria;p__Actinobacteria;c__Actinobacteria;o__Actinomycetales;f__Kineosporiaceae;g__
Positive	Skeleton	Host identity	seq89163b	1.74579	0.200664	3.30276	6514.59	0.0226	k__Bacteria;p__Acidobacteria;c__Solibacteres;o__Solibacterales;f__PAUC26f;g__
Positive	Skeleton	Host identity	seq71174	1.06427	0.0790528	1.97875	4474.43	0.0226	k__Bacteria;p__Actinobacteria;c__Thermoleophilia;o__Gaiellales;f__;g__
Positive	Skeleton	Host identity	seq30680c	4.84617	0.75038	8.70993	1050.14	0.0227	k__Bacteria;p__Bacteroidetes;c__Flavobacteriia;o__Flavobacteriales;f__[Weeksellaceae];g__Chryseobacterium
Positive	Skeleton	Host identity	seq30680c	5.3909	0.8114	10.0986	286.987	0.023	k__Bacteria;p__Actinobacteria;c__Actinobacteria;o__Actinomycetales;f__Micrococcaceae;g__Rothia
Positive	Skeleton	Host identity	seq291421	2.94074	0.332481	5.78772	3481.71	0.023	k__Bacteria;p__Bacteroidetes;c__Cytophagia;o__Cytophagales;f__Flammeovirgaceae;g__Roseivirga
Positive	Skeleton	Host identity	seq150121	6.25147	1.48114	11.6407	290.219	0.0232	k__Bacteria;p__Bacteroidetes;c__Bacteroidia;o__Bacteroidales;f__Porphyromonadaceae;g__Porphyromonas
Negative	Skeleton	Host identity	seq76488	-2.95182	-5.73313	-0.434599	1430.01	0.0236	k__Bacteria;p__Chloroflexi;c__TK17;o__TK18;f__;g__
Positive	Skeleton	Host identity	seq37344	2.61953	0.30934	4.93535	3916.13	0.0236	k__Bacteria;p__Chloroflexi;c__Thermomicrobia;o__JG30-KF-CM45;f__;g__
Negative	Skeleton	Host identity	seq128	-1.63115	-2.80036	-0.408781	931.151	0.0237	k__Bacteria;p__Bacteroidetes;c__Cytophagia;o__Cytophagales;f__[Amoebophilaceae];g__
Positive	Skeleton	Host identity	seq89163a	2.44796	0.460512	4.72507	343.899	0.0239	k__Bacteria;p__Acidobacteria;c__PAUC37f;o__;f__;g__
Positive	Skeleton	Host identity	seq94759	11.5928	5.32163	19.4065	30.1269	0.024	k__Bacteria;p__Actinobacteria;c__Actinobacteria;o__Actinomycetales;f__Geodermatophilaceae;g__Geodermatophilus
Positive	Skeleton	Host identity	seq233836	2.8547	0.141161	5.56744	644.827	0.0242	k__Bacteria;p__Cyanobacteria;c__Nostocophycideae;o__Nostocales;f__Nostocaceae;g__
Negative	Skeleton	Host identity	seq860622	-2.4995	-4.96116	-0.325765	2262.19	0.0246	k__Bacteria;p__Cyanobacteria;c__4C0d-2;o__MLE1-12;f__;g__
Positive	Skeleton	Host identity	seq2127499	2.4862	0.0325952	4.90824	187.094	0.025	k__Bacteria;p__Bacteroidetes;c__[Saprospirae];o__[Saprospirales];f__;g__
Negative	Skeleton	Host identity	seq128	-2.45413	-5.07974	-0.0436982	716.814	0.0253	k__Bacteria;p__Acidobacteria;c__Acidobacteria-6;o__CCU21;f__;g__
Negative	Skeleton	Host identity	seq221970	-2.93981	-5.81721	-0.0688131	5052.69	0.0253	k__Bacteria;p__Bacteroidetes;c__Flavobacteriia;o__Flavobacteriales;f__Flavobacteriaceae;g__Flavobacterium
Negative	Skeleton	Host identity	seq37342	-2.76544	-5.70429	-0.0837088	888.587	0.0255	k__Bacteria;p__Chloroflexi;c__TK17;o__mle1-48;f__;g__
Positive	Skeleton	Host identity	seq300224	2.89145	0.260898	5.81946	223.099	0.0255	k__Bacteria;p__Bacteroidetes;c__[Saprospirae];o__[Saprospirales];f__;g__
Positive	Skeleton	Host identity	seq2127499	2.33596	0.74922	4.07509	486.752	0.0255	k__Bacteria;p__Cyanobacteria;c__Oscillatoriophycideae;o__Chroococcales;f__Xenococcaceae;g__
Positive	Skeleton	Host identity	seq2318221	1.82239	0.283409	3.47406	12425.7	0.0256	k__Bacteria;p__Bacteroidetes;c__Cytophagia;o__Cytophagales;f__Flammeovirgaceae;g__Roseivirga
Negative	Skeleton	Host identity	seq260723	-2.74176	-5.56151	-0.135132	4399.57	0.0257	k__Bacteria;p__Cyanobacteria;c__Oscillatoriophycideae;o__Oscillatoriales;f__Phormidiaceae;g__
Positive	Skeleton	Host identity	seq30680b	2.09785	0.187605	4.05556	4785.05	0.0257	k__Bacteria;p__Bacteroidetes;c__Cytophagia;o__Cytophagales;f__[Amoebophilaceae];g__Ucs1325
Positive	Skeleton	Host identity	seq128	1.36073	0.067418	2.54037	952.688	0.0257	k__Bacteria;p__Bacteroidetes;c__Sphingobacteriia;o__Sphingobacteriales;f__;g__
Positive	Skeleton	Host identity	seq260576	1.98013	0.088308	3.66038	1903.47	0.0258	k__Bacteria;p__[Thermi];c__Deinococci;o__Deinococcales;f__Trueperaceae;g__Truepera
Negative	Skeleton	Host identity	seq155928	-1.48477	-2.77581	-0.162949	4008.88	0.0259	k__Archaea;p__Crenarchaeota;c__Thaumarchaeota;o__Cenarchaeales;f__Cenarchaeaceae;g__Nitrosopumilus
Positive	Skeleton	Host identity	seq155928	2.96496	0.150643	6.027	371.196	0.0259	k__Bacteria;p__Actinobacteria;c__Actinobacteria;o__Actinomycetales;f__Micrococcaceae;g__
Positive	Skeleton	Host identity	seq257597b	1.78658	0.220514	3.37526	15586.1	0.0259	k__Bacteria;p__Chlamydiae;c__Chlamydiia;o__Chlamydiales;f__;g__
Positive	Skeleton	Host identity	seq221970	4.27433	0.86836	7.82356	206.017	0.0261	k__Bacteria;p__Bacteroidetes;c__Flavobacteriia;o__Flavobacteriales;f__[Weeksellaceae];g__Chryseobacterium
Negative	Skeleton	Host identity	seq71174	-0.710745	-1.35718	-0.100867	13447	0.0263	k__Bacteria;p__Bacteroidetes;c__Flavobacteriia;o__Flavobacteriales;f__;g__
Positive	Skeleton	Host identity	seq299741	2.40997	0.189774	4.61627	6460.76	0.0264	k__Bacteria;p__Bacteroidetes;c__Cytophagia;o__Cytophagales;f__Flammeovirgaceae;g__Persicobacter
Negative	Skeleton	Host identity	seq128	-2.39497	-4.85589	-0.0745795	1022.22	0.0265	k__Bacteria;p__Cyanobacteria;c__Oscillatoriophycideae;o__Oscillatoriales;f__Phormidiaceae;g__Symploca
Positive	Skeleton	Host identity	seq1227155	2.01139	0.23416	3.8854	9580.16	0.0268	k__Bacteria;p__Bacteroidetes;c__Bacteroidia;o__Bacteroidales;f__;g__
Positive	Skeleton	Host identity	seq860622	3.32978	0.158899	7.02775	93.2308	0.0268	k__Bacteria;p__Bacteroidetes;c__Cytophagia;o__Cytophagales;f__Cytophagaceae;g__Dyadobacter
Positive	Skeleton	Host identity	seq1470145a	2.04455	0.224164	3.86832	10384.7	0.0272	k__Bacteria;p__Bacteroidetes;c__Cytophagia;o__Cytophagales;f__[Amoebophilaceae];g__SC3-56
Positive	Skeleton	Host identity	seq30680a	5.82847	0.875285	10.2239	151.315	0.0272	k__Bacteria;p__Cyanobacteria;c__Nostocophycideae;o__Stigonematales;f__Rivulariaceae;g__Rivularia
Positive	Skeleton	Host identity	seq1017684	3.84111	0.183303	7.43347	1346.8	0.0273	k__Bacteria;p__Actinobacteria;c__Actinobacteria;o__Actinomycetales;f__;g__
Negative	Skeleton	Host identity	seq860622	-1.645	-3.08081	-0.220296	6088.23	0.0274	k__Archaea;p__Euryarchaeota;c__Thermoplasmata;o__E2;f__Marine group II;g__
Positive	Skeleton	Host identity	seq221970	9.08588	0.978113	19.8862	45.5131	0.0274	k__Bacteria;p__[Thermi];c__Deinococci;o__Deinococcales;f__Deinococcaceae;g__Deinococcus
Positive	Skeleton	Host identity	seq89163a	1.68849	0.19304	3.25473	2403.42	0.0278	k__Bacteria;p__Chloroflexi;c__TK17;o__TK18;f__;g__
Positive	Skeleton	Host identity	seq181992	2.46015	0.136046	5.10899	160.344	0.0279	k__Bacteria;p__Acidobacteria;c__Acidobacteria-6;o__CCU21;f__;g__
Positive	Skeleton	Host identity	seq71174	10.5832	3.01975	20.9495	29.4915	0.0279	k__Bacteria;p__Chloroflexi;c__Chloroflexi;o__Chloroflexales;f__[Chlorothrixaceae];g__Candidatus Chlorothrix
Positive	Skeleton	Host identity	seq860622	1.92623	0.0361198	3.92946	298.802	0.0283	k__Bacteria;p__Chloroflexi;c__Chloroflexi;o__Chloroflexales;f__[Chlorothrixaceae];g__
Positive	Skeleton	Host identity	seq150121	7.06075	0.492661	13.8274	129.403	0.0284	k__Bacteria;p__Actinobacteria;c__Actinobacteria;o__Actinomycetales;f__Geodermatophilaceae;Other
Positive	Skeleton	Host identity	seq150121	3.94786	0.811606	6.76261	249.745	0.0284	k__Bacteria;p__Actinobacteria;c__Actinobacteria;o__Actinomycetales;f__Micrococcaceae;g__Kocuria
Positive	Skeleton	Host identity	seq221970	1.78125	0.101005	3.40067	5887.11	0.0284	k__Bacteria;p__Bacteroidetes;c__Cytophagia;o__Cytophagales;f__[Amoebophilaceae];g__Ucs1325
Positive	Skeleton	Host identity	seq221970	1.58364	0.183226	3.02674	14311.9	0.029	k__Bacteria;p__Bacteroidetes;c__Flavobacteriia;o__Flavobacteriales;f__Cryomorphaceae;g__
Positive	Skeleton	Host identity	seq860622	4.5768	0.0280408	10.0557	59.7478	0.029	k__Bacteria;p__Bacteroidetes;c__Sphingobacteriia;o__Sphingobacteriales;f__Sphingobacteriaceae;g__Sphingobacterium
Negative	Skeleton	Host identity	seq76488	-1.57708	-3.11879	-0.0436536	1812.9	0.029	k__Bacteria;p__Acidobacteria;c__Acidobacteria-6;o__BPC015;f__;g__
Negative	Skeleton	Host identity	seq94759	-2.49804	-5.01389	-0.202461	6582.32	0.029	k__Bacteria;p__Chlorobi;c__Chlorobia;o__Chlorobiales;f__Chlorobiaceae;g__Prosthecochloris
Positive	Skeleton	Host identity	seq155791	1.67212	0.160283	3.27581	3036.58	0.0293	k__Archaea;p__[Parvarchaeota];c__[Parvarchaea];o__WCHD3-30;f__;g__
Positive	Skeleton	Host identity	seq70834	1.38647	0.148744	2.72583	1312.3	0.0293	k__Bacteria;p__Bacteroidetes;c__Sphingobacteriia;o__Sphingobacteriales;f__;g__
Negative	Skeleton	Host identity	seq257597b	-2.24299	-4.35539	-0.110478	4274.87	0.0294	k__Bacteria;p__Bacteroidetes;c__Bacteroidia;o__Bacteroidales;f__;g__
Positive	Skeleton	Host identity	seq1227155	3.63738	1.29711	6.13787	157.882	0.0294	k__Bacteria;p__Cyanobacteria;c__Synechococcophycideae;o__Pseudanabaenales;f__Pseudanabaenaceae;g__
Positive	Skeleton	Host identity	seq2127499	1.47591	0.251102	2.80796	2076.77	0.0297	k__Archaea;p__Crenarchaeota;c__Thaumarchaeota;o__Cenarchaeales;f__Cenarchaeaceae;g__Nitrosopumilus
Positive	Skeleton	Host identity	seq299741	3.27615	0.296634	6.54744	853.835	0.0297	k__Bacteria;p__Bacteroidetes;c__Cytophagia;o__Cytophagales;f__Flammeovirgaceae;g__Flammeovirga
Positive	Skeleton	Host identity	seq150121	1.5858	0.120737	3.08114	6921.22	0.0298	k__Bacteria;p__Chlamydiae;c__Chlamydiia;o__Chlamydiales;f__;g__
Positive	Skeleton	Host identity	seq1470145b	3.01871	0.373528	5.91429	8398.6	0.0298	k__Bacteria;p__Chlorobi;c__Chlorobia;o__Chlorobiales;f__Chlorobiaceae;g__Prosthecochloris
Positive	Skeleton	Host identity	seq221970	2.62075	0.164835	5.02757	2217.73	0.0299	k__Bacteria;p__Bacteroidetes;c__Cytophagia;o__Cytophagales;f__;g__
Positive	Skeleton	Host identity	seq4179602	5.31819	0.437053	10.252	359.328	0.03	k__Bacteria;p__Actinobacteria;c__Actinobacteria;o__Actinomycetales;f__Geodermatophilaceae;g__Modestobacter
Positive	Skeleton	Host identity	seq860622	5.88444	0.275052	11.8956	53.4069	0.0302	k__Bacteria;p__Actinobacteria;c__Actinobacteria;o__Actinomycetales;f__Propionibacteriaceae;g__Propionibacterium
Positive	Skeleton	Host identity	seq935094	2.25414	0.211634	4.3341	1152.58	0.0304	k__Bacteria;p__[Thermi];c__Deinococci;o__Deinococcales;f__Trueperaceae;g__Truepera
Positive	Skeleton	Host identity	seq386520	2.49833	0.162575	4.9824	2666.81	0.0304	k__Bacteria;p__Cyanobacteria;c__;o__;f__;g__
Positive	Skeleton	Host identity	seq181992	2.49579	0.18624	4.94096	753.698	0.0306	k__Bacteria;p__Bacteroidetes;c__Bacteroidia;o__Bacteroidales;f__SB-1;g__
Positive	Skeleton	Host identity	seq300224	2.88073	0.389988	5.51643	960.134	0.0307	k__Bacteria;p__[Thermi];c__Deinococci;o__Deinococcales;f__Trueperaceae;g__Truepera
Positive	Skeleton	Host identity	seq387883	2.05706	0.150437	3.98794	5019.1	0.0311	k__Archaea;p__Crenarchaeota;c__Thaumarchaeota;o__Cenarchaeales;f__Cenarchaeaceae;g__Cenarchaeum
Positive	Skeleton	Host identity	seq89163a	3.13874	0.389723	5.66893	367.571	0.0313	k__Bacteria;p__Actinobacteria;c__Actinobacteria;o__Actinomycetales;f__;g__
Positive	Skeleton	Host identity	seq71174	1.51967	0.122245	2.98212	3602.92	0.0315	k__Bacteria;p__Chloroflexi;c__Thermomicrobia;o__JG30-KF-CM45;f__;g__
Positive	Skeleton	Host identity	seq76488	1.81203	0.0973756	3.54855	6072.27	0.0316	k__Bacteria;p__Bacteroidetes;c__Flavobacteriia;o__Flavobacteriales;f__Cryomorphaceae;g__Fluviicola
Positive	Skeleton	Host identity	seq128	1.16692	0.109383	2.33977	2963.8	0.032	k__Bacteria;p__Actinobacteria;c__Thermoleophilia;o__Gaiellales;f__;g__
Positive	Skeleton	Host identity	seq37344	1.8463	0.128254	3.55234	9247.22	0.0324	k__Bacteria;p__Actinobacteria;c__Actinobacteria;o__Actinomycetales;f__Mycobacteriaceae;g__Mycobacterium
Positive	Skeleton	Host identity	seq221970	6.59256	0.864876	13.3397	83.1251	0.0326	k__Bacteria;p__Actinobacteria;c__Actinobacteria;o__Actinomycetales;f__Geodermatophilaceae;g__Geodermatophilus
Positive	Skeleton	Host identity	seq128	2.75628	0.714899	4.91194	498.487	0.0327	k__Bacteria;p__[Thermi];c__Deinococci;o__Deinococcales;f__Trueperaceae;g__
Positive	Skeleton	Host identity	seq469117	4.0729	0.19535	8.26426	246.321	0.0327	k__Bacteria;p__Actinobacteria;c__Actinobacteria;o__Actinomycetales;f__Geodermatophilaceae;g__Modestobacter
Positive	Skeleton	Host identity	seq155791	1.7903	0.0203281	3.50536	1925.45	0.0329	k__Archaea;p__Crenarchaeota;c__Thaumarchaeota;o__Cenarchaeales;f__Cenarchaeaceae;Other
Positive	Skeleton	Host identity	seq89163a	6.86582	0.0889498	13.5025	68.6329	0.033	k__Bacteria;p__Actinobacteria;c__Actinobacteria;o__Actinomycetales;f__Propionibacteriaceae;g__Propionibacterium
Positive	Skeleton	Host identity	seq30680b	2.23477	0.0729973	4.46091	3102.42	0.0334	k__Bacteria;p__Cyanobacteria;c__;o__;f__;g__
Positive	Skeleton	Host identity	seq15461184	1.93738	0.0128239	3.97219	2878.98	0.0335	k__Bacteria;p__Bacteroidetes;c__Flavobacteriia;o__Flavobacteriales;f__Cryomorphaceae;g__Crocinitomix
Positive	Skeleton	Host identity	seq30680c	4.17857	0.459267	7.67292	2979.15	0.0341	k__Bacteria;p__Cyanobacteria;c__4C0d-2;o__MLE1-12;f__;g__
Positive	Skeleton	Host identity	seq260723	1.52201	0.0311131	3.02317	5341.63	0.0343	k__Bacteria;p__Actinobacteria;c__Thermoleophilia;o__Gaiellales;f__Gaiellaceae;g__
Negative	Skeleton	Host identity	seq155928	-2.15751	-4.35279	-0.0831814	3650.71	0.0344	k__Bacteria;p__Bacteroidetes;c__Cytophagia;o__Cytophagales;f__Flammeovirgaceae;g__Roseivirga
Positive	Skeleton	Host identity	seq1227155	1.77546	0.0874436	3.56231	4959.5	0.0346	k__Bacteria;p__;c__;o__;f__;g__
Negative	Skeleton	Host identity	seq1885979	-2.7517	-5.40596	-0.132219	2530.79	0.0347	k__Bacteria;p__Bacteroidetes;c__Bacteroidia;o__Bacteroidales;f__;g__
Positive	Skeleton	Host identity	seq181992	1.67871	0.101059	3.37342	2534.12	0.0347	k__Bacteria;p__Acidobacteria;c__Solibacteres;o__Solibacterales;f__PAUC26f;g__
Positive	Skeleton	Host identity	seq28104	2.1645	0.195298	4.24101	5344.85	0.0349	k__Bacteria;p__Bacteroidetes;c__[Rhodothermi];o__[Rhodothermales];f__[Balneolaceae];g__Balneola
Positive	Skeleton	Host identity	seq155791	2.2098	0.0666688	4.53861	437.915	0.0354	k__Bacteria;p__Acidobacteria;c__PAUC37f;o__;f__;g__
Positive	Skeleton	Host identity	seq221970	2.15792	0.185852	4.19186	6832.53	0.0357	k__Bacteria;p__Acidobacteria;c__[Chloracidobacteria];o__RB41;f__Ellin6075;g__
Positive	Skeleton	Host identity	seq233836	2.21934	0.0516864	4.62388	520.384	0.0357	k__Bacteria;p__Chloroflexi;c__S085;o__;f__;g__
Positive	Skeleton	Host identity	seq2333580	3.14644	0.24134	6.1171	1678.17	0.0362	k__Bacteria;p__Bacteroidetes;c__[Rhodothermi];o__[Rhodothermales];f__[Balneolaceae];g__Balneola
Positive	Skeleton	Host identity	seq71174	1.14832	0.0294085	2.26584	3121.76	0.0364	k__Bacteria;p__Caldithrix;c__Caldithrixae;o__Caldithrixales;f__Caldithrixaceae;g__Caldithrix
Positive	Skeleton	Host identity	seq300224	2.21027	0.0359104	4.49463	502.785	0.0368	k__Bacteria;p__Acidobacteria;c__Acidobacteria-6;o__CCU21;f__;g__
Negative	Skeleton	Host identity	seq469117	-2.80297	-5.76009	-0.0120939	3405.75	0.0371	k__Bacteria;p__Bacteroidetes;c__Flavobacteriia;o__Flavobacteriales;f__Flavobacteriaceae;g__Flavobacterium
Negative	Skeleton	Host identity	seq128	-1.67658	-3.2922	-0.098727	5308.33	0.0384	k__Bacteria;p__Cyanobacteria;c__Synechococcophycideae;o__Pseudanabaenales;f__Pseudanabaenaceae;g__Leptolyngbya
Positive	Skeleton	Host identity	seq150121	1.89434	0.0769679	3.73704	2624.85	0.0384	k__Bacteria;p__Chlorobi;c__Chlorobia;o__Chlorobiales;f__Chlorobiaceae;g__Prosthecochloris
Positive	Skeleton	Host identity	seq155791	1.71364	0.0072132	3.44231	884.615	0.0386	k__Bacteria;p__Chloroflexi;c__S085;o__;f__;g__
Positive	Skeleton	Host identity	seq37344	2.49944	0.677557	4.39533	106.233	0.0392	k__Bacteria;p__Actinobacteria;c__Acidimicrobiia;o__Acidimicrobiales;f__C111;g__
Positive	Skeleton	Host identity	seq469117	2.55548	0.113925	4.95121	6208.37	0.0392	k__Bacteria;p__Chlorobi;c__Chlorobia;o__Chlorobiales;f__Chlorobiaceae;g__Prosthecochloris
Positive	Skeleton	Host identity	seq300224	2.02274	0.00501225	4.23433	539.607	0.0394	k__Bacteria;p__Acidobacteria;c__BPC102;o__B110;f__;g__
Positive	Skeleton	Host identity	seq484979	2.76938	0.0673111	5.41903	10850.9	0.04	k__Bacteria;p__Actinobacteria;c__Actinobacteria;o__Actinomycetales;f__Corynebacteriaceae;g__Corynebacterium
Negative	Skeleton	Host identity	seq155928	-1.7227	-3.38914	-0.00648076	9367.43	0.0403	k__Bacteria;p__Bacteroidetes;c__Bacteroidia;o__Bacteroidales;f__;g__
Positive	Skeleton	Host identity	seq2127499	2.39382	0.0476123	4.47468	988.727	0.0406	k__Bacteria;p__[Thermi];c__Deinococci;o__Deinococcales;f__Trueperaceae;g__Truepera
Positive	Skeleton	Host identity	seq94759	1.98016	0.0427789	4.14602	612.659	0.0407	k__Bacteria;p__Bacteroidetes;c__[Saprospirae];o__[Saprospirales];f__;g__
Positive	Skeleton	Host identity	seq30680a	2.25213	0.0564337	4.45683	2527.53	0.0407	k__Bacteria;p__Cyanobacteria;c__Oscillatoriophycideae;o__Oscillatoriales;f__Phormidiaceae;g__
Positive	Skeleton	Host identity	seq181992	1.50491	0.0717069	3.04145	9842.26	0.0409	k__Archaea;p__Crenarchaeota;c__Thaumarchaeota;o__Cenarchaeales;f__Cenarchaeaceae;g__Nitrosopumilus
Positive	Skeleton	Host identity	seq71174	1.71059	0.17092	3.19148	1872.11	0.0411	k__Bacteria;p__[Thermi];c__Deinococci;o__Deinococcales;f__Trueperaceae;g__
Positive	Skeleton	Host identity	seq37342	1.27996	0.0848698	2.50323	1818.37	0.0412	k__Bacteria;p__Bacteroidetes;c__Cytophagia;o__Cytophagales;f__[Amoebophilaceae];g__
Negative	Skeleton	Host identity	seq257597a	-1.6101	-3.22951	-0.032334	6425.75	0.0413	k__Bacteria;p__Bacteroidetes;c__Flavobacteriia;o__Flavobacteriales;f__Flavobacteriaceae;g__
Negative	Skeleton	Host identity	seq128	-1.3822	-2.71154	-0.0836698	9076.83	0.0414	k__Bacteria;p__Chlamydiae;c__Chlamydiia;o__Chlamydiales;f__;g__
Positive	Skeleton	Host identity	seq89163b	1.52007	0.00445056	3.01122	7448.69	0.0414	k__Archaea;p__Crenarchaeota;c__Thaumarchaeota;o__Cenarchaeales;f__Cenarchaeaceae;g__Nitrosopumilus
Positive	Skeleton	Host identity	seq181992	2.14595	0.167184	4.12912	881.449	0.0424	k__Bacteria;p__Acidobacteria;c__[Chloracidobacteria];o__RB41;f__Ellin6075;g__
Positive	Skeleton	Host identity	seq181992	1.98375	0.0589332	4.09516	1172.21	0.0429	k__Bacteria;p__Bacteroidetes;c__Bacteroidia;o__Bacteroidales;f__VC21_Bac22;g__
Positive	Skeleton	Host identity	seq30680b	4.43675	0.164609	8.69159	1505.68	0.043	k__Bacteria;p__Bacteroidetes;c__Cytophagia;o__Cytophagales;f__;g__
Positive	Skeleton	Host identity	seq300224	3.09444	0.0499086	6.26628	846.179	0.0431	k__Bacteria;p__Bacteroidetes;c__Sphingobacteriia;o__Sphingobacteriales;f__Sphingobacteriaceae;g__Pedobacter
Negative	Skeleton	Host identity	seq257597b	-2.45638	-4.49279	-0.231682	148.093	0.0439	k__Bacteria;p__Bacteroidetes;c__Cytophagia;o__Cytophagales;f__Flammeovirgaceae;g__
Positive	Skeleton	Host identity	seq860622	1.09224	0.0788408	2.18004	3674.82	0.0442	k__Bacteria;p__Chlamydiae;c__Chlamydiia;o__Chlamydiales;f__Simkaniaceae;Other
Positive	Skeleton	Host identity	seq1227155	1.80522	0.0178616	3.59861	7294.71	0.0444	k__Bacteria;p__Bacteroidetes;c__Cytophagia;o__Cytophagales;f__[Amoebophilaceae];g__
Positive	Skeleton	Host identity	seq155791	1.35526	0.045011	2.77875	2151.5	0.0449	k__Bacteria;p__Acidobacteria;c__Solibacteres;o__Solibacterales;f__PAUC26f;g__
Positive	Skeleton	Host identity	seq37344	2.02135	0.152468	3.85687	349.952	0.0453	k__Bacteria;p__Bacteroidetes;c__Cytophagia;o__Cytophagales;f__Flammeovirgaceae;g__
Positive	Skeleton	Host identity	seq30680b	2.14723	0.0558171	4.36239	5875.75	0.0453	k__Bacteria;p__Cyanobacteria;c__Oscillatoriophycideae;o__Oscillatoriales;f__Phormidiaceae;g__
Negative	Skeleton	Host identity	seq155928	-1.55324	-3.11073	-0.0246556	12744.6	0.0455	k__Bacteria;p__Bacteroidetes;c__Flavobacteriia;o__Flavobacteriales;f__Flavobacteriaceae;g__Flavobacterium
Positive	Skeleton	Host identity	seq37342	1.4704	0.00499919	2.97542	1169.86	0.0462	k__Bacteria;p__Acidobacteria;c__Acidobacteria-6;o__CCU21;f__;g__
Negative	Skeleton	Host identity	seq181992	-2.34352	-4.84727	-0.0119593	11280.9	0.0474	k__Bacteria;p__Cyanobacteria;c__Synechococcophycideae;o__Pseudanabaenales;f__Pseudanabaenaceae;g__Leptolyngbya
Positive	Skeleton	Host identity	seq1470145b	2.22535	0.0536763	4.57879	7048.75	0.0492	k__Bacteria;p__Bacteroidetes;c__Bacteroidia;o__Bacteroidales;f__;g__
Positive	Skeleton	Host identity	seq2127499	2.43226	0.131036	4.45191	716.682	0.0493	k__Bacteria;p__[Thermi];c__Deinococci;o__Deinococcales;f__Trueperaceae;g__
Positive	Skeleton	Host identity	seq1885979	2.91297	0.195241	4.8406	178.396	0.0546	k__Bacteria;p__Bacteroidetes;c__Cytophagia;o__Cytophagales;f__Flammeovirgaceae;g__
Negative	Skeleton	Host identity	seq150121	-1.73759	-3.31561	-0.0824443	346.511	0.0564	k__Bacteria;p__Bacteroidetes;c__Cytophagia;o__Cytophagales;f__Flammeovirgaceae;g__
Negative	Skeleton	Host identity	seq860622	-1.83635	-3.51325	-0.0652695	652.042	0.0578	k__Bacteria;p__Acidobacteria;c__[Chloracidobacteria];o__RB41;f__Ellin6075;g__
Positive	Skeleton	Host identity	seq2127499	1.40688	0.0227199	2.87605	2187.23	0.0599	k__Bacteria;p__Acidobacteria;c__Sva0725;o__Sva0725;f__;g__
Negative	Skeleton	Corallite.width.maximum	Corallite.width.maximum_imp	-0.366612	-0.649892	-0.138947	531.705	5e-05	k__Bacteria;p__Actinobacteria;c__Actinobacteria;o__Actinomycetales;f__Micrococcaceae;g__Micrococcus
Negative	Skeleton	Corallite.width.maximum	Corallite.width.maximum_imp	-3.70037	-6.09015	-1.09073	11.0655	5e-05	k__Bacteria;p__Actinobacteria;c__Actinobacteria;o__Actinomycetales;f__Pseudonocardiaceae;g__Actinomycetospora
Negative	Skeleton	Corallite.width.maximum	Corallite.width.maximum_imp	-0.793003	-1.44128	-0.231377	77.1158	5e-05	k__Bacteria;p__Bacteroidetes;c__Flavobacteriia;o__Flavobacteriales;f__[Weeksellaceae];g__Cloacibacterium
Negative	Skeleton	Corallite.width.maximum	Corallite.width.maximum_imp	-2.00835	-4.26131	-0.43142	7.17074	5e-05	k__Bacteria;p__Chloroflexi;c__Chloroflexi;o__[Roseiflexales];f__;g__
Positive	Skeleton	Corallite.width.maximum	Corallite.width.maximum_imp	0.185766	0.103668	0.265784	17502.6	5e-05	k__Archaea;p__Crenarchaeota;c__Thaumarchaeota;o__Cenarchaeales;f__Cenarchaeaceae;g__Nitrosopumilus
Positive	Skeleton	Corallite.width.maximum	Corallite.width.maximum_imp	0.247007	0.109361	0.401866	1452.22	5e-05	k__Bacteria;p__[Thermi];c__Deinococci;o__Deinococcales;f__Trueperaceae;g__
Positive	Skeleton	Corallite.width.maximum	Corallite.width.maximum_imp	0.246983	0.153393	0.344042	2221.09	5e-05	k__Bacteria;p__Acidobacteria;c__Acidobacteria-6;o__BPC015;f__;g__
Positive	Skeleton	Corallite.width.maximum	Corallite.width.maximum_imp	0.198194	0.107612	0.293347	1161.62	5e-05	k__Bacteria;p__Acidobacteria;c__Sva0725;o__Sva0725;f__;g__
Positive	Skeleton	Corallite.width.maximum	Corallite.width.maximum_imp	0.266753	0.17305	0.360437	7481.21	5e-05	k__Bacteria;p__Actinobacteria;c__Acidimicrobiia;o__Acidimicrobiales;f__JdFBGBact;g__
Positive	Skeleton	Corallite.width.maximum	Corallite.width.maximum_imp	0.156102	0.0776005	0.232436	12118.4	5e-05	k__Bacteria;p__Actinobacteria;c__Acidimicrobiia;o__Acidimicrobiales;f__koll13;g__
Positive	Skeleton	Corallite.width.maximum	Corallite.width.maximum_imp	0.18549	0.0846577	0.285108	2341.49	5e-05	k__Bacteria;p__Actinobacteria;c__Acidimicrobiia;o__Acidimicrobiales;f__ntu14;g__
Positive	Skeleton	Corallite.width.maximum	Corallite.width.maximum_imp	0.219547	0.126979	0.317075	4259.3	5e-05	k__Bacteria;p__Actinobacteria;c__Acidimicrobiia;o__Acidimicrobiales;f__SC3-41;g__
Positive	Skeleton	Corallite.width.maximum	Corallite.width.maximum_imp	0.209704	0.110527	0.306511	2513.65	5e-05	k__Bacteria;p__Actinobacteria;c__Acidimicrobiia;o__Acidimicrobiales;f__TK06;g__
Positive	Skeleton	Corallite.width.maximum	Corallite.width.maximum_imp	0.177063	0.109611	0.243681	5306.72	5e-05	k__Bacteria;p__Actinobacteria;c__Acidimicrobiia;o__Acidimicrobiales;Other;Other
Positive	Skeleton	Corallite.width.maximum	Corallite.width.maximum_imp	2.61788	0.931107	5.40417	6.27772	5e-05	k__Bacteria;p__Actinobacteria;c__Actinobacteria;o__Actinomycetales;f__Streptomycetaceae;g__Streptomyces
Positive	Skeleton	Corallite.width.maximum	Corallite.width.maximum_imp	0.245947	0.129585	0.368441	800.952	5e-05	k__Bacteria;p__Bacteroidetes;c__[Rhodothermi];o__[Rhodothermales];f__[Balneolaceae];g__Balneola
Positive	Skeleton	Corallite.width.maximum	Corallite.width.maximum_imp	0.307481	0.181232	0.428181	6624.74	5e-05	k__Bacteria;p__Bacteroidetes;c__Cytophagia;o__Cytophagales;f__[Amoebophilaceae];g__SGUS912
Positive	Skeleton	Corallite.width.maximum	Corallite.width.maximum_imp	0.250363	0.148751	0.35207	1971.47	5e-05	k__Bacteria;p__Bacteroidetes;c__Cytophagia;o__Cytophagales;f__Flammeovirgaceae;g__Reichenbachiella
Positive	Skeleton	Corallite.width.maximum	Corallite.width.maximum_imp	0.173751	0.0966709	0.256379	2494.38	5e-05	k__Bacteria;p__Chloroflexi;c__Anaerolineae;o__Caldilineales;f__Caldilineaceae;g__
Positive	Skeleton	Corallite.width.maximum	Corallite.width.maximum_imp	0.218604	0.124922	0.311837	6538.55	5e-05	k__Bacteria;p__Chloroflexi;c__SAR202;o__;f__;g__
Positive	Skeleton	Corallite.width.maximum	Corallite.width.maximum_imp	0.300733	0.148775	0.450417	998.18	5e-05	k__Bacteria;p__Chloroflexi;c__TK17;o__TK18;f__;g__
Positive	Skeleton	Corallite.width.maximum	Corallite.width.maximum_imp	0.23151	0.127457	0.333181	5620.84	0.0001	k__Archaea;p__Crenarchaeota;c__Thaumarchaeota;o__Cenarchaeales;f__Cenarchaeaceae;g__Cenarchaeum
Positive	Skeleton	Corallite.width.maximum	Corallite.width.maximum_imp	0.212483	0.0946514	0.321491	4087.43	0.0001	k__Bacteria;p__Acidobacteria;c__Acidobacteria-6;o__iii1-15;f__;g__
Positive	Skeleton	Corallite.width.maximum	Corallite.width.maximum_imp	0.152453	0.0773627	0.22217	17559.9	0.0001	k__Bacteria;p__Actinobacteria;c__Acidimicrobiia;o__Acidimicrobiales;f__;g__
Positive	Skeleton	Corallite.width.maximum	Corallite.width.maximum_imp	0.153091	0.0700517	0.238587	9016.33	0.0001	k__Bacteria;p__Actinobacteria;c__Acidimicrobiia;o__Acidimicrobiales;f__C111;g__
Positive	Skeleton	Corallite.width.maximum	Corallite.width.maximum_imp	0.199892	0.0941223	0.303683	3579.13	0.0001	k__Bacteria;p__Actinobacteria;c__Thermoleophilia;o__Gaiellales;f__;g__
Positive	Skeleton	Corallite.width.maximum	Corallite.width.maximum_imp	0.170961	0.0838894	0.255396	7843.77	0.0001	k__Bacteria;p__Bacteroidetes;c__[Rhodothermi];o__[Rhodothermales];f__Rhodothermaceae;g__
Positive	Skeleton	Corallite.width.maximum	Corallite.width.maximum_imp	0.24367	0.1291	0.352931	2138.73	0.0001	k__Bacteria;p__Caldithrix;c__Caldithrixae;o__Caldithrixales;f__Caldithrixaceae;g__Caldithrix
Positive	Skeleton	Corallite.width.maximum	Corallite.width.maximum_imp	0.184871	0.0878057	0.281158	1544.39	0.0001	k__Bacteria;p__Chloroflexi;c__TK17;o__;f__;g__
Positive	Skeleton	Corallite.width.maximum	Corallite.width.maximum_imp	0.184213	0.0876358	0.2803	10003.1	0.0002	k__Archaea;p__Crenarchaeota;c__Thaumarchaeota;o__Cenarchaeales;f__Cenarchaeaceae;g__
Positive	Skeleton	Corallite.width.maximum	Corallite.width.maximum_imp	0.179899	0.0932858	0.263425	3436.09	0.0002	k__Bacteria;p__Acidobacteria;c__;o__;f__;g__
Positive	Skeleton	Corallite.width.maximum	Corallite.width.maximum_imp	0.230766	0.108523	0.361875	592.223	0.0002	k__Bacteria;p__Acidobacteria;c__BPC102;o__B110;f__;g__
Positive	Skeleton	Corallite.width.maximum	Corallite.width.maximum_imp	0.148801	0.0792618	0.220246	18266.7	0.0002	k__Bacteria;p__Bacteroidetes;c__[Saprospirae];o__[Saprospirales];f__Saprospiraceae;g__
Positive	Skeleton	Corallite.width.maximum	Corallite.width.maximum_imp	0.169101	0.0930156	0.243113	9269.91	0.0002	k__Bacteria;p__Caldithrix;c__Caldithrixae;o__Caldithrixales;f__BA059;g__
Negative	Skeleton	Corallite.width.maximum	Corallite.width.maximum_imp	-1.997	-3.84634	-0.608495	21.0063	0.0004	k__Bacteria;p__Actinobacteria;c__Actinobacteria;o__Actinomycetales;f__Thermomonosporaceae;g__Actinomadura
Negative	Skeleton	Corallite.width.maximum	Corallite.width.maximum_imp	-0.659643	-1.1824	-0.160725	77.1051	0.0004	k__Bacteria;p__Cyanobacteria;c__Nostocophycideae;o__Stigonematales;f__Rivulariaceae;g__Rivularia
Positive	Skeleton	Corallite.width.maximum	Corallite.width.maximum_imp	0.143981	0.0590254	0.228208	6999.39	0.0005	k__Archaea;p__[Parvarchaeota];c__[Parvarchaea];o__YLA114;f__;g__
Positive	Skeleton	Corallite.width.maximum	Corallite.width.maximum_imp	0.153703	0.0606925	0.248812	8556.91	0.0005	k__Bacteria;p__Actinobacteria;c__Acidimicrobiia;o__Acidimicrobiales;f__wb1_P06;g__
Positive	Skeleton	Corallite.width.maximum	Corallite.width.maximum_imp	0.231282	0.098082	0.365072	2191.94	0.0005	k__Bacteria;p__Chloroflexi;c__TK17;o__mle1-48;f__;g__
Negative	Skeleton	Corallite.width.maximum	Corallite.width.maximum_imp	-1.44059	-2.56584	-0.212124	21.021	0.0005	k__Bacteria;p__Bacteroidetes;c__Cytophagia;o__Cytophagales;f__Cyclobacteriaceae;g__
Negative	Skeleton	Corallite.width.maximum	Corallite.width.maximum_imp	-0.433743	-0.749981	-0.128954	428.748	0.0005	k__Bacteria;p__Cyanobacteria;c__Nostocophycideae;o__Nostocales;f__Nostocaceae;Other
Positive	Skeleton	Corallite.width.maximum	Corallite.width.maximum_imp	0.174063	0.0724087	0.268888	5153.95	0.0006	k__Bacteria;p__Bacteroidetes;c__Flavobacteriia;o__Flavobacteriales;f__Flavobacteriaceae;g__Polaribacter
Positive	Skeleton	Corallite.width.maximum	Corallite.width.maximum_imp	0.13647	0.0542596	0.218382	11907.7	0.0007	k__Bacteria;p__Bacteroidetes;c__Flavobacteriia;o__Flavobacteriales;f__Cryomorphaceae;g__Crocinitomix
Positive	Skeleton	Corallite.width.maximum	Corallite.width.maximum_imp	0.15516	0.0605595	0.255694	2666.84	0.0011	k__Bacteria;p__Acidobacteria;c__Holophagae;o__Holophagales;f__;g__
Positive	Skeleton	Corallite.width.maximum	Corallite.width.maximum_imp	0.152904	0.0624213	0.245341	5933.68	0.0014	k__Bacteria;p__Chloroflexi;c__Ellin6529;o__;f__;g__
Positive	Skeleton	Corallite.width.maximum	Corallite.width.maximum_imp	0.150325	0.0562995	0.248913	2182.39	0.0021	k__Bacteria;p__Acidobacteria;c__AT-s2-57;o__;f__;g__
Positive	Skeleton	Corallite.width.maximum	Corallite.width.maximum_imp	0.234125	0.0920743	0.381519	2568.31	0.0024	k__Bacteria;p__Bacteroidetes;c__Cytophagia;o__Cytophagales;f__Flammeovirgaceae;g__Fulvivirga
Positive	Skeleton	Corallite.width.maximum	Corallite.width.maximum_imp	0.207849	0.0710768	0.344403	2228.16	0.0025	k__Bacteria;p__Bacteroidetes;c__Flavobacteriia;o__Flavobacteriales;f__Flavobacteriaceae;g__Aquimarina
Positive	Skeleton	Corallite.width.maximum	Corallite.width.maximum_imp	0.146633	0.0513732	0.24329	2930.04	0.0026	k__Bacteria;p__Bacteroidetes;c__Cytophagia;o__Cytophagales;f__Flammeovirgaceae;g__Roseivirga
Positive	Skeleton	Corallite.width.maximum	Corallite.width.maximum_imp	0.128996	0.0496567	0.209801	1449.27	0.0029	k__Bacteria;p__Acidobacteria;c__RB25;o__;f__;g__
Negative	Skeleton	Corallite.width.maximum	Corallite.width.maximum_imp	-0.4787	-0.883415	-0.109292	232.712	0.0029	k__Bacteria;p__Cyanobacteria;c__Nostocophycideae;o__Nostocales;f__Nostocaceae;g__
Positive	Skeleton	Corallite.width.maximum	Corallite.width.maximum_imp	0.16435	0.0517564	0.269274	4878.61	0.0033	k__Bacteria;p__Acidobacteria;c__Solibacteres;o__Solibacterales;f__PAUC26f;g__
Positive	Skeleton	Corallite.width.maximum	Corallite.width.maximum_imp	0.224282	0.0740533	0.3807	824.104	0.0034	k__Bacteria;p__Chloroflexi;c__Anaerolineae;o__;f__;g__
Positive	Skeleton	Corallite.width.maximum	Corallite.width.maximum_imp	0.234256	0.0631335	0.417732	468.775	0.0036	k__Archaea;p__Crenarchaeota;c__Thaumarchaeota;o__Cenarchaeales;f__Cenarchaeaceae;Other
Positive	Skeleton	Corallite.width.maximum	Corallite.width.maximum_imp	0.187579	0.0553757	0.319251	1948.21	0.0046	k__Bacteria;p__Bacteroidetes;c__Cytophagia;o__Cytophagales;f__Flammeovirgaceae;g__Persicobacter
Negative	Skeleton	Corallite.width.maximum	Corallite.width.maximum_imp	-0.242258	-0.447215	-0.0591983	1023.64	0.0047	k__Bacteria;p__Actinobacteria;c__Acidimicrobiia;o__Acidimicrobiales;f__OCS155;g__
Negative	Skeleton	Corallite.width.maximum	Corallite.width.maximum_imp	-0.447176	-0.823107	-0.105552	279.273	0.0048	k__Bacteria;p__Cyanobacteria;c__Oscillatoriophycideae;o__Oscillatoriales;f__Phormidiaceae;g__Oscillatoria
Positive	Skeleton	Corallite.width.maximum	Corallite.width.maximum_imp	0.151486	0.0497215	0.256216	8952.85	0.0053	k__Archaea;p__[Parvarchaeota];c__[Parvarchaea];o__WCHD3-30;f__;g__
Positive	Skeleton	Corallite.width.maximum	Corallite.width.maximum_imp	0.211846	0.0464614	0.388122	598.668	0.0059	k__Bacteria;p__Chloroflexi;c__S085;o__;f__;g__
Positive	Skeleton	Corallite.width.maximum	Corallite.width.maximum_imp	0.122258	0.0338959	0.206088	12587.3	0.0069	k__Bacteria;p__Chloroflexi;c__Anaerolineae;o__GCA004;f__;g__
Positive	Skeleton	Corallite.width.maximum	Corallite.width.maximum_imp	0.595375	0.0802002	1.25938	56.5251	0.0079	k__Bacteria;p__Chloroflexi;c__Anaerolineae;o__MSB-1E9;f__;g__
Negative	Skeleton	Corallite.width.maximum	Corallite.width.maximum_imp	-0.478353	-0.904951	-0.0679084	193.871	0.0088	k__Bacteria;p__Actinobacteria;c__Actinobacteria;o__Actinomycetales;f__Nocardioidaceae;g__
Negative	Skeleton	Corallite.width.maximum	Corallite.width.maximum_imp	-0.281804	-0.592197	-0.0129534	378.8	0.0105	k__Archaea;p__Euryarchaeota;c__Halobacteria;o__Halobacteriales;f__Halobacteriaceae;g__Halococcus
Positive	Skeleton	Corallite.width.maximum	Corallite.width.maximum_imp	0.128907	0.0241645	0.233181	6322.29	0.0109	k__Bacteria;p__Actinobacteria;c__Actinobacteria;o__Actinomycetales;f__Mycobacteriaceae;g__Mycobacterium
Positive	Skeleton	Corallite.width.maximum	Corallite.width.maximum_imp	0.150651	0.0358006	0.277469	2444.64	0.0111	k__Bacteria;p__Cyanobacteria;c__4C0d-2;o__SM1D11;f__;g__
Negative	Skeleton	Corallite.width.maximum	Corallite.width.maximum_imp	-1.76971	-3.63399	-0.0775733	16.3588	0.0113	k__Bacteria;p__Actinobacteria;c__Actinobacteria;o__Actinomycetales;f__Dermacoccaceae;g__Dermacoccus
Positive	Skeleton	Corallite.width.maximum	Corallite.width.maximum_imp	0.163848	0.0353441	0.28891	2494.6	0.0114	k__Bacteria;p__Chloroflexi;c__Anaerolineae;o__CFB-26;f__;g__
Positive	Skeleton	Corallite.width.maximum	Corallite.width.maximum_imp	0.119031	0.029261	0.210748	13152.4	0.0114	k__Bacteria;p__Cyanobacteria;c__Synechococcophycideae;o__Pseudanabaenales;f__Pseudanabaenaceae;g__
Positive	Skeleton	Corallite.width.maximum	Corallite.width.maximum_imp	0.0935344	0.0195399	0.175622	1025.41	0.0127	k__Bacteria;p__Bacteroidetes;c__BME43;o__;f__;g__
Negative	Skeleton	Corallite.width.maximum	Corallite.width.maximum_imp	-2.69615	-5.42033	-0.154961	3.85039	0.0153	k__Archaea;p__Euryarchaeota;c__Halobacteria;o__Halobacteriales;f__Halobacteriaceae;Other
Positive	Skeleton	Corallite.width.maximum	Corallite.width.maximum_imp	0.103749	0.018834	0.188607	14813.4	0.0157	k__Bacteria;p__Bacteroidetes;c__Cytophagia;o__Cytophagales;f__Flammeovirgaceae;g__
Positive	Skeleton	Corallite.width.maximum	Corallite.width.maximum_imp	0.101569	0.0204815	0.188687	2851.92	0.0173	k__Bacteria;p__Chloroflexi;c__Anaerolineae;o__SBR1031;f__A4b;g__
Positive	Skeleton	Corallite.width.maximum	Corallite.width.maximum_imp	0.0903109	0.0151481	0.16744	15328.1	0.0186	k__Bacteria;p__Bacteroidetes;c__Flavobacteriia;o__Flavobacteriales;f__;g__
Positive	Skeleton	Corallite.width.maximum	Corallite.width.maximum_imp	0.236333	0.0133866	0.486508	312.601	0.026	k__Bacteria;p__Actinobacteria;c__Actinobacteria;o__Actinomycetales;f__Micrococcaceae;g__Rothia
Positive	Skeleton	Corallite.width.maximum	Corallite.width.maximum_imp	0.1295	0.0121415	0.245971	3256.35	0.0271	k__Bacteria;p__Cyanobacteria;c__Oscillatoriophycideae;o__Chroococcales;f__;g__
Negative	Skeleton	Corallite.width.maximum	Corallite.width.maximum_imp	-0.238553	-0.453015	-0.018807	996.281	0.0282	k__Bacteria;p__[Thermi];c__Deinococci;o__Deinococcales;f__Trueperaceae;g__Truepera
Positive	Skeleton	Corallite.width.maximum	Corallite.width.maximum_imp	0.10756	0.0130029	0.199178	4856.1	0.0303	k__Bacteria;p__Chloroflexi;c__Thermomicrobia;o__AKYG1722;f__;g__
Negative	Skeleton	Corallite.width.maximum	Corallite.width.maximum_imp	-0.500626	-1.04388	-0.0327257	135.827	0.0335	k__Bacteria;p__Actinobacteria;c__Actinobacteria;o__Actinomycetales;f__Actinomycetaceae;g__Actinomyces
Positive	Skeleton	Corallite.width.maximum	Corallite.width.maximum_imp	0.0938232	0.00306752	0.182473	9975.7	0.035	k__Bacteria;p__Bacteroidetes;c__Flavobacteriia;o__Flavobacteriales;f__Flavobacteriaceae;Other
Positive	Skeleton	Corallite.width.maximum	Corallite.width.maximum_imp	0.124209	0.00495539	0.241288	2744.41	0.0359	k__Bacteria;p__[Thermi];c__Deinococci;o__Deinococcales;f__Trueperaceae;g__B-42
Positive	Skeleton	Corallite.width.maximum	Corallite.width.maximum_imp	0.106564	0.00212745	0.209994	2180.18	0.0361	k__Bacteria;p__Bacteroidetes;c__Sphingobacteriia;o__Sphingobacteriales;f__;g__
Positive	Skeleton	Corallite.width.maximum	Corallite.width.maximum_imp	0.0829152	0.00368182	0.15903	11726.2	0.0386	k__Bacteria;p__Bacteroidetes;c__Flavobacteriia;o__Flavobacteriales;f__Flavobacteriaceae;g__
Positive	Skeleton	Corallite.width.maximum	Corallite.width.maximum_imp	0.171593	0.00410296	0.340924	1770.29	0.0396	k__Bacteria;p__Cyanobacteria;c__4C0d-2;o__MLE1-12;f__;g__
Negative	Mucus	turf_contact_percent	turf_contact_percent_imp	-1.08332	-1.89036	-0.414527	10.8636	5e-05	k__Bacteria;p__;c__;o__;f__;g__
Negative	Mucus	turf_contact_percent	turf_contact_percent_imp	-0.108251	-0.148839	-0.0679155	11339.8	5e-05	k__Bacteria;p__Actinobacteria;c__Acidimicrobiia;o__Acidimicrobiales;f__OCS155;g__
Negative	Mucus	turf_contact_percent	turf_contact_percent_imp	-2.3423	-3.72211	-0.840988	4.64624	5e-05	k__Bacteria;p__Actinobacteria;c__Actinobacteria;o__Actinomycetales;f__Cellulomonadaceae;g__Actinotalea
Negative	Mucus	turf_contact_percent	turf_contact_percent_imp	-0.679344	-1.20091	-0.0991626	18.3462	5e-05	k__Bacteria;p__Bacteroidetes;c__Flavobacteriia;o__Flavobacteriales;f__[Weeksellaceae];g__Ornithobacterium
Negative	Mucus	turf_contact_percent	turf_contact_percent_imp	-0.200353	-0.290447	-0.107299	458.953	5e-05	k__Bacteria;p__Bacteroidetes;c__Flavobacteriia;o__Flavobacteriales;f__NS9;g__
Positive	Mucus	turf_contact_percent	turf_contact_percent_imp	0.104014	0.0672471	0.143067	8623.36	5e-05	k__Archaea;p__Crenarchaeota;c__Thaumarchaeota;o__Cenarchaeales;f__Cenarchaeaceae;g__
Positive	Mucus	turf_contact_percent	turf_contact_percent_imp	0.0832857	0.0498065	0.117699	4729.24	5e-05	k__Archaea;p__Crenarchaeota;c__Thaumarchaeota;o__Cenarchaeales;f__Cenarchaeaceae;g__Cenarchaeum
Positive	Mucus	turf_contact_percent	turf_contact_percent_imp	0.120988	0.0917872	0.152346	15839.8	5e-05	k__Archaea;p__Crenarchaeota;c__Thaumarchaeota;o__Cenarchaeales;f__Cenarchaeaceae;g__Nitrosopumilus
Positive	Mucus	turf_contact_percent	turf_contact_percent_imp	0.157943	0.112272	0.204082	454.304	5e-05	k__Bacteria;p__Acidobacteria;c__RB25;o__;f__;g__
Positive	Mucus	turf_contact_percent	turf_contact_percent_imp	0.10236	0.0686818	0.136257	1379.58	5e-05	k__Bacteria;p__Acidobacteria;c__Sva0725;o__Sva0725;f__;g__
Positive	Mucus	turf_contact_percent	turf_contact_percent_imp	0.0805395	0.0518802	0.109237	8932.63	5e-05	k__Bacteria;p__Actinobacteria;c__Acidimicrobiia;o__Acidimicrobiales;f__koll13;g__
Positive	Mucus	turf_contact_percent	turf_contact_percent_imp	0.10741	0.0753295	0.138123	3683.38	5e-05	k__Bacteria;p__Bacteroidetes;c__[Rhodothermi];o__[Rhodothermales];f__Rhodothermaceae;g__
Positive	Mucus	turf_contact_percent	turf_contact_percent_imp	0.13844	0.0967668	0.179409	1517.96	5e-05	k__Bacteria;p__Bacteroidetes;c__[Saprospirae];o__[Saprospirales];f__Chitinophagaceae;g__
Positive	Mucus	turf_contact_percent	turf_contact_percent_imp	0.10657	0.0788463	0.134674	15210.8	5e-05	k__Bacteria;p__Bacteroidetes;c__[Saprospirae];o__[Saprospirales];f__Saprospiraceae;g__
Positive	Mucus	turf_contact_percent	turf_contact_percent_imp	0.1112	0.0805482	0.140309	11939.8	5e-05	k__Bacteria;p__Bacteroidetes;c__Bacteroidia;o__Bacteroidales;f__;g__
Positive	Mucus	turf_contact_percent	turf_contact_percent_imp	0.100696	0.0604869	0.138659	3175.85	5e-05	k__Bacteria;p__Bacteroidetes;c__Bacteroidia;o__Bacteroidales;f__Bacteroidaceae;g__
Positive	Mucus	turf_contact_percent	turf_contact_percent_imp	0.113914	0.0777619	0.149158	7642.75	5e-05	k__Bacteria;p__Bacteroidetes;c__BME43;o__;f__;g__
Positive	Mucus	turf_contact_percent	turf_contact_percent_imp	0.0780264	0.0491874	0.107335	12596.8	5e-05	k__Bacteria;p__Bacteroidetes;c__Cytophagia;o__Cytophagales;f__[Amoebophilaceae];g__
Positive	Mucus	turf_contact_percent	turf_contact_percent_imp	0.0812334	0.0459069	0.115572	260.352	5e-05	k__Bacteria;p__Bacteroidetes;c__Cytophagia;o__Cytophagales;f__[Amoebophilaceae];g__SC3-56
Positive	Mucus	turf_contact_percent	turf_contact_percent_imp	0.0588804	0.0294756	0.0870144	13633.9	5e-05	k__Bacteria;p__Bacteroidetes;c__Cytophagia;o__Cytophagales;f__[Amoebophilaceae];g__SGUS912
Positive	Mucus	turf_contact_percent	turf_contact_percent_imp	0.0852047	0.0592679	0.11168	17385.8	5e-05	k__Bacteria;p__Bacteroidetes;c__Cytophagia;o__Cytophagales;f__Flammeovirgaceae;g__
Positive	Mucus	turf_contact_percent	turf_contact_percent_imp	0.0737156	0.042728	0.106187	9281.18	5e-05	k__Bacteria;p__Bacteroidetes;c__Cytophagia;o__Cytophagales;f__Flammeovirgaceae;g__JTB248
Positive	Mucus	turf_contact_percent	turf_contact_percent_imp	0.0945787	0.0557673	0.133412	3788.93	5e-05	k__Bacteria;p__Bacteroidetes;c__Cytophagia;o__Cytophagales;f__Flammeovirgaceae;g__Persicobacter
Positive	Mucus	turf_contact_percent	turf_contact_percent_imp	0.112769	0.0797755	0.146076	5444.43	5e-05	k__Bacteria;p__Bacteroidetes;c__Cytophagia;o__Cytophagales;f__Flammeovirgaceae;g__Reichenbachiella
Positive	Mucus	turf_contact_percent	turf_contact_percent_imp	0.0964911	0.0644751	0.129365	10851.4	5e-05	k__Bacteria;p__Bacteroidetes;c__Cytophagia;o__Cytophagales;f__Flammeovirgaceae;g__Roseivirga
Positive	Mucus	turf_contact_percent	turf_contact_percent_imp	0.126174	0.0930016	0.159148	5432.08	5e-05	k__Bacteria;p__Bacteroidetes;c__Cytophagia;o__Cytophagales;f__Flammeovirgaceae;Other
Positive	Mucus	turf_contact_percent	turf_contact_percent_imp	0.1563	0.120593	0.190911	2056.9	5e-05	k__Bacteria;p__Bacteroidetes;c__Flavobacteriia;o__Flavobacteriales;f__Cryomorphaceae;g__Crocinitomix
Positive	Mucus	turf_contact_percent	turf_contact_percent_imp	0.692438	0.158307	1.23759	13.1476	5e-05	k__Bacteria;p__Bacteroidetes;c__Flavobacteriia;o__Flavobacteriales;f__Flavobacteriaceae;g__Maribacter
Positive	Mucus	turf_contact_percent	turf_contact_percent_imp	0.088218	0.0512507	0.124083	8725.27	5e-05	k__Bacteria;p__Bacteroidetes;c__Flavobacteriia;o__Flavobacteriales;f__Flavobacteriaceae;g__Polaribacter
Positive	Mucus	turf_contact_percent	turf_contact_percent_imp	0.118137	0.0869723	0.148777	4882.35	5e-05	k__Bacteria;p__Bacteroidetes;c__Flavobacteriia;o__Flavobacteriales;f__Flavobacteriaceae;g__Tenacibaculum
Positive	Mucus	turf_contact_percent	turf_contact_percent_imp	0.0819999	0.0523308	0.111771	10030.9	5e-05	k__Bacteria;p__Bacteroidetes;c__Flavobacteriia;o__Flavobacteriales;f__Flavobacteriaceae;Other
Positive	Mucus	turf_contact_percent	turf_contact_percent_imp	0.110529	0.066113	0.1566	1894.5	5e-05	k__Bacteria;p__Bacteroidetes;c__Sphingobacteriia;o__Sphingobacteriales;f__NS11-12;g__
Positive	Mucus	turf_contact_percent	turf_contact_percent_imp	0.0798544	0.0453846	0.116874	10214.1	5e-05	k__Bacteria;p__Chlamydiae;c__Chlamydiia;o__Chlamydiales;f__;g__
Positive	Mucus	turf_contact_percent	turf_contact_percent_imp	0.11374	0.0794471	0.147147	5241.27	5e-05	k__Bacteria;p__Chloroflexi;c__Anaerolineae;o__GCA004;f__;g__
Positive	Mucus	turf_contact_percent	turf_contact_percent_imp	0.133117	0.102377	0.162448	5979.62	5e-05	k__Bacteria;p__Chloroflexi;c__Anaerolineae;o__SBR1031;f__A4b;g__
Positive	Mucus	turf_contact_percent	turf_contact_percent_imp	0.107909	0.0755549	0.141029	5458.95	5e-05	k__Bacteria;p__Chloroflexi;c__SAR202;o__;f__;g__
Positive	Mucus	turf_contact_percent	turf_contact_percent_imp	0.0973268	0.0555835	0.136774	449.169	5e-05	k__Bacteria;p__Cyanobacteria;c__;o__;f__;g__
Positive	Mucus	turf_contact_percent	turf_contact_percent_imp	0.145517	0.107681	0.182741	941.886	5e-05	k__Bacteria;p__Cyanobacteria;c__Gloeobacterophycideae;o__Gloeobacterales;f__Gloeobacteraceae;g__Gloeobacter
Positive	Mucus	turf_contact_percent	turf_contact_percent_imp	0.175151	0.133113	0.215196	542.666	5e-05	k__Bacteria;p__Cyanobacteria;c__Nostocophycideae;o__Nostocales;f__Nostocaceae;g__Cylindrospermopsis
Positive	Mucus	turf_contact_percent	turf_contact_percent_imp	0.148069	0.101123	0.194642	2272.01	5e-05	k__Bacteria;p__Cyanobacteria;c__Nostocophycideae;o__Stigonematales;f__Rivulariaceae;g__Rivularia
Positive	Mucus	turf_contact_percent	turf_contact_percent_imp	0.17615	0.138414	0.212638	467.934	5e-05	k__Bacteria;p__Cyanobacteria;c__Oscillatoriophycideae;o__Chroococcales;f__Cyanobacteriaceae;g__
Positive	Mucus	turf_contact_percent	turf_contact_percent_imp	0.0957878	0.0491267	0.143051	3690.78	5e-05	k__Bacteria;p__Cyanobacteria;c__Oscillatoriophycideae;o__Chroococcales;f__Cyanobacteriaceae;g__Cyanobacterium
Positive	Mucus	turf_contact_percent	turf_contact_percent_imp	0.128204	0.0875818	0.167493	1023	5e-05	k__Bacteria;p__Cyanobacteria;c__Oscillatoriophycideae;o__Chroococcales;f__Cyanobacteriaceae;Other
Positive	Mucus	turf_contact_percent	turf_contact_percent_imp	0.16919	0.0989516	0.239588	703.086	5e-05	k__Bacteria;p__Cyanobacteria;c__Oscillatoriophycideae;o__Chroococcales;f__Prochloraceae;g__Prochloron
Positive	Mucus	turf_contact_percent	turf_contact_percent_imp	0.089785	0.0583905	0.119584	10628.2	5e-05	k__Bacteria;p__Cyanobacteria;c__Oscillatoriophycideae;o__Chroococcales;f__Xenococcaceae;g__
Positive	Mucus	turf_contact_percent	turf_contact_percent_imp	0.146907	0.116278	0.178905	6205.04	5e-05	k__Bacteria;p__Cyanobacteria;c__Oscillatoriophycideae;o__Chroococcales;f__Xenococcaceae;Other
Positive	Mucus	turf_contact_percent	turf_contact_percent_imp	0.109169	0.0763779	0.143344	4798.08	5e-05	k__Bacteria;p__Cyanobacteria;c__Oscillatoriophycideae;o__Chroococcales;Other;Other
Positive	Mucus	turf_contact_percent	turf_contact_percent_imp	0.103042	0.0632502	0.142255	4301.6	5e-05	k__Bacteria;p__Cyanobacteria;c__Oscillatoriophycideae;o__Oscillatoriales;f__Phormidiaceae;g__Hydrocoleum
Positive	Mucus	turf_contact_percent	turf_contact_percent_imp	0.0794115	0.0398467	0.122743	146.624	5e-05	k__Bacteria;p__Cyanobacteria;c__Synechococcophycideae;o__Pseudanabaenales;f__Pseudanabaenaceae;g__
Positive	Mucus	turf_contact_percent	turf_contact_percent_imp	0.0980206	0.0609735	0.132389	11189.5	5e-05	k__Bacteria;p__Cyanobacteria;c__Synechococcophycideae;o__Pseudanabaenales;f__Pseudanabaenaceae;g__Halomicronema
Positive	Mucus	turf_contact_percent	turf_contact_percent_imp	0.0883505	0.0572496	0.119068	7448.2	5e-05	k__Bacteria;p__Cyanobacteria;c__Synechococcophycideae;o__Pseudanabaenales;f__Pseudanabaenaceae;g__Leptolyngbya
Positive	Mucus	turf_contact_percent	turf_contact_percent_imp	0.07834	0.0423785	0.112764	1452.41	0.0001	k__Bacteria;p__Bacteroidetes;c__Bacteroidia;o__Bacteroidales;f__Marinilabiaceae;g__
Positive	Mucus	turf_contact_percent	turf_contact_percent_imp	0.120571	0.0627191	0.1791	1277.66	0.0001	k__Bacteria;p__Bacteroidetes;c__Cytophagia;o__Cytophagales;f__[Amoebophilaceae];g__Candidatus Cardinium
Positive	Mucus	turf_contact_percent	turf_contact_percent_imp	0.125012	0.06621	0.178991	908.002	0.0001	k__Bacteria;p__Cyanobacteria;c__4C0d-2;o__SM2F09;f__;g__
Negative	Mucus	turf_contact_percent	turf_contact_percent_imp	-0.439626	-0.725153	-0.150947	75.7238	0.0001	k__Bacteria;p__Actinobacteria;c__Actinobacteria;o__Actinomycetales;f__Microbacteriaceae;g__
Positive	Mucus	turf_contact_percent	turf_contact_percent_imp	0.081255	0.0375662	0.123552	538.544	0.0003	k__Bacteria;p__Bacteroidetes;c__Bacteroidia;o__Bacteroidales;f__SB-1;g__
Negative	Mucus	turf_contact_percent	turf_contact_percent_imp	-0.445747	-0.9248	-0.0644518	36.0956	0.0003	k__Bacteria;p__Bacteroidetes;c__Flavobacteriia;o__Flavobacteriales;f__[Weeksellaceae];g__Cloacibacterium
Positive	Mucus	turf_contact_percent	turf_contact_percent_imp	0.0703889	0.032551	0.108598	8449.72	0.0004	k__Bacteria;p__Bacteroidetes;c__Cytophagia;o__Cytophagales;f__Flammeovirgaceae;g__Flammeovirga
Negative	Mucus	turf_contact_percent	turf_contact_percent_imp	-0.195526	-0.303561	-0.0889944	652.608	0.0009	k__Bacteria;p__Actinobacteria;c__Actinobacteria;o__Actinomycetales;f__Micrococcaceae;g__Micrococcus
Positive	Mucus	turf_contact_percent	turf_contact_percent_imp	0.0590723	0.0284855	0.0926534	3740.67	0.0011	k__Bacteria;p__Actinobacteria;c__Acidimicrobiia;o__Acidimicrobiales;f__C111;g__
Positive	Mucus	turf_contact_percent	turf_contact_percent_imp	0.0730933	0.033238	0.113183	1036.91	0.0012	k__Bacteria;p__Acidobacteria;c__[Chloracidobacteria];o__RB41;f__Ellin6075;g__
Negative	Mucus	turf_contact_percent	turf_contact_percent_imp	-0.212916	-0.381844	-0.0583584	204.206	0.0017	k__Bacteria;p__Actinobacteria;c__Actinobacteria;o__Actinomycetales;f__Micrococcaceae;g__Rothia
Positive	Mucus	turf_contact_percent	turf_contact_percent_imp	0.060871	0.0201057	0.100079	8506.35	0.0025	k__Bacteria;p__Cyanobacteria;c__Oscillatoriophycideae;o__Oscillatoriales;f__Phormidiaceae;Other
Negative	Mucus	turf_contact_percent	turf_contact_percent_imp	-0.147403	-0.276012	-0.0353826	299.398	0.0025	k__Bacteria;p__Bacteroidetes;c__Sphingobacteriia;o__Sphingobacteriales;f__Sphingobacteriaceae;g__Pedobacter
Positive	Mucus	turf_contact_percent	turf_contact_percent_imp	0.0587258	0.0172852	0.105455	165.835	0.0031	k__Bacteria;p__Actinobacteria;c__Acidimicrobiia;o__Acidimicrobiales;f__;g__
Negative	Mucus	turf_contact_percent	turf_contact_percent_imp	-0.348982	-0.668846	-0.0932258	68.7775	0.0034	k__Bacteria;p__Actinobacteria;c__Acidimicrobiia;o__Acidimicrobiales;f__TK06;g__
Positive	Mucus	turf_contact_percent	turf_contact_percent_imp	0.0801245	0.0309358	0.129936	891.675	0.0055	k__Archaea;p__[Parvarchaeota];c__[Parvarchaea];o__YLA114;f__;g__
Negative	Mucus	turf_contact_percent	turf_contact_percent_imp	-0.362208	-0.683793	-0.111981	51.9773	0.0105	k__Bacteria;p__Actinobacteria;c__Actinobacteria;o__Actinomycetales;f__Micrococcaceae;g__Microbispora
Negative	Mucus	turf_contact_percent	turf_contact_percent_imp	-0.310787	-0.562288	-0.0802168	107.308	0.0113	k__Bacteria;p__Actinobacteria;c__Actinobacteria;o__Actinomycetales;f__Micrococcaceae;g__Arthrobacter
Positive	Mucus	turf_contact_percent	turf_contact_percent_imp	0.0912698	0.0139357	0.169583	1269.06	0.0157	k__Bacteria;p__Actinobacteria;c__Actinobacteria;o__Actinomycetales;f__Mycobacteriaceae;g__Mycobacterium
Negative	Mucus	turf_contact_percent	turf_contact_percent_imp	-0.0599037	-0.110625	-0.00977424	3747.75	0.0186	k__Bacteria;p__Bacteroidetes;c__[Saprospirae];o__[Saprospirales];f__;g__
Negative	Mucus	turf_contact_percent	turf_contact_percent_imp	-0.0431307	-0.0794826	-0.00642192	11209	0.0208	k__Bacteria;p__Bacteroidetes;c__Flavobacteriia;o__Flavobacteriales;f__Cryomorphaceae;g__
Positive	Mucus	turf_contact_percent	turf_contact_percent_imp	0.069672	0.0119694	0.130562	1725.23	0.0217	k__Bacteria;p__Cyanobacteria;c__Oscillatoriophycideae;Other;Other;Other
Negative	Mucus	turf_contact_percent	turf_contact_percent_imp	-0.0419457	-0.0766697	-0.00470058	1066.95	0.0237	k__Bacteria;p__Bacteroidetes;c__Flavobacteriia;o__Flavobacteriales;f__Flavobacteriaceae;g__Flavobacterium
Positive	Mucus	turf_contact_percent	turf_contact_percent_imp	0.0422631	0.00116574	0.0829639	1804.52	0.0392	k__Bacteria;p__Bacteroidetes;c__Cytophagia;o__Cytophagales;f__;g__
Positive	Mucus	turf_contact_percent	turf_contact_percent_imp	0.036543	0.000459949	0.0715689	8951.34	0.042	k__Bacteria;p__Bacteroidetes;c__[Saprospirae];o__[Saprospirales];f__Saprospiraceae;g__Saprospira
Negative	Mucus	oz_disease_mean	oz_disease_mean_imp	-6.68599	-11.1807	-2.5342	68.1418	5e-05	k__Bacteria;p__Bacteroidetes;c__Cytophagia;o__Cytophagales;f__[Amoebophilaceae];g__Candidatus Cardinium
Negative	Mucus	oz_disease_mean	oz_disease_mean_imp	-5.54633	-8.66081	-2.51058	77.3208	5e-05	k__Bacteria;p__Cyanobacteria;c__Gloeobacterophycideae;o__Gloeobacterales;f__Gloeobacteraceae;g__Gloeobacter
Negative	Mucus	oz_disease_mean	oz_disease_mean_imp	-11.809	-21.3307	-3.94418	8.59542	0.0005	k__Bacteria;p__Bacteroidetes;c__Flavobacteriia;o__Flavobacteriales;f__Flavobacteriaceae;g__Capnocytophaga
Negative	Mucus	oz_disease_mean	oz_disease_mean_imp	-11.2496	-20.9453	-3.90085	34.8553	0.0006	k__Bacteria;p__;c__;o__;f__;g__
Negative	Mucus	oz_disease_mean	oz_disease_mean_imp	-1.57392	-2.72833	-0.505277	720.596	0.0021	k__Bacteria;p__Cyanobacteria;c__Oscillatoriophycideae;o__Chroococcales;f__Cyanobacteriaceae;g__
Negative	Mucus	oz_disease_mean	oz_disease_mean_imp	-1.42058	-2.59464	-0.277142	475.435	0.0071	k__Bacteria;p__Bacteroidetes;c__Flavobacteriia;o__Flavobacteriales;f__Cryomorphaceae;g__Crocinitomix
Positive	Mucus	oz_disease_mean	oz_disease_mean_imp	6.86407	0.968519	13.7136	111.719	0.0118	k__Bacteria;p__Actinobacteria;c__Actinobacteria;o__Actinomycetales;f__Dermabacteraceae;g__Brachybacterium
Positive	Mucus	oz_disease_mean	oz_disease_mean_imp	0.78101	0.140948	1.4347	6907.31	0.0157	k__Bacteria;p__Chloroflexi;c__SAR202;o__;f__;g__
Negative	Mucus	oz_disease_mean	oz_disease_mean_imp	-0.829011	-1.53971	-0.153865	2903.82	0.0173	k__Bacteria;p__Bacteroidetes;c__Cytophagia;o__Cytophagales;f__Flammeovirgaceae;g__Roseivirga
Negative	Mucus	oz_disease_mean	oz_disease_mean_imp	-0.97605	-1.90329	-0.12313	1012.04	0.0209	k__Bacteria;p__Chloroflexi;c__Anaerolineae;o__SBR1031;f__A4b;g__
Positive	Mucus	oz_disease_mean	oz_disease_mean_imp	0.906272	0.110538	1.73374	5846.9	0.0243	k__Archaea;p__Crenarchaeota;c__Thaumarchaeota;o__Cenarchaeales;f__Cenarchaeaceae;g__
Negative	Mucus	oz_disease_mean	oz_disease_mean_imp	-1.72196	-3.34588	-0.049845	414.887	0.0279	k__Bacteria;p__Cyanobacteria;c__Oscillatoriophycideae;o__Chroococcales;f__Cyanobacteriaceae;g__Cyanobacterium
Negative	Mucus	oz_disease_mean	oz_disease_mean_imp	-0.815062	-1.53611	-0.124871	3027.73	0.0285	k__Bacteria;p__Bacteroidetes;c__Cytophagia;o__Cytophagales;f__[Amoebophilaceae];g__SC3-56
Negative	Mucus	oz_disease_mean	oz_disease_mean_imp	-0.679373	-1.34358	-0.0293467	4308.71	0.0387	k__Bacteria;p__Actinobacteria;c__Acidimicrobiia;o__Acidimicrobiales;f__C111;g__
Positive	Mucus	Host phylogeny	seq257597b	11.4046	1.34422	22.7437	181.761	0.0135	k__Bacteria;p__Bacteroidetes;c__Cytophagia;o__Cytophagales;f__Cytophagaceae;g__
Positive	Mucus	Host phylogeny	seq2127499	19.5427	1.99137	41.6491	159.301	0.0248	k__Bacteria;p__;c__;o__;f__;g__
Negative	Mucus	Host identity	seq150121	-2.04602	-3.0503	-1.06045	8816.9	5e-05	k__Bacteria;p__Bacteroidetes;c__[Saprospirae];o__[Saprospirales];f__Saprospiraceae;g__
Positive	Mucus	Host identity	seq257597b	3.77886	1.77728	5.87516	731.504	5e-05	k__Archaea;p__[Parvarchaeota];c__[Parvarchaea];o__YLA114;f__;g__
Positive	Mucus	Host identity	seq128	3.35769	2.10095	4.68884	3268.18	5e-05	k__Archaea;p__Crenarchaeota;c__Thaumarchaeota;o__Cenarchaeales;f__Cenarchaeaceae;g__
Positive	Mucus	Host identity	seq150121	2.57135	1.30395	3.90422	12945.9	5e-05	k__Archaea;p__Euryarchaeota;c__Thermoplasmata;o__E2;f__Marine group II;g__
Positive	Mucus	Host identity	seq30680a	14.6447	9.04196	21.2108	48.4728	5e-05	k__Bacteria;p__Actinobacteria;c__Actinobacteria;o__Actinomycetales;f__Cellulomonadaceae;g__Actinotalea
Positive	Mucus	Host identity	seq70834	35.3179	25.8083	44.6943	48.5332	5e-05	k__Bacteria;p__Actinobacteria;c__Actinobacteria;o__Actinomycetales;f__Dermabacteraceae;g__Brachybacterium
Positive	Mucus	Host identity	seq1227155	35.0264	23.8549	46.1738	62.6124	5e-05	k__Bacteria;p__Actinobacteria;c__Actinobacteria;o__Actinomycetales;f__Dermabacteraceae;g__Brachybacterium
Positive	Mucus	Host identity	seq128	25.8317	13.5736	38.5876	22.0314	5e-05	k__Bacteria;p__Actinobacteria;c__Actinobacteria;o__Actinomycetales;f__Dermabacteraceae;g__Brachybacterium
Positive	Mucus	Host identity	seq469117	22.0587	11.866	34.6676	12.9937	5e-05	k__Bacteria;p__Actinobacteria;c__Actinobacteria;o__Actinomycetales;f__Dietziaceae;Other
Positive	Mucus	Host identity	seq30680a	17.647	8.52457	27.827	22.1545	5e-05	k__Bacteria;p__Actinobacteria;c__Actinobacteria;o__Actinomycetales;f__Dietziaceae;Other
Positive	Mucus	Host identity	seq469117	41.8503	22.1618	62.158	10.9862	5e-05	k__Bacteria;p__Actinobacteria;c__Actinobacteria;o__Actinomycetales;f__Gordoniaceae;g__Gordonia
Positive	Mucus	Host identity	seq935094	36.6678	19.604	54.9292	10.6895	5e-05	k__Bacteria;p__Actinobacteria;c__Actinobacteria;o__Actinomycetales;f__Gordoniaceae;g__Gordonia
Positive	Mucus	Host identity	seq30680a	16.0952	7.92296	26.3039	26.609	5e-05	k__Bacteria;p__Actinobacteria;c__Actinobacteria;o__Actinomycetales;f__Microbacteriaceae;g__
Positive	Mucus	Host identity	seq1227155	10.818	4.76369	18.0264	41.9658	5e-05	k__Bacteria;p__Actinobacteria;c__Actinobacteria;o__Actinomycetales;f__Micrococcaceae;g__
Positive	Mucus	Host identity	seq221970	8.44108	4.54291	12.7386	170.012	5e-05	k__Bacteria;p__Actinobacteria;c__Actinobacteria;o__Actinomycetales;f__Micrococcaceae;g__
Positive	Mucus	Host identity	seq71174	7.81236	2.67383	14.3472	42.5102	5e-05	k__Bacteria;p__Actinobacteria;c__Actinobacteria;o__Actinomycetales;f__Micrococcaceae;g__
Positive	Mucus	Host identity	seq70834	7.60733	3.49892	12.298	83.9209	5e-05	k__Bacteria;p__Actinobacteria;c__Actinobacteria;o__Actinomycetales;f__Micrococcaceae;g__
Positive	Mucus	Host identity	seq70834	11.2837	5.79039	17.5159	34.5121	5e-05	k__Bacteria;p__Actinobacteria;c__Actinobacteria;o__Actinomycetales;f__Micrococcaceae;g__Arthrobacter
Positive	Mucus	Host identity	seq1227155	9.85888	6.45935	13.4152	622.22	5e-05	k__Bacteria;p__Actinobacteria;c__Actinobacteria;o__Actinomycetales;f__Micrococcaceae;g__Kocuria
Positive	Mucus	Host identity	seq30680a	6.99351	3.79638	10.3293	692.794	5e-05	k__Bacteria;p__Actinobacteria;c__Actinobacteria;o__Actinomycetales;f__Micrococcaceae;g__Kocuria
Positive	Mucus	Host identity	seq70834	6.86643	3.98198	9.68276	737.179	5e-05	k__Bacteria;p__Actinobacteria;c__Actinobacteria;o__Actinomycetales;f__Micrococcaceae;g__Kocuria
Positive	Mucus	Host identity	seq71174	4.97223	2.33796	7.72014	397.645	5e-05	k__Bacteria;p__Actinobacteria;c__Actinobacteria;o__Actinomycetales;f__Micrococcaceae;g__Kocuria
Positive	Mucus	Host identity	seq2318221	32.7592	14.094	54.5562	3.69832	5e-05	k__Bacteria;p__Actinobacteria;c__Actinobacteria;o__Actinomycetales;f__Pseudonocardiaceae;g__
Positive	Mucus	Host identity	seq299741	21.8977	11.4943	32.1143	27.7373	5e-05	k__Bacteria;p__Actinobacteria;c__Actinobacteria;o__Actinomycetales;f__Pseudonocardiaceae;g__Pseudonocardia
Positive	Mucus	Host identity	seq94759	14.6055	6.01877	23.6314	18.0886	5e-05	k__Bacteria;p__Actinobacteria;c__Actinobacteria;o__Actinomycetales;f__Pseudonocardiaceae;g__Pseudonocardia
Positive	Mucus	Host identity	seq299741	25.2654	11.6689	42.4026	11.0947	5e-05	k__Bacteria;p__Actinobacteria;c__Rubrobacteria;o__Rubrobacterales;f__Rubrobacteraceae;g__Rubrobacter
Positive	Mucus	Host identity	seq155791	15.4221	4.48202	28.9241	10.2009	5e-05	k__Bacteria;p__Actinobacteria;c__Rubrobacteria;o__Rubrobacterales;f__Rubrobacteraceae;g__Rubrobacter
Positive	Mucus	Host identity	seq935094	8.03845	3.99094	13.0788	69.8958	5e-05	k__Bacteria;p__Bacteroidetes;c__Bacteroidia;o__Bacteroidales;f__[Paraprevotellaceae];g__[Prevotella]
Positive	Mucus	Host identity	seq128	5.54689	2.09749	10.2321	70.2338	5e-05	k__Bacteria;p__Bacteroidetes;c__Bacteroidia;o__Bacteroidales;f__[Paraprevotellaceae];g__[Prevotella]
Positive	Mucus	Host identity	seq1470145a	15.1618	8.45047	23.201	31.4754	5e-05	k__Bacteria;p__Bacteroidetes;c__Bacteroidia;o__Bacteroidales;f__Bacteroidaceae;g__Bacteroides
Positive	Mucus	Host identity	seq1885979	9.15585	4.94837	14.2626	77.8082	5e-05	k__Bacteria;p__Bacteroidetes;c__Bacteroidia;o__Bacteroidales;f__Bacteroidaceae;g__Bacteroides
Positive	Mucus	Host identity	seq484979	8.60619	3.8346	13.9463	48.2327	5e-05	k__Bacteria;p__Bacteroidetes;c__Bacteroidia;o__Bacteroidales;f__Bacteroidaceae;g__Bacteroides
Positive	Mucus	Host identity	seq935094	6.88385	4.17302	9.89625	391.339	5e-05	k__Bacteria;p__Bacteroidetes;c__Bacteroidia;o__Bacteroidales;f__Porphyromonadaceae;g__Porphyromonas
Positive	Mucus	Host identity	seq30680d	4.80343	2.49818	7.04117	1756.18	5e-05	k__Bacteria;p__Bacteroidetes;c__BME43;o__;f__;g__
Positive	Mucus	Host identity	seq30680c	4.48343	2.22829	6.84825	1571.28	5e-05	k__Bacteria;p__Bacteroidetes;c__BME43;o__;f__;g__
Positive	Mucus	Host identity	seq2396145	9.85479	6.99688	12.8712	1050.17	5e-05	k__Bacteria;p__Bacteroidetes;c__Cytophagia;o__Cytophagales;f__;g__
Positive	Mucus	Host identity	seq2333580	5.63751	2.99955	8.19869	1499.97	5e-05	k__Bacteria;p__Bacteroidetes;c__Cytophagia;o__Cytophagales;f__;g__
Positive	Mucus	Host identity	seq484979	5.28999	2.75741	7.98488	1281.11	5e-05	k__Bacteria;p__Bacteroidetes;c__Cytophagia;o__Cytophagales;f__;g__
Positive	Mucus	Host identity	seq2318221	3.2048	1.71409	4.67118	9831.94	5e-05	k__Bacteria;p__Bacteroidetes;c__Cytophagia;o__Cytophagales;f__[Amoebophilaceae];g__SGUS912
Positive	Mucus	Host identity	seq30680c	4.42551	2.54355	6.19937	4415.28	5e-05	k__Bacteria;p__Bacteroidetes;c__Cytophagia;o__Cytophagales;f__Flammeovirgaceae;g__JTB248
Positive	Mucus	Host identity	seq30680a	15.6757	10.6348	20.551	82.0653	5e-05	k__Bacteria;p__Bacteroidetes;c__Flavobacteriia;o__Flavobacteriales;f__[Weeksellaceae];g__
Positive	Mucus	Host identity	seq2318221	10.5894	6.2347	15.145	91.8389	5e-05	k__Bacteria;p__Bacteroidetes;c__Flavobacteriia;o__Flavobacteriales;f__[Weeksellaceae];g__
Positive	Mucus	Host identity	seq1885979	8.56618	4.24569	12.9606	89.114	5e-05	k__Bacteria;p__Bacteroidetes;c__Flavobacteriia;o__Flavobacteriales;f__[Weeksellaceae];g__
Positive	Mucus	Host identity	seq221970	4.29129	2.28166	6.14587	4617.39	5e-05	k__Bacteria;p__Bacteroidetes;c__Flavobacteriia;o__Flavobacteriales;f__[Weeksellaceae];g__Chryseobacterium
Positive	Mucus	Host identity	seq2318221	19.1964	10.4115	29.8279	47.5959	5e-05	k__Bacteria;p__Bacteroidetes;c__Flavobacteriia;o__Flavobacteriales;f__[Weeksellaceae];g__Cloacibacterium
Positive	Mucus	Host identity	seq387883	13.0743	6.7445	20.4683	42.9919	5e-05	k__Bacteria;p__Bacteroidetes;c__Flavobacteriia;o__Flavobacteriales;f__[Weeksellaceae];g__Cloacibacterium
Positive	Mucus	Host identity	seq387883	31.0621	16.6007	49.8551	5.74279	5e-05	k__Bacteria;p__Bacteroidetes;c__Flavobacteriia;o__Flavobacteriales;f__[Weeksellaceae];g__Ornithobacterium
Positive	Mucus	Host identity	seq155791	7.04869	3.71958	10.7852	229.915	5e-05	k__Bacteria;p__Bacteroidetes;c__Sphingobacteriia;o__Sphingobacteriales;f__Sphingobacteriaceae;g__Pedobacter
Positive	Mucus	Host identity	seq4179602	6.54778	4.55074	8.5453	8983.57	5e-05	k__Bacteria;p__Chlamydiae;c__Chlamydiia;o__Chlamydiales;f__;g__
Positive	Mucus	Host identity	seq935094	5.07395	3.23975	6.88909	5209.96	5e-05	k__Bacteria;p__Chlamydiae;c__Chlamydiia;o__Chlamydiales;f__;g__
Positive	Mucus	Host identity	seq30680c	4.85224	2.63258	7.17304	1466.06	5e-05	k__Bacteria;p__Chlamydiae;c__Chlamydiia;o__Chlamydiales;Other;Other
Positive	Mucus	Host identity	seq1470145a	4.70168	2.54521	6.83403	1665.27	5e-05	k__Bacteria;p__Chlamydiae;c__Chlamydiia;o__Chlamydiales;Other;Other
Positive	Mucus	Host identity	seq257597a	9.08329	4.94233	14.122	58.3228	5e-05	k__Bacteria;p__Cyanobacteria;c__4C0d-2;o__SM2F09;f__;g__
Positive	Mucus	Host identity	seq181992	7.85943	4.17403	11.9476	72.7334	5e-05	k__Bacteria;p__Cyanobacteria;c__4C0d-2;o__SM2F09;f__;g__
Positive	Mucus	Host identity	seq89163b	7.36166	3.09952	12.5633	55.5091	5e-05	k__Bacteria;p__Cyanobacteria;c__4C0d-2;o__SM2F09;f__;g__
Positive	Mucus	Host identity	seq299741	10.1149	7.02099	13.2823	1113.04	5e-05	k__Bacteria;p__Cyanobacteria;c__Oscillatoriophycideae;o__Chroococcales;f__Cyanobacteriaceae;g__Cyanobacterium
Positive	Mucus	Host identity	seq511510	6.95061	3.60442	10.3377	267.845	5e-05	k__Bacteria;p__Cyanobacteria;c__Oscillatoriophycideae;o__Chroococcales;f__Cyanobacteriaceae;Other
Positive	Mucus	Host identity	seq28104	3.59425	1.5937	5.65622	361.683	5e-05	k__Bacteria;p__Cyanobacteria;c__Oscillatoriophycideae;o__Chroococcales;f__Cyanobacteriaceae;Other
Positive	Mucus	Host identity	seq260576	10.8539	5.2658	16.8168	31.873	5e-05	k__Bacteria;p__Cyanobacteria;c__Oscillatoriophycideae;o__Oscillatoriales;f__Phormidiaceae;g__Trichodesmium
Positive	Mucus	Host identity	seq89163b	9.62915	4.32054	15.6983	35.2012	5e-05	k__Bacteria;p__Cyanobacteria;c__Oscillatoriophycideae;o__Oscillatoriales;f__Phormidiaceae;g__Trichodesmium
Positive	Mucus	Host identity	seq860622	9.61782	4.18522	15.5583	21.4632	5e-05	k__Bacteria;p__Cyanobacteria;c__Oscillatoriophycideae;o__Oscillatoriales;f__Phormidiaceae;g__Trichodesmium
Positive	Mucus	Host identity	seq935094	5.94766	3.73464	8.32144	1531.61	5e-05	k__Bacteria;p__Cyanobacteria;c__Oscillatoriophycideae;o__Oscillatoriales;f__Phormidiaceae;Other
Positive	Mucus	Host identity	seq71174	8.78458	4.65985	13.7222	58.2463	0.0001	k__Bacteria;p__Actinobacteria;c__Acidimicrobiia;o__Acidimicrobiales;f__TK06;g__
Positive	Mucus	Host identity	seq387883	4.78143	2.56275	7.04079	1764.32	0.0001	k__Bacteria;p__Actinobacteria;c__Actinobacteria;o__Actinomycetales;f__Actinomycetaceae;g__Actinomyces
Positive	Mucus	Host identity	seq71174	4.84555	1.7652	8.34402	160.401	0.0001	k__Bacteria;p__Actinobacteria;c__Actinobacteria;o__Actinomycetales;f__Mycobacteriaceae;g__Mycobacterium
Positive	Mucus	Host identity	seq70834	15.2529	6.56106	26.8339	9.06918	0.0001	k__Bacteria;p__Actinobacteria;c__Actinobacteria;o__Actinomycetales;f__Pseudonocardiaceae;g__Saccharopolyspora
Positive	Mucus	Host identity	seq1227155	17.8305	8.84428	26.9364	65.0009	0.0001	k__Bacteria;p__Bacteroidetes;c__Flavobacteriia;o__Flavobacteriales;f__[Weeksellaceae];g__Cloacibacterium
Positive	Mucus	Host identity	seq469117	4.25305	1.59567	7.07109	268.344	0.0001	k__Bacteria;p__Cyanobacteria;c__;o__;f__;g__
Positive	Mucus	Host identity	seq89163b	3.99618	1.70233	6.2461	444.431	0.0001	k__Bacteria;p__Cyanobacteria;c__Oscillatoriophycideae;o__Chroococcales;f__Cyanobacteriaceae;Other
Positive	Mucus	Host identity	seq40695	11.2094	6.36571	16.5084	70.3097	0.0001	k__Bacteria;p__Cyanobacteria;c__Oscillatoriophycideae;Other;Other;Other
Positive	Mucus	Host identity	seq1470145b	4.48675	1.93876	7.07896	4061.76	0.0002	k__Archaea;p__Crenarchaeota;c__Thaumarchaeota;o__Cenarchaeales;f__Cenarchaeaceae;g__
Positive	Mucus	Host identity	seq469117	11.4605	6.93865	16.6261	69.4304	0.0002	k__Bacteria;p__Actinobacteria;c__Actinobacteria;o__Actinomycetales;f__Dietziaceae;g__Dietzia
Positive	Mucus	Host identity	seq221970	4.27052	2.00544	6.7492	2104.18	0.0002	k__Bacteria;p__Actinobacteria;c__Actinobacteria;o__Actinomycetales;f__Micrococcaceae;g__Micrococcus
Positive	Mucus	Host identity	seq181992	3.79565	1.91567	5.7409	2060.83	0.0002	k__Bacteria;p__Bacteroidetes;c__Bacteroidia;o__Bacteroidales;f__Marinilabiaceae;g__
Positive	Mucus	Host identity	seq2318221	3.71741	1.74218	5.65499	1733.25	0.0002	k__Bacteria;p__Bacteroidetes;c__Flavobacteriia;o__Flavobacteriales;f__Cryomorphaceae;g__Crocinitomix
Positive	Mucus	Host identity	seq387883	3.587	1.53713	5.59411	2896.55	0.0002	k__Bacteria;p__Bacteroidetes;c__Flavobacteriia;o__Flavobacteriales;f__NS9;g__
Positive	Mucus	Host identity	seq511510	4.3468	2.03261	6.68249	3349.23	0.0002	k__Bacteria;p__Cyanobacteria;c__Oscillatoriophycideae;o__Chroococcales;f__Xenococcaceae;Other
Positive	Mucus	Host identity	seq128	11.5963	2.87318	20.8039	34.0228	0.0003	k__Bacteria;p__Actinobacteria;c__Actinobacteria;o__Actinomycetales;f__Dietziaceae;Other
Positive	Mucus	Host identity	seq37342	4.97645	1.75814	8.41176	129.209	0.0003	k__Bacteria;p__Actinobacteria;c__Actinobacteria;o__Actinomycetales;f__Mycobacteriaceae;g__Mycobacterium
Positive	Mucus	Host identity	seq71174	11.8833	3.02868	21.111	20.9949	0.0003	k__Bacteria;p__Actinobacteria;c__Actinobacteria;o__Actinomycetales;f__Pseudonocardiaceae;g__Pseudonocardia
Positive	Mucus	Host identity	seq30680d	5.6421	2.68056	8.88315	453.663	0.0003	k__Bacteria;p__Bacteroidetes;c__Bacteroidia;o__Bacteroidales;f__Porphyromonadaceae;g__Porphyromonas
Positive	Mucus	Host identity	seq155791	2.49646	0.996373	4.06755	1671.25	0.0003	k__Bacteria;p__Bacteroidetes;c__Cytophagia;o__Cytophagales;f__Flammeovirgaceae;g__Flammeovirga
Positive	Mucus	Host identity	seq1470145a	4.18269	1.64628	6.66166	2283.63	0.0004	k__Bacteria;p__Actinobacteria;c__Actinobacteria;o__Actinomycetales;f__Actinomycetaceae;g__Actinomyces
Positive	Mucus	Host identity	seq233836	9.09591	3.19649	15.7876	33.1808	0.0004	k__Bacteria;p__Actinobacteria;c__Actinobacteria;o__Actinomycetales;f__Micrococcaceae;g__Arthrobacter
Positive	Mucus	Host identity	seq181992	2.65842	1.01503	4.39662	7067.82	0.0004	k__Bacteria;p__Bacteroidetes;c__Bacteroidia;o__Bacteroidales;f__;g__
Positive	Mucus	Host identity	seq260576	4.62194	1.84748	7.32989	522.114	0.0004	k__Bacteria;p__Bacteroidetes;c__Bacteroidia;o__Bacteroidales;f__Porphyromonadaceae;g__Porphyromonas
Positive	Mucus	Host identity	seq221970	17.4237	3.67711	35.0015	19.4678	0.0004	k__Bacteria;p__Bacteroidetes;c__Flavobacteriia;o__Flavobacteriales;f__Flavobacteriaceae;g__Nonlabens
Positive	Mucus	Host identity	seq2318221	3.77849	1.55755	6.12825	2244.64	0.0004	k__Bacteria;p__Bacteroidetes;c__Flavobacteriia;o__Flavobacteriales;f__Flavobacteriaceae;g__Polaribacter
Positive	Mucus	Host identity	seq71174	3.15095	1.76709	4.52473	2175.05	0.0004	k__Bacteria;p__Chlamydiae;c__Chlamydiia;o__Chlamydiales;f__Simkaniaceae;Other
Positive	Mucus	Host identity	seq2396145	4.44662	1.91922	7.01557	4294.93	0.0004	k__Bacteria;p__Cyanobacteria;c__Oscillatoriophycideae;o__Oscillatoriales;f__Phormidiaceae;Other
Positive	Mucus	Host identity	seq935094	4.66134	2.29539	6.94159	1574.96	0.0005	k__Bacteria;p__Actinobacteria;c__Actinobacteria;o__Actinomycetales;f__Actinomycetaceae;g__Actinomyces
Positive	Mucus	Host identity	seq89163b	11.8209	3.02616	21.5347	20.8576	0.0005	k__Bacteria;p__Actinobacteria;c__Actinobacteria;o__Actinomycetales;f__Pseudonocardiaceae;g__Pseudonocardia
Positive	Mucus	Host identity	seq935094	5.60262	3.05643	8.31947	322.291	0.0005	k__Bacteria;p__Bacteroidetes;c__Sphingobacteriia;o__Sphingobacteriales;f__Sphingobacteriaceae;g__Pedobacter
Positive	Mucus	Host identity	seq1885979	4.73242	2.77245	6.76573	2499.72	0.0005	k__Bacteria;p__Cyanobacteria;c__Oscillatoriophycideae;o__Oscillatoriales;f__Phormidiaceae;Other
Positive	Mucus	Host identity	seq1017684	4.23898	1.73597	6.86324	6692.69	0.0006	k__Bacteria;p__Bacteroidetes;c__BME43;o__;f__;g__
Positive	Mucus	Host identity	seq1227155	3.66759	1.38296	6.09349	3016.63	0.0006	k__Bacteria;p__Bacteroidetes;c__Flavobacteriia;o__Flavobacteriales;f__Flavobacteriaceae;g__Polaribacter
Positive	Mucus	Host identity	seq233836	2.70929	1.03325	4.48727	946.518	0.0006	k__Bacteria;p__Cyanobacteria;c__Oscillatoriophycideae;o__Chroococcales;Other;Other
Positive	Mucus	Host identity	seq2318221	3.83406	1.47218	6.19797	1973.45	0.0007	k__Bacteria;p__Actinobacteria;c__Actinobacteria;o__Actinomycetales;f__Micrococcaceae;g__Micrococcus
Positive	Mucus	Host identity	seq257597b	13.0599	3.70362	25.4171	10.0639	0.0007	k__Bacteria;p__Actinobacteria;c__Rubrobacteria;o__Rubrobacterales;f__Rubrobacteraceae;g__Rubrobacter
Positive	Mucus	Host identity	seq28104	3.49161	1.58945	5.45724	747.815	0.0008	k__Bacteria;p__Bacteroidetes;c__Cytophagia;o__Cytophagales;f__Flammeovirgaceae;Other
Positive	Mucus	Host identity	seq257597b	3.84478	1.81612	5.94676	440.416	0.0008	k__Bacteria;p__Bacteroidetes;c__Sphingobacteriia;o__Sphingobacteriales;f__NS11-12;g__
Positive	Mucus	Host identity	seq257597b	4.63487	1.79865	7.78542	203.359	0.0008	k__Bacteria;p__Bacteroidetes;c__Sphingobacteriia;o__Sphingobacteriales;f__Sphingobacteriaceae;g__Pedobacter
Positive	Mucus	Host identity	seq37342	3.25258	1.34355	5.09587	1718.5	0.0009	k__Bacteria;p__Actinobacteria;c__Actinobacteria;o__Actinomycetales;f__Actinomycetaceae;g__Actinomyces
Positive	Mucus	Host identity	seq150121	18.7572	7.07486	30.7205	61.7967	0.0009	k__Bacteria;p__Actinobacteria;c__Actinobacteria;o__Actinomycetales;f__Dermabacteraceae;g__Brachybacterium
Positive	Mucus	Host identity	seq2318221	6.6677	1.82389	12.5272	45.2577	0.0009	k__Bacteria;p__Actinobacteria;c__Actinobacteria;o__Actinomycetales;f__Micrococcaceae;g__
Positive	Mucus	Host identity	seq37342	3.84276	1.43111	6.3032	470.741	0.0009	k__Bacteria;p__Bacteroidetes;c__Bacteroidia;o__Bacteroidales;f__Porphyromonadaceae;g__Porphyromonas
Positive	Mucus	Host identity	seq150121	5.52492	1.48562	10.4407	83.6358	0.001	k__Bacteria;p__Actinobacteria;c__Actinobacteria;o__Actinomycetales;f__Mycobacteriaceae;g__Mycobacterium
Positive	Mucus	Host identity	seq2318221	2.78209	1.08633	4.49918	2778.01	0.001	k__Bacteria;p__Bacteroidetes;c__[Rhodothermi];o__[Rhodothermales];f__Rhodothermaceae;g__
Positive	Mucus	Host identity	seq150121	9.68119	1.98689	19.579	35.1326	0.001	k__Bacteria;p__Bacteroidetes;c__Flavobacteriia;o__Flavobacteriales;f__Flavobacteriaceae;g__Nonlabens
Negative	Mucus	Host identity	seq150121	-3.189	-5.29776	-1.01889	1464.6	0.001	k__Bacteria;p__Bacteroidetes;c__BME43;o__;f__;g__
Positive	Mucus	Host identity	seq260723	4.26397	1.5842	6.95568	2957.81	0.0011	k__Bacteria;p__Bacteroidetes;c__Flavobacteriia;o__Flavobacteriales;f__NS9;g__
Positive	Mucus	Host identity	seq469117	2.99441	1.1497	4.85796	4365.92	0.0011	k__Bacteria;p__Cyanobacteria;c__Oscillatoriophycideae;o__Chroococcales;f__Xenococcaceae;Other
Positive	Mucus	Host identity	seq300224	3.49939	1.10808	5.80307	936.612	0.0011	k__Bacteria;p__Cyanobacteria;c__Oscillatoriophycideae;o__Chroococcales;Other;Other
Positive	Mucus	Host identity	seq260576	3.14344	1.11854	5.15348	1368.59	0.0012	k__Bacteria;p__Bacteroidetes;c__Cytophagia;o__Cytophagales;f__;g__
Positive	Mucus	Host identity	seq233836	2.60806	0.96957	4.35166	1143.05	0.0012	k__Bacteria;p__Bacteroidetes;c__Flavobacteriia;o__Flavobacteriales;f__Flavobacteriaceae;g__Tenacibaculum
Positive	Mucus	Host identity	seq260723	3.95697	1.20081	6.75067	456.022	0.0012	k__Bacteria;p__Cyanobacteria;c__Nostocophycideae;o__Stigonematales;f__Rivulariaceae;g__Rivularia
Positive	Mucus	Host identity	seq300224	4.09098	1.43656	7.03605	296.081	0.0012	k__Bacteria;p__Cyanobacteria;c__Oscillatoriophycideae;o__Chroococcales;f__Cyanobacteriaceae;Other
Positive	Mucus	Host identity	seq260576	8.78714	1.6378	18.6705	25.6723	0.0013	k__Bacteria;p__Bacteroidetes;c__Flavobacteriia;o__Flavobacteriales;f__Flavobacteriaceae;g__Nonlabens
Positive	Mucus	Host identity	seq181992	2.96904	0.972633	4.92871	1492.41	0.0013	k__Bacteria;p__Bacteroidetes;c__Flavobacteriia;o__Flavobacteriales;f__Flavobacteriaceae;g__Tenacibaculum
Positive	Mucus	Host identity	seq260576	3.01115	1.26363	4.8171	8363.81	0.0013	k__Bacteria;p__Chlamydiae;c__Chlamydiia;o__Chlamydiales;f__;g__
Positive	Mucus	Host identity	seq37344	3.34039	1.22315	5.39996	1812.08	0.0013	k__Bacteria;p__Chlamydiae;c__Chlamydiia;o__Chlamydiales;Other;Other
Positive	Mucus	Host identity	seq30680d	2.85831	0.959475	4.7663	3543.03	0.0013	k__Bacteria;p__Chloroflexi;c__SAR202;o__;f__;g__
Positive	Mucus	Host identity	seq28104	15.515	5.89103	25.4995	49.1484	0.0014	k__Bacteria;p__[Thermi];c__Deinococci;o__Deinococcales;f__Trueperaceae;g__GBI-58
Positive	Mucus	Host identity	seq94759	2.11153	0.700393	3.48132	3120.66	0.0014	k__Bacteria;p__Actinobacteria;c__Acidimicrobiia;o__Acidimicrobiales;f__;g__
Positive	Mucus	Host identity	seq1470145b	3.64203	1.27985	6.10585	5123.48	0.0015	k__Bacteria;p__Actinobacteria;c__Acidimicrobiia;o__Acidimicrobiales;f__;g__
Positive	Mucus	Host identity	seq89163a	2.86551	1.10679	4.80163	3026.46	0.0015	k__Bacteria;p__Bacteroidetes;c__Flavobacteriia;o__Flavobacteriales;f__NS9;g__
Positive	Mucus	Host identity	seq155928	2.87647	1.0039	4.70637	1779.57	0.0015	k__Bacteria;p__Chlamydiae;c__Chlamydiia;o__Chlamydiales;Other;Other
Positive	Mucus	Host identity	seq1470145a	8.03564	1.85276	14.892	40.8428	0.0016	k__Bacteria;p__Actinobacteria;c__Actinobacteria;o__Actinomycetales;f__Micrococcaceae;g__Arthrobacter
Positive	Mucus	Host identity	seq1470145a	22.2805	6.40521	33.6527	28.8852	0.0016	k__Bacteria;p__Bacteroidetes;c__[Saprospirae];o__[Saprospirales];f__Chitinophagaceae;g__Segetibacter
Negative	Mucus	Host identity	seq181992	-4.70023	-8.24093	-1.44295	4346.69	0.0017	k__Bacteria;p__Actinobacteria;c__Acidimicrobiia;o__Acidimicrobiales;f__OCS155;g__
Positive	Mucus	Host identity	seq511510	4.26307	1.42885	6.99705	2567.8	0.0017	k__Bacteria;p__Bacteroidetes;c__Flavobacteriia;o__Flavobacteriales;f__NS9;g__
Positive	Mucus	Host identity	seq37342	5.8224	1.38254	11.3315	41.3827	0.0018	k__Bacteria;p__Bacteroidetes;c__Bacteroidia;o__Bacteroidales;f__Bacteroidaceae;g__Bacteroides
Positive	Mucus	Host identity	seq1017684	4.9189	1.81464	8.04684	1018.35	0.0018	k__Bacteria;p__Bacteroidetes;c__Cytophagia;o__Cytophagales;f__Flammeovirgaceae;Other
Positive	Mucus	Host identity	seq4179602	3.22823	1.0701	5.39946	1354.55	0.0018	k__Bacteria;p__Cyanobacteria;c__Oscillatoriophycideae;o__Chroococcales;Other;Other
Positive	Mucus	Host identity	seq71174	16.3499	7.85878	26.9386	26.1341	0.0019	k__Bacteria;p__Actinobacteria;c__Actinobacteria;o__Actinomycetales;f__Microbacteriaceae;g__
Positive	Mucus	Host identity	seq511510	3.49728	1.09057	5.91742	1163.75	0.0019	k__Bacteria;p__Bacteroidetes;c__Cytophagia;o__Cytophagales;f__Flammeovirgaceae;g__Reichenbachiella
Positive	Mucus	Host identity	seq128	2.28551	0.779824	3.81383	1097.44	0.0019	k__Bacteria;p__Bacteroidetes;c__Flavobacteriia;o__Flavobacteriales;f__Flavobacteriaceae;g__Tenacibaculum
Positive	Mucus	Host identity	seq37342	2.63655	0.713279	4.47513	714.328	0.002	k__Archaea;p__[Parvarchaeota];c__[Parvarchaea];o__YLA114;f__;g__
Positive	Mucus	Host identity	seq257597b	2.57592	0.960465	4.25476	1642.82	0.0021	k__Bacteria;p__Bacteroidetes;c__Flavobacteriia;o__Flavobacteriales;f__Flavobacteriaceae;g__Tenacibaculum
Negative	Mucus	Host identity	seq76488	-4.95408	-7.6325	-2.37413	2704.13	0.0021	k__Bacteria;p__Actinobacteria;c__Acidimicrobiia;o__Acidimicrobiales;f__OCS155;g__
Positive	Mucus	Host identity	seq257597b	4.23511	1.56271	7.16874	874.107	0.0022	k__Bacteria;p__Actinobacteria;c__Actinobacteria;o__Actinomycetales;f__Micrococcaceae;g__Kocuria
Positive	Mucus	Host identity	seq511510	3.79601	0.93476	6.74154	423.819	0.0022	k__Bacteria;p__Chlamydiae;c__Chlamydiia;o__Chlamydiales;f__Rhabdochlamydiaceae;g__Candidatus Rhabdochlamydia
Positive	Mucus	Host identity	seq2318221	7.17852	1.62409	13.9782	42.0918	0.0023	k__Bacteria;p__Bacteroidetes;c__Bacteroidia;o__Bacteroidales;f__Bacteroidaceae;g__Bacteroides
Positive	Mucus	Host identity	seq94759	2.26878	0.67504	3.8068	955.35	0.0024	k__Bacteria;p__Cyanobacteria;c__Oscillatoriophycideae;o__Chroococcales;Other;Other
Positive	Mucus	Host identity	seq233836	2.18642	0.74138	3.6838	6209.78	0.0027	k__Bacteria;p__Bacteroidetes;c__Flavobacteriia;o__Flavobacteriales;f__[Weeksellaceae];g__Chryseobacterium
Positive	Mucus	Host identity	seq860622	15.5068	5.71514	26.1333	45.2453	0.0028	k__Bacteria;p__[Thermi];c__Deinococci;o__Deinococcales;f__Trueperaceae;g__GBI-58
Negative	Mucus	Host identity	seq935094	-2.33814	-4.02023	-0.634955	4540.09	0.0028	k__Bacteria;p__Bacteroidetes;c__Flavobacteriia;o__Flavobacteriales;f__Cryomorphaceae;g__
Positive	Mucus	Host identity	seq76488	4.08832	1.02605	7.09165	1165.98	0.0029	k__Bacteria;p__Bacteroidetes;c__Cytophagia;o__Cytophagales;f__;g__
Negative	Mucus	Host identity	seq860622	-1.80691	-3.07422	-0.570968	5455.21	0.0029	k__Bacteria;p__Bacteroidetes;c__Bacteroidia;o__Bacteroidales;f__;g__
Positive	Mucus	Host identity	seq15461184	12.4771	2.64968	23.8798	75.3062	0.003	k__Bacteria;p__Bacteroidetes;c__Bacteroidia;o__Bacteroidales;f__Bacteroidaceae;g__Bacteroides
Positive	Mucus	Host identity	seq935094	10.4229	2.78476	18.1587	74.8935	0.003	k__Bacteria;p__Bacteroidetes;c__Flavobacteriia;o__Flavobacteriales;f__[Weeksellaceae];g__Cloacibacterium
Negative	Mucus	Host identity	seq150121	-4.21772	-7.74386	-1.13095	528.751	0.003	k__Bacteria;p__Cyanobacteria;c__Oscillatoriophycideae;o__Oscillatoriales;f__Phormidiaceae;Other
Positive	Mucus	Host identity	seq71174	2.63902	0.817678	4.63601	1139.82	0.0031	k__Bacteria;p__Actinobacteria;c__Actinobacteria;o__Actinomycetales;f__Micrococcaceae;g__Micrococcus
Positive	Mucus	Host identity	seq94759	1.70862	0.55457	2.90586	12026.5	0.0031	k__Bacteria;p__Bacteroidetes;c__Flavobacteriia;o__Flavobacteriales;f__;g__
Positive	Mucus	Host identity	seq71174	5.70266	1.45815	10.0289	149.17	0.0032	k__Bacteria;p__Bacteroidetes;c__Flavobacteriia;o__Flavobacteriales;f__[Weeksellaceae];g__
Positive	Mucus	Host identity	seq71174	18.6853	2.87224	44.6146	4.09822	0.0033	k__Bacteria;p__Bacteroidetes;c__Cytophagia;o__Cytophagales;f__[Amoebophilaceae];g__Candidatus Cardinium
Positive	Mucus	Host identity	seq30680d	2.8282	0.895352	4.77729	4012.54	0.0033	k__Bacteria;p__Bacteroidetes;c__Cytophagia;o__Cytophagales;f__Flammeovirgaceae;g__JTB248
Positive	Mucus	Host identity	seq181992	2.26034	0.533681	3.98867	3457.37	0.0033	k__Bacteria;p__Bacteroidetes;c__Cytophagia;o__Cytophagales;f__Flammeovirgaceae;g__Roseivirga
Positive	Mucus	Host identity	seq221970	4.19152	1.50333	6.97676	567.729	0.0034	k__Bacteria;p__Cyanobacteria;c__4C0d-2;o__MLE1-12;f__;g__
Positive	Mucus	Host identity	seq860622	2.25785	0.757202	3.81595	3432.85	0.0034	k__Bacteria;p__Cyanobacteria;c__Oscillatoriophycideae;o__Oscillatoriales;f__Phormidiaceae;Other
Negative	Mucus	Host identity	seq935094	-1.91964	-3.31637	-0.565879	11874.5	0.0035	k__Bacteria;p__Bacteroidetes;c__Flavobacteriia;o__Flavobacteriales;f__Flavobacteriaceae;g__
Positive	Mucus	Host identity	seq257597b	5.57361	2.06671	9.9185	112.014	0.0035	k__Bacteria;p__Actinobacteria;c__Actinobacteria;o__Actinomycetales;f__Dietziaceae;g__Dietzia
Positive	Mucus	Host identity	seq233836	2.24124	0.852959	3.60956	2465	0.0035	k__Bacteria;p__Cyanobacteria;c__Oscillatoriophycideae;o__Chroococcales;f__Xenococcaceae;g__
Positive	Mucus	Host identity	seq94759	12.7277	4.57505	23.0241	34.5836	0.0036	k__Bacteria;p__Actinobacteria;c__Actinobacteria;o__Actinomycetales;f__Microbacteriaceae;g__
Positive	Mucus	Host identity	seq71174	5.62082	1.0898	11.1808	66.3768	0.0036	k__Bacteria;p__Bacteroidetes;c__Bacteroidia;o__Bacteroidales;f__Bacteroidaceae;g__Bacteroides
Positive	Mucus	Host identity	seq300224	3.17871	0.944345	5.47508	1847.14	0.0037	k__Bacteria;p__Bacteroidetes;c__Flavobacteriia;o__Flavobacteriales;f__Flavobacteriaceae;g__Tenacibaculum
Positive	Mucus	Host identity	seq387883	2.30398	0.745087	3.95733	11564.4	0.0038	k__Bacteria;p__Bacteroidetes;c__Flavobacteriia;o__Flavobacteriales;f__Cryomorphaceae;g__
Negative	Mucus	Host identity	seq386520	-3.26769	-5.78469	-0.869017	5596.51	0.0039	k__Archaea;p__Crenarchaeota;c__Thaumarchaeota;o__Cenarchaeales;f__Cenarchaeaceae;g__
Positive	Mucus	Host identity	seq37342	5.81851	2.175	9.87749	79.9703	0.0039	k__Bacteria;p__Actinobacteria;c__Actinobacteria;o__Actinomycetales;f__Dietziaceae;g__Dietzia
Positive	Mucus	Host identity	seq150121	2.6352	0.608472	4.85581	394.818	0.0039	k__Bacteria;p__Bacteroidetes;c__Bacteroidia;o__Bacteroidales;f__SB-1;g__
Positive	Mucus	Host identity	seq860622	6.84587	1.54311	13.1317	40.9205	0.004	k__Bacteria;p__Actinobacteria;c__Actinobacteria;o__Actinomycetales;f__Micrococcaceae;g__Arthrobacter
Positive	Mucus	Host identity	seq860622	2.52537	0.488139	4.63077	250.646	0.004	k__Bacteria;p__Cyanobacteria;c__Oscillatoriophycideae;o__Chroococcales;f__Cyanobacteriaceae;Other
Negative	Mucus	Host identity	seq71174	-2.0272	-3.54442	-0.668013	5276.84	0.0041	k__Bacteria;p__Bacteroidetes;c__Flavobacteriia;o__Flavobacteriales;f__Flavobacteriaceae;g__Polaribacter
Positive	Mucus	Host identity	seq257597b	2.56077	0.70099	4.32191	12527.3	0.0042	k__Archaea;p__Euryarchaeota;c__Thermoplasmata;o__E2;f__Marine group II;g__
Positive	Mucus	Host identity	seq387883	3.40177	0.916135	5.8427	1727.32	0.0043	k__Bacteria;p__Actinobacteria;c__Actinobacteria;o__Actinomycetales;f__Micrococcaceae;g__Micrococcus
Positive	Mucus	Host identity	seq291421	9.56652	2.84788	18.4019	135.7	0.0044	k__Bacteria;p__Actinobacteria;c__Actinobacteria;o__Actinomycetales;f__Dietziaceae;g__Dietzia
Positive	Mucus	Host identity	seq150121	2.34903	0.387809	4.47211	375.909	0.0044	k__Bacteria;p__Bacteroidetes;c__Cytophagia;o__Cytophagales;f__Flammeovirgaceae;g__Reichenbachiella
Positive	Mucus	Host identity	seq257597a	4.46149	1.03193	8.21019	189.72	0.0046	k__Bacteria;p__Actinobacteria;c__Actinobacteria;o__Actinomycetales;f__Mycobacteriaceae;g__Mycobacterium
Positive	Mucus	Host identity	seq128	10.7724	2.48635	22.6573	10.239	0.0046	k__Bacteria;p__Actinobacteria;c__Actinobacteria;o__Actinomycetales;f__Pseudonocardiaceae;g__Saccharopolyspora
Positive	Mucus	Host identity	seq257597b	2.9393	0.840842	5.16601	821.764	0.0046	k__Bacteria;p__Chlamydiae;c__Chlamydiia;o__Chlamydiales;f__Rhabdochlamydiaceae;g__Candidatus Rhabdochlamydia
Positive	Mucus	Host identity	seq89163b	3.21311	1.18644	5.43879	433.482	0.0046	k__Bacteria;p__Cyanobacteria;c__Oscillatoriophycideae;o__Chroococcales;f__Cyanobacteriaceae;g__
Positive	Mucus	Host identity	seq387883	5.75101	1.367	10.7215	95.4526	0.0048	k__Bacteria;p__Actinobacteria;c__Actinobacteria;o__Actinomycetales;f__Micrococcaceae;g__
Positive	Mucus	Host identity	seq30680d	3.46863	1.04779	5.93135	2364.6	0.0048	k__Bacteria;p__Bacteroidetes;c__Flavobacteriia;o__Flavobacteriales;f__NS9;g__
Positive	Mucus	Host identity	seq4179602	2.7945	0.85104	4.74424	4163.26	0.0048	k__Bacteria;p__Cyanobacteria;c__Oscillatoriophycideae;o__Chroococcales;f__Xenococcaceae;Other
Positive	Mucus	Host identity	seq37344	3.21587	0.855477	5.60958	1501.32	0.005	k__Bacteria;p__Cyanobacteria;c__Oscillatoriophycideae;o__Chroococcales;f__Cyanobacteriaceae;g__Cyanobacterium
Positive	Mucus	Host identity	seq1227155	13.828	2.00752	27.9898	9.53925	0.0051	k__Bacteria;p__Actinobacteria;c__Rubrobacteria;o__Rubrobacterales;f__Rubrobacteraceae;g__Rubrobacter
Positive	Mucus	Host identity	seq155928	4.49184	0.672641	8.89267	69.0983	0.0051	k__Bacteria;p__Cyanobacteria;c__Oscillatoriophycideae;Other;Other;Other
Positive	Mucus	Host identity	seq128	3.72266	1.54922	6.25087	452.312	0.0052	k__Bacteria;p__Bacteroidetes;c__Bacteroidia;o__Bacteroidales;f__Porphyromonadaceae;g__Porphyromonas
Negative	Mucus	Host identity	seq2127499	-3.01889	-5.39486	-0.773497	6742.93	0.0053	k__Bacteria;p__Chlamydiae;c__Chlamydiia;o__Chlamydiales;f__;g__
Positive	Mucus	Host identity	seq37342	14.6713	2.13843	34.4107	3.14566	0.0053	k__Bacteria;p__Bacteroidetes;c__Cytophagia;o__Cytophagales;f__[Amoebophilaceae];g__Candidatus Cardinium
Positive	Mucus	Host identity	seq469117	2.63436	0.758708	4.58091	1579.55	0.0054	k__Bacteria;p__Bacteroidetes;c__Cytophagia;o__Cytophagales;f__Flammeovirgaceae;g__Reichenbachiella
Positive	Mucus	Host identity	seq94759	5.23331	0.976016	10.6144	44.6532	0.0056	k__Bacteria;p__Bacteroidetes;c__Bacteroidia;o__Bacteroidales;f__Bacteroidaceae;g__Bacteroides
Positive	Mucus	Host identity	seq30680c	3.64859	1.08006	6.48444	2232.13	0.0058	k__Bacteria;p__Actinobacteria;c__Actinobacteria;o__Actinomycetales;f__Actinomycetaceae;g__Actinomyces
Positive	Mucus	Host identity	seq155791	2.0852	0.505846	3.69444	1940.89	0.0058	k__Bacteria;p__Bacteroidetes;c__Bacteroidia;o__Bacteroidales;f__Marinilabiaceae;g__
Positive	Mucus	Host identity	seq1470145a	1.88075	0.488546	3.26975	12216.4	0.0059	k__Bacteria;p__Bacteroidetes;c__Cytophagia;o__Cytophagales;f__[Amoebophilaceae];g__SGUS912
Negative	Mucus	Host identity	seq128	-1.19162	-2.07016	-0.320899	14049.3	0.0061	k__Bacteria;p__Bacteroidetes;c__Flavobacteriia;o__Flavobacteriales;f__Flavobacteriaceae;g__
Positive	Mucus	Host identity	seq30680d	2.63731	0.700394	4.57908	2780.35	0.0063	k__Bacteria;p__Actinobacteria;c__Acidimicrobiia;o__Acidimicrobiales;f__;g__
Positive	Mucus	Host identity	seq386520	4.02115	1.04867	7.2097	2334.27	0.0063	k__Bacteria;p__Actinobacteria;c__Actinobacteria;o__Actinomycetales;f__Micrococcaceae;g__Micrococcus
Positive	Mucus	Host identity	seq860622	12.566	1.82061	29.899	3.93087	0.0063	k__Bacteria;p__Bacteroidetes;c__Cytophagia;o__Cytophagales;f__[Amoebophilaceae];g__Candidatus Cardinium
Positive	Mucus	Host identity	seq1470145b	4.3936	1.25934	7.83257	1439.32	0.0064	k__Bacteria;p__Cyanobacteria;c__4C0d-2;o__MLE1-12;f__;g__
Positive	Mucus	Host identity	seq40695	3.15614	0.763554	5.74775	1230.9	0.0065	k__Bacteria;p__Bacteroidetes;c__[Rhodothermi];o__[Rhodothermales];f__[Balneolaceae];g__Balneola
Positive	Mucus	Host identity	seq260576	5.17006	1.18842	10.1133	80.4153	0.0065	k__Bacteria;p__Cyanobacteria;c__4C0d-2;o__SM2F09;f__;g__
Positive	Mucus	Host identity	seq89163a	2.78882	0.994051	4.68687	743.598	0.0067	k__Bacteria;p__Cyanobacteria;c__Synechococcophycideae;o__Pseudanabaenales;f__Pseudanabaenaceae;g__Halomicronema
Positive	Mucus	Host identity	seq511510	3.93722	1.12117	6.94304	7181.54	0.007	k__Bacteria;p__Actinobacteria;c__Acidimicrobiia;o__Acidimicrobiales;f__OCS155;g__
Positive	Mucus	Host identity	seq30680c	3.10453	0.824008	5.5029	9487.8	0.0073	k__Bacteria;p__Actinobacteria;c__Acidimicrobiia;o__Acidimicrobiales;f__OCS155;g__
Positive	Mucus	Host identity	seq155791	2.39388	0.474295	4.47059	684.697	0.0074	k__Bacteria;p__Cyanobacteria;c__;o__;f__;g__
Positive	Mucus	Host identity	seq291421	4.70822	1.18765	8.38023	2855.79	0.0075	k__Bacteria;p__Actinobacteria;c__Actinobacteria;o__Actinomycetales;f__Actinomycetaceae;g__Actinomyces
Positive	Mucus	Host identity	seq300224	3.0527	0.726241	5.53782	1065.91	0.0075	k__Bacteria;p__Cyanobacteria;c__;o__;f__;g__
Positive	Mucus	Host identity	seq181992	2.33674	0.566321	4.1805	4007.83	0.0076	k__Bacteria;p__Bacteroidetes;c__[Saprospirae];o__[Saprospirales];f__Saprospiraceae;g__Saprospira
Positive	Mucus	Host identity	seq150121	2.1867	0.513413	3.9887	729.213	0.0078	k__Bacteria;p__Chlamydiae;c__Chlamydiia;o__Chlamydiales;f__Rhabdochlamydiaceae;g__Candidatus Rhabdochlamydia
Positive	Mucus	Host identity	seq71174	2.60457	0.936991	4.28421	2564.88	0.008	k__Bacteria;p__Cyanobacteria;c__4C0d-2;o__MLE1-12;f__;g__
Positive	Mucus	Host identity	seq89163b	3.94857	1.37996	6.82707	558.061	0.0082	k__Bacteria;p__Cyanobacteria;c__Oscillatoriophycideae;o__Oscillatoriales;f__Phormidiaceae;g__Hydrocoleum
Positive	Mucus	Host identity	seq150121	4.99458	1.11453	9.69053	153.965	0.0083	k__Bacteria;p__Actinobacteria;c__Actinobacteria;o__Actinomycetales;f__Micrococcaceae;g__
Positive	Mucus	Host identity	seq860622	18.2586	2.74988	28.7348	36.03	0.0083	k__Bacteria;p__Bacteroidetes;c__[Saprospirae];o__[Saprospirales];f__Chitinophagaceae;g__Segetibacter
Positive	Mucus	Host identity	seq94759	13.3701	1.80558	31.0767	3.625	0.0083	k__Bacteria;p__Bacteroidetes;c__Cytophagia;o__Cytophagales;f__[Amoebophilaceae];g__Candidatus Cardinium
Positive	Mucus	Host identity	seq30680b	3.37631	0.646976	6.28452	1098.95	0.0084	k__Archaea;p__[Parvarchaeota];c__[Parvarchaea];o__YLA114;f__;g__
Positive	Mucus	Host identity	seq28104	2.63748	0.648186	4.69684	1218.83	0.0084	k__Bacteria;p__Bacteroidetes;c__Flavobacteriia;o__Flavobacteriales;f__NS9;g__
Positive	Mucus	Host identity	seq260576	2.27725	0.464076	3.97938	1920.63	0.0086	k__Bacteria;p__Bacteroidetes;c__Flavobacteriia;o__Flavobacteriales;f__Flavobacteriaceae;g__Tenacibaculum
Positive	Mucus	Host identity	seq37342	1.81638	0.464468	3.21456	5832.84	0.0088	k__Bacteria;p__Bacteroidetes;c__Flavobacteriia;o__Flavobacteriales;f__[Weeksellaceae];g__Chryseobacterium
Negative	Mucus	Host identity	seq71174	-2.0692	-4.11134	-0.276572	797.667	0.0091	k__Bacteria;p__Bacteroidetes;c__[Rhodothermi];o__[Rhodothermales];f__Rhodothermaceae;g__
Positive	Mucus	Host identity	seq94759	2.99277	1.12325	5.09461	567.324	0.0092	k__Bacteria;p__Cyanobacteria;c__Oscillatoriophycideae;o__Oscillatoriales;f__Phormidiaceae;g__Hydrocoleum
Positive	Mucus	Host identity	seq181992	2.71609	0.577248	4.93638	749.964	0.0093	k__Bacteria;p__Bacteroidetes;c__Bacteroidia;o__Bacteroidales;f__SB-1;g__
Positive	Mucus	Host identity	seq860622	1.67777	0.343916	3.06726	1162.72	0.0093	k__Bacteria;p__Bacteroidetes;c__Cytophagia;o__Cytophagales;f__Flammeovirgaceae;g__Reichenbachiella
Positive	Mucus	Host identity	seq30680b	4.92117	0.860773	9.49143	113.142	0.0093	k__Bacteria;p__Cyanobacteria;c__4C0d-2;o__SM2F09;f__;g__
Positive	Mucus	Host identity	seq37344	5.34952	1.42814	9.76144	122.838	0.0094	k__Bacteria;p__Actinobacteria;c__Actinobacteria;o__Actinomycetales;f__Dietziaceae;g__Dietzia
Positive	Mucus	Host identity	seq291421	2.94208	0.614512	5.25554	3396.6	0.0094	k__Bacteria;p__Bacteroidetes;c__Flavobacteriia;o__Flavobacteriales;f__Flavobacteriaceae;g__Polaribacter
Positive	Mucus	Host identity	seq89163b	2.97928	0.583044	5.37904	1176.23	0.0095	k__Bacteria;p__Cyanobacteria;c__Oscillatoriophycideae;o__Chroococcales;f__Cyanobacteriaceae;g__Cyanobacterium
Positive	Mucus	Host identity	seq37342	2.06466	0.475146	3.62889	999.546	0.01	k__Bacteria;p__Bacteroidetes;c__[Saprospirae];o__[Saprospirales];f__Chitinophagaceae;g__
Positive	Mucus	Host identity	seq260576	2.27872	0.473929	4.11555	12766.3	0.0103	k__Archaea;p__Euryarchaeota;c__Thermoplasmata;o__E2;f__Marine group II;g__
Positive	Mucus	Host identity	seq1017684	9.26085	0.521926	20.8592	53.0573	0.0103	k__Bacteria;p__Actinobacteria;c__Actinobacteria;o__Actinomycetales;f__Micrococcaceae;g__Arthrobacter
Positive	Mucus	Host identity	seq30680c	3.40195	0.755002	6.03565	2216.66	0.0103	k__Bacteria;p__Cyanobacteria;c__4C0d-2;o__MLE1-12;f__;g__
Positive	Mucus	Host identity	seq71174	9.74101	1.4664	20.6483	41.1836	0.0104	k__Bacteria;p__Bacteroidetes;c__Flavobacteriia;o__Flavobacteriales;f__Flavobacteriaceae;g__Nonlabens
Positive	Mucus	Host identity	seq1227155	3.84076	0.99583	6.95547	1074	0.0104	k__Bacteria;p__Chlamydiae;c__Chlamydiia;o__Chlamydiales;Other;Other
Positive	Mucus	Host identity	seq260723	2.32217	0.44541	4.23952	3332.6	0.0105	k__Bacteria;p__Bacteroidetes;c__Cytophagia;o__Cytophagales;f__Flammeovirgaceae;g__JTB248
Positive	Mucus	Host identity	seq387883	7.14337	0.931033	13.7139	58.3453	0.0105	k__Bacteria;p__Cyanobacteria;c__Oscillatoriophycideae;o__Oscillatoriales;f__Phormidiaceae;g__Trichodesmium
Positive	Mucus	Host identity	seq155791	2.13859	0.437831	3.85569	2567.04	0.0106	k__Bacteria;p__Bacteroidetes;c__[Saprospirae];o__[Saprospirales];f__Saprospiraceae;g__Saprospira
Positive	Mucus	Host identity	seq37342	2.43941	0.530778	4.42156	696.548	0.0106	k__Bacteria;p__Cyanobacteria;c__Oscillatoriophycideae;o__Oscillatoriales;f__Phormidiaceae;g__Hydrocoleum
Positive	Mucus	Host identity	seq2396145	3.5679	0.711489	6.33555	793.637	0.0107	k__Bacteria;p__Cyanobacteria;c__Oscillatoriophycideae;o__Oscillatoriales;f__Phormidiaceae;g__Hydrocoleum
Positive	Mucus	Host identity	seq4179602	2.91006	0.724238	5.13843	1830.41	0.0108	k__Bacteria;p__Bacteroidetes;c__Cytophagia;o__Cytophagales;f__Flammeovirgaceae;Other
Positive	Mucus	Host identity	seq2127499	2.79758	0.743464	4.96812	2062.56	0.0108	k__Bacteria;p__Bacteroidetes;c__Flavobacteriia;o__Flavobacteriales;f__NS9;g__
Positive	Mucus	Host identity	seq233836	2.04038	0.47603	3.6639	5397.09	0.0109	k__Archaea;p__Crenarchaeota;c__Thaumarchaeota;o__Cenarchaeales;f__Cenarchaeaceae;g__
Positive	Mucus	Host identity	seq155928	2.10835	0.431526	3.8358	1521.87	0.0109	k__Bacteria;p__Bacteroidetes;c__Flavobacteriia;o__Flavobacteriales;f__Flavobacteriaceae;g__Tenacibaculum
Positive	Mucus	Host identity	seq484979	2.85964	0.427087	5.23252	1138.68	0.011	k__Bacteria;p__Bacteroidetes;c__Bacteroidia;o__Bacteroidales;f__SB-1;g__
Positive	Mucus	Host identity	seq511510	5.53533	0.63915	10.7454	98.72	0.0111	k__Bacteria;p__Actinobacteria;c__Acidimicrobiia;o__Acidimicrobiales;f__TK06;g__
Positive	Mucus	Host identity	seq37344	2.8052	0.420232	5.26284	690.726	0.0112	k__Archaea;p__[Parvarchaeota];c__[Parvarchaea];o__YLA114;f__;g__
Positive	Mucus	Host identity	seq150121	6.16325	0.601548	14.0717	28.8551	0.0114	k__Bacteria;p__Actinobacteria;c__Actinobacteria;o__Actinomycetales;f__Micrococcaceae;g__Arthrobacter
Positive	Mucus	Host identity	seq221970	10.8427	1.40019	23.026	18.9346	0.0115	k__Bacteria;p__Actinobacteria;c__Rubrobacteria;o__Rubrobacterales;f__Rubrobacteraceae;g__Rubrobacter
Positive	Mucus	Host identity	seq150121	3.43322	0.422167	6.68743	302.029	0.0117	k__Bacteria;p__Actinobacteria;c__Acidimicrobiia;o__Acidimicrobiales;f__TK06;g__
Negative	Mucus	Host identity	seq150121	-2.62544	-5.33696	-0.309877	614.475	0.0118	k__Bacteria;p__Bacteroidetes;c__Bacteroidia;o__Bacteroidales;f__Marinilabiaceae;g__
Positive	Mucus	Host identity	seq37342	2.16609	0.435391	3.9502	1793.19	0.012	k__Bacteria;p__Bacteroidetes;c__Flavobacteriia;o__Flavobacteriales;f__NS9;g__
Positive	Mucus	Host identity	seq40695	2.69891	0.548942	4.9315	7568.46	0.0121	k__Bacteria;p__Bacteroidetes;c__Flavobacteriia;o__Flavobacteriales;f__Flavobacteriaceae;g__Polaribacter
Positive	Mucus	Host identity	seq76488	2.87786	0.450377	5.44137	1580.39	0.0121	k__Bacteria;p__Cyanobacteria;c__Oscillatoriophycideae;o__Chroococcales;Other;Other
Positive	Mucus	Host identity	seq4179602	2.88171	0.581849	5.1568	3949.96	0.0123	k__Bacteria;p__Cyanobacteria;c__Oscillatoriophycideae;o__Oscillatoriales;f__Phormidiaceae;Other
Positive	Mucus	Host identity	seq221970	2.26663	0.250702	4.26004	2637.5	0.0124	k__Bacteria;p__Actinobacteria;c__Acidimicrobiia;o__Acidimicrobiales;f__wb1_P06;g__
Positive	Mucus	Host identity	seq128	2.57937	0.320626	5.1162	211.797	0.0124	k__Bacteria;p__Cyanobacteria;c__Oscillatoriophycideae;o__Chroococcales;f__Cyanobacteriaceae;Other
Positive	Mucus	Host identity	seq2127499	2.02944	0.278765	3.71233	841.235	0.0125	k__Bacteria;p__Cyanobacteria;c__Oscillatoriophycideae;o__Chroococcales;Other;Other
Positive	Mucus	Host identity	seq484979	2.66404	0.503721	4.89546	3067.6	0.0127	k__Bacteria;p__Bacteroidetes;c__Bacteroidia;o__Bacteroidales;f__Marinilabiaceae;g__
Negative	Mucus	Host identity	seq71174	-2.60081	-5.28571	-0.267418	589.615	0.0129	k__Bacteria;p__Bacteroidetes;c__Cytophagia;o__Cytophagales;f__Flammeovirgaceae;g__Reichenbachiella
Positive	Mucus	Host identity	seq260576	2.29207	0.472447	4.15808	7747.09	0.0134	k__Bacteria;p__Actinobacteria;c__Acidimicrobiia;o__Acidimicrobiales;f__OCS155;g__
Positive	Mucus	Host identity	seq71174	10.5632	0.485381	23.7806	11.8852	0.0134	k__Bacteria;p__Actinobacteria;c__Rubrobacteria;o__Rubrobacterales;f__Rubrobacteraceae;g__Rubrobacter
Positive	Mucus	Host identity	seq1017684	4.2386	0.736542	7.94562	1792.94	0.0134	k__Bacteria;p__Bacteroidetes;c__Flavobacteriia;o__Flavobacteriales;f__NS9;g__
Positive	Mucus	Host identity	seq150121	45.6957	8.42512	77.7835	13.0564	0.0137	k__Bacteria;p__Actinobacteria;c__Actinobacteria;o__Actinomycetales;f__Propionibacteriaceae;g__Propionibacterium
Positive	Mucus	Host identity	seq71174	2.87278	0.558821	5.40017	591.754	0.0137	k__Bacteria;p__Bacteroidetes;c__Bacteroidia;o__Bacteroidales;f__Porphyromonadaceae;g__Porphyromonas
Positive	Mucus	Host identity	seq70834	2.29421	0.311915	4.25983	1945.16	0.0138	k__Bacteria;p__Actinobacteria;c__Actinobacteria;o__Actinomycetales;f__Corynebacteriaceae;g__Corynebacterium
Positive	Mucus	Host identity	seq2318221	2.50228	0.44303	4.61781	2698.54	0.0138	k__Bacteria;p__Cyanobacteria;c__Synechococcophycideae;o__Pseudanabaenales;f__Pseudanabaenaceae;g__Halomicronema
Positive	Mucus	Host identity	seq37342	1.78909	0.330941	3.26291	2995.2	0.014	k__Bacteria;p__Chlamydiae;c__Chlamydiia;o__Chlamydiales;f__Simkaniaceae;Other
Positive	Mucus	Host identity	seq71174	2.25314	0.328113	4.25798	931.045	0.014	k__Bacteria;p__Cyanobacteria;c__Oscillatoriophycideae;o__Chroococcales;f__Cyanobacteriaceae;g__Cyanobacterium
Positive	Mucus	Host identity	seq89163a	1.87947	0.36717	3.39776	11993.3	0.0146	k__Archaea;p__Euryarchaeota;c__Thermoplasmata;o__E2;f__Marine group II;g__
Positive	Mucus	Host identity	seq37342	1.54788	0.315523	2.9085	1945.75	0.0148	k__Bacteria;p__Actinobacteria;c__Acidimicrobiia;o__Acidimicrobiales;f__;g__
Negative	Mucus	Host identity	seq76488	-3.21883	-6.25338	-0.464309	4775.22	0.0152	k__Archaea;p__Euryarchaeota;c__Thermoplasmata;o__E2;f__Marine group II;g__
Negative	Mucus	Host identity	seq37342	-2.47695	-4.7869	-0.329241	1421.68	0.0152	k__Bacteria;p__Cyanobacteria;c__Oscillatoriophycideae;o__Chroococcales;f__Xenococcaceae;g__
Positive	Mucus	Host identity	seq89163b	2.73129	0.347962	5.29688	448.16	0.0152	k__Bacteria;p__Cyanobacteria;c__Nostocophycideae;o__Stigonematales;f__Rivulariaceae;g__Rivularia
Positive	Mucus	Host identity	seq76488	7.98962	1.10805	16.3222	103.372	0.0153	k__Bacteria;p__Actinobacteria;c__Acidimicrobiia;o__Acidimicrobiales;f__TK06;g__
Positive	Mucus	Host identity	seq150121	9.84893	0.254239	22.4996	24.9988	0.0155	k__Bacteria;p__Actinobacteria;c__Rubrobacteria;o__Rubrobacterales;f__Rubrobacteraceae;g__Rubrobacter
Positive	Mucus	Host identity	seq260576	2.01435	0.285536	3.66527	1494.54	0.0155	k__Bacteria;p__Bacteroidetes;c__Bacteroidia;o__Bacteroidales;f__Marinilabiaceae;g__
Positive	Mucus	Host identity	seq260723	2.15145	0.276066	4.00509	2099.29	0.0156	k__Bacteria;p__Bacteroidetes;c__Bacteroidia;o__Bacteroidales;f__Marinilabiaceae;g__
Positive	Mucus	Host identity	seq2127499	6.34451	2.26747	11.2802	61.0428	0.0156	k__Bacteria;p__Cyanobacteria;c__Oscillatoriophycideae;Other;Other;Other
Positive	Mucus	Host identity	seq1885979	3.91261	1.64731	6.12818	169.196	0.0158	k__Bacteria;p__Cyanobacteria;c__Oscillatoriophycideae;o__Chroococcales;f__Xenococcaceae;g__
Positive	Mucus	Host identity	seq860622	1.4434	0.23599	2.64568	3595.63	0.016	k__Bacteria;p__Bacteroidetes;c__Flavobacteriia;o__Flavobacteriales;f__Cryomorphaceae;g__Crocinitomix
Positive	Mucus	Host identity	seq257597a	2.99311	0.60026	5.5002	3529.59	0.0162	k__Bacteria;p__Bacteroidetes;c__Flavobacteriia;o__Flavobacteriales;f__NS9;g__
Positive	Mucus	Host identity	seq860622	4.78709	1.05242	9.5541	67.249	0.0166	k__Bacteria;p__Cyanobacteria;c__Oscillatoriophycideae;Other;Other;Other
Positive	Mucus	Host identity	seq150121	19.888	4.54149	36.6393	20.5557	0.0167	k__Bacteria;p__Bacteroidetes;c__Flavobacteriia;o__Flavobacteriales;f__Flavobacteriaceae;g__Maribacter
Negative	Mucus	Host identity	seq128	-1.91157	-3.44998	-0.275836	4762.11	0.0167	k__Bacteria;p__Actinobacteria;c__Actinobacteria;o__Actinomycetales;f__Corynebacteriaceae;g__Corynebacterium
Positive	Mucus	Host identity	seq155791	1.86408	0.251149	3.53363	2356.01	0.0171	k__Bacteria;p__Bacteroidetes;c__Flavobacteriia;o__Flavobacteriales;f__Flavobacteriaceae;g__Tenacibaculum
Positive	Mucus	Host identity	seq181992	2.37808	0.298808	4.51242	1988.71	0.0174	k__Bacteria;p__Cyanobacteria;c__Synechococcophycideae;o__Pseudanabaenales;f__Pseudanabaenaceae;g__Halomicronema
Positive	Mucus	Host identity	seq15461184	1.73954	0.200869	3.31109	15771.5	0.0175	k__Bacteria;p__Bacteroidetes;c__Flavobacteriia;o__Flavobacteriales;f__Flavobacteriaceae;g__
Positive	Mucus	Host identity	seq28104	1.85636	0.2229	3.54167	2261.67	0.0176	k__Bacteria;p__Bacteroidetes;c__[Rhodothermi];o__[Rhodothermales];f__[Balneolaceae];g__Balneola
Positive	Mucus	Host identity	seq2318221	1.99254	0.164603	3.86994	3180.33	0.0176	k__Bacteria;p__Bacteroidetes;c__Cytophagia;o__Cytophagales;f__Flammeovirgaceae;g__Roseivirga
Positive	Mucus	Host identity	seq37344	2.56929	0.346766	4.99555	495.812	0.0177	k__Bacteria;p__Bacteroidetes;c__Sphingobacteriia;o__Sphingobacteriales;f__NS11-12;g__
Positive	Mucus	Host identity	seq94759	1.8545	0.30753	3.47356	12849.8	0.0178	k__Archaea;p__Euryarchaeota;c__Thermoplasmata;o__E2;f__Marine group II;g__
Positive	Mucus	Host identity	seq30680b	2.95711	0.309421	5.6538	777.33	0.0178	k__Bacteria;p__Bacteroidetes;c__Sphingobacteriia;o__Sphingobacteriales;f__NS11-12;g__
Positive	Mucus	Host identity	seq181992	1.7782	0.308251	3.39493	4315.81	0.0179	k__Bacteria;p__Bacteroidetes;c__[Rhodothermi];o__[Rhodothermales];f__Rhodothermaceae;g__
Positive	Mucus	Host identity	seq300224	3.60335	0.71466	6.38978	766.69	0.0181	k__Bacteria;p__Cyanobacteria;c__Synechococcophycideae;o__Pseudanabaenales;f__Pseudanabaenaceae;g__Halomicronema
Negative	Mucus	Host identity	seq260723	-3.5153	-6.94405	-0.299795	4666.56	0.0182	k__Bacteria;p__Chlamydiae;c__Chlamydiia;o__Chlamydiales;f__;g__
Negative	Mucus	Host identity	seq1885979	-4.00341	-7.51244	-0.682237	1660.06	0.0184	k__Bacteria;p__Actinobacteria;c__Acidimicrobiia;o__Acidimicrobiales;f__OCS155;g__
Positive	Mucus	Host identity	seq71174	37.7173	7.41247	61.8752	15.6575	0.0184	k__Bacteria;p__Actinobacteria;c__Actinobacteria;o__Actinomycetales;f__Propionibacteriaceae;g__Propionibacterium
Positive	Mucus	Host identity	seq150121	1.77875	0.0632999	3.45794	1105.19	0.0184	k__Bacteria;p__Bacteroidetes;c__[Rhodothermi];o__[Rhodothermales];f__[Balneolaceae];g__Balneola
Positive	Mucus	Host identity	seq469117	2.21186	0.216394	4.0605	4335.5	0.0184	k__Bacteria;p__Bacteroidetes;c__Cytophagia;o__Cytophagales;f__Flammeovirgaceae;g__JTB248
Positive	Mucus	Host identity	seq300224	5.59798	1.02672	10.7966	81.5264	0.0187	k__Bacteria;p__Cyanobacteria;c__Oscillatoriophycideae;Other;Other;Other
Positive	Mucus	Host identity	seq37342	3.16999	0.351137	6.18941	210.123	0.0188	k__Bacteria;p__Bacteroidetes;c__Sphingobacteriia;o__Sphingobacteriales;f__Sphingobacteriaceae;g__Pedobacter
Negative	Mucus	Host identity	seq128	-3.28433	-6.64953	-0.205117	642.07	0.0188	k__Bacteria;p__Cyanobacteria;c__Oscillatoriophycideae;o__Oscillatoriales;f__Phormidiaceae;Other
Positive	Mucus	Host identity	seq386520	13.355	1.25343	27.0769	80.1252	0.0189	k__Bacteria;p__Actinobacteria;c__Actinobacteria;o__Actinomycetales;f__Microbacteriaceae;g__
Positive	Mucus	Host identity	seq387883	2.15331	0.320904	3.98091	13130	0.0191	k__Archaea;p__Euryarchaeota;c__Thermoplasmata;o__E2;f__Marine group II;g__
Positive	Mucus	Host identity	seq484979	2.6012	0.274337	4.93495	1082.94	0.0195	k__Bacteria;p__Bacteroidetes;c__Cytophagia;o__Cytophagales;f__Flammeovirgaceae;g__Reichenbachiella
Positive	Mucus	Host identity	seq2127499	2.03774	0.311452	3.80332	13530.5	0.0203	k__Archaea;p__Euryarchaeota;c__Thermoplasmata;o__E2;f__Marine group II;g__
Positive	Mucus	Host identity	seq94759	1.78979	0.232758	3.38868	3865.34	0.0204	k__Bacteria;p__Cyanobacteria;c__Oscillatoriophycideae;o__Oscillatoriales;f__Phormidiaceae;Other
Negative	Mucus	Host identity	seq128	-2.49995	-5.09674	-0.00441703	634.519	0.0205	k__Bacteria;p__Bacteroidetes;c__[Saprospirae];o__[Saprospirales];f__Chitinophagaceae;g__
Positive	Mucus	Host identity	seq233836	2.19333	0.217658	4.16988	1287.2	0.0207	k__Bacteria;p__Bacteroidetes;c__Cytophagia;o__Cytophagales;f__;g__
Positive	Mucus	Host identity	seq37344	1.85942	0.248154	3.58993	4054.04	0.0209	k__Bacteria;p__Chloroflexi;c__SAR202;o__;f__;g__
Positive	Mucus	Host identity	seq4179602	7.29724	0.336404	14.6602	57.6544	0.0211	k__Bacteria;p__Actinobacteria;c__Actinobacteria;o__Actinomycetales;f__Micrococcaceae;g__Arthrobacter
Positive	Mucus	Host identity	seq89163b	2.29165	0.129117	4.51844	679.486	0.0212	k__Bacteria;p__Bacteroidetes;c__[Saprospirae];o__[Saprospirales];f__Chitinophagaceae;g__
Negative	Mucus	Host identity	seq155928	-2.50265	-4.95919	-0.117301	3915.44	0.0216	k__Bacteria;p__Chlamydiae;c__Chlamydiia;o__Chlamydiales;f__Simkaniaceae;Other
Positive	Mucus	Host identity	seq233836	1.69455	0.187577	3.1964	2466.66	0.0217	k__Bacteria;p__Bacteroidetes;c__Cytophagia;o__Cytophagales;f__Flammeovirgaceae;g__Flammeovirga
Positive	Mucus	Host identity	seq291421	3.37752	0.103538	6.6263	701.399	0.0221	k__Bacteria;p__Cyanobacteria;c__Nostocophycideae;o__Stigonematales;f__Rivulariaceae;g__Rivularia
Positive	Mucus	Host identity	seq128	1.9926	0.290204	3.82578	1358.83	0.0223	k__Bacteria;p__Bacteroidetes;c__Cytophagia;o__Cytophagales;f__;g__
Positive	Mucus	Host identity	seq2333580	2.63991	0.377122	4.97207	16709.1	0.0223	k__Bacteria;p__Chlamydiae;c__Chlamydiia;o__Chlamydiales;f__;g__
Positive	Mucus	Host identity	seq387883	1.83832	0.215257	3.47606	2647.92	0.0229	k__Bacteria;p__Bacteroidetes;c__[Saprospirae];o__[Saprospirales];f__Saprospiraceae;g__Saprospira
Positive	Mucus	Host identity	seq511510	1.9965	0.190387	3.83684	13716.3	0.0231	k__Bacteria;p__Bacteroidetes;c__Cytophagia;o__Cytophagales;f__[Amoebophilaceae];g__SGUS912
Positive	Mucus	Host identity	seq2318221	14.0055	0.560471	31.9613	14.8737	0.0232	k__Bacteria;p__Bacteroidetes;c__Flavobacteriia;o__Flavobacteriales;f__Flavobacteriaceae;g__Maribacter
Positive	Mucus	Host identity	seq260576	2.03107	0.219393	3.86539	1173.01	0.0235	k__Bacteria;p__Bacteroidetes;c__[Saprospirae];o__[Saprospirales];f__Chitinophagaceae;g__
Negative	Mucus	Host identity	seq257597b	-3.38136	-6.96868	-0.110096	2073.4	0.0236	k__Bacteria;p__Cyanobacteria;c__Oscillatoriophycideae;o__Oscillatoriales;f__Phormidiaceae;Other
Negative	Mucus	Host identity	seq89163a	-2.03602	-3.89856	-0.171858	5855.01	0.0237	k__Bacteria;p__Actinobacteria;c__Actinobacteria;o__Actinomycetales;f__Corynebacteriaceae;g__Corynebacterium
Negative	Mucus	Host identity	seq155928	-2.47374	-4.9805	-0.14307	2856.28	0.024	k__Bacteria;p__Actinobacteria;c__Acidimicrobiia;o__Acidimicrobiales;f__;g__
Positive	Mucus	Host identity	seq469117	2.74364	0.25645	5.15204	3130.49	0.0244	k__Bacteria;p__Actinobacteria;c__Actinobacteria;o__Actinomycetales;f__Actinomycetaceae;g__Actinomyces
Positive	Mucus	Host identity	seq221970	1.86744	0.213522	3.61024	1637.55	0.0248	k__Bacteria;p__Bacteroidetes;c__Bacteroidia;o__Bacteroidales;f__;g__
Positive	Mucus	Host identity	seq1470145b	3.15071	0.249149	5.97234	9228.85	0.0254	k__Bacteria;p__Actinobacteria;c__Acidimicrobiia;o__Acidimicrobiales;f__OCS155;g__
Positive	Mucus	Host identity	seq4179602	2.40126	0.192488	4.74797	1285.48	0.0256	k__Bacteria;p__Bacteroidetes;c__Bacteroidia;o__Bacteroidales;f__SB-1;g__
Positive	Mucus	Host identity	seq2396145	2.38549	0.155323	4.6027	946.317	0.0258	k__Bacteria;p__Cyanobacteria;c__Oscillatoriophycideae;o__Chroococcales;f__Cyanobacteriaceae;g__
Negative	Mucus	Host identity	seq2318221	-3.17515	-6.36868	-0.0831145	3782.63	0.0259	k__Bacteria;p__Actinobacteria;c__Acidimicrobiia;o__Acidimicrobiales;f__OCS155;g__
Positive	Mucus	Host identity	seq233836	4.25905	0.417222	8.49969	200.785	0.0265	k__Bacteria;p__Actinobacteria;c__Actinobacteria;o__Actinomycetales;f__Micrococcaceae;g__
Positive	Mucus	Host identity	seq71174	1.33801	0.147558	2.53366	12140.9	0.0267	k__Archaea;p__Euryarchaeota;c__Thermoplasmata;o__E2;f__Marine group II;g__
Positive	Mucus	Host identity	seq860622	2.05179	0.241972	3.9612	1590.49	0.0272	k__Bacteria;p__Actinobacteria;c__Actinobacteria;o__Actinomycetales;f__Micrococcaceae;g__Micrococcus
Positive	Mucus	Host identity	seq1470145a	10.6065	0.101382	22.8781	14.238	0.0272	k__Bacteria;p__Actinobacteria;c__Rubrobacteria;o__Rubrobacterales;f__Rubrobacteraceae;g__Rubrobacter
Positive	Mucus	Host identity	seq221970	3.35426	0.416558	6.25526	2967.07	0.0273	k__Bacteria;p__Cyanobacteria;c__Oscillatoriophycideae;o__Oscillatoriales;f__Phormidiaceae;Other
Positive	Mucus	Host identity	seq28104	1.89992	0.204755	3.67776	3657.23	0.0275	k__Bacteria;p__Chlamydiae;c__Chlamydiia;o__Chlamydiales;f__Simkaniaceae;Other
Positive	Mucus	Host identity	seq484979	42.7333	3.74642	69.0767	10.1497	0.0276	k__Bacteria;p__Actinobacteria;c__Actinobacteria;o__Actinomycetales;f__Propionibacteriaceae;g__Propionibacterium
Positive	Mucus	Host identity	seq155928	1.98439	0.172579	3.86084	2542.93	0.0277	k__Bacteria;p__Cyanobacteria;c__Synechococcophycideae;o__Pseudanabaenales;f__Pseudanabaenaceae;g__Halomicronema
Positive	Mucus	Host identity	seq291421	2.45069	0.22504	4.80725	5385.15	0.0278	k__Bacteria;p__Cyanobacteria;c__Oscillatoriophycideae;o__Chroococcales;f__Xenococcaceae;Other
Positive	Mucus	Host identity	seq155791	1.89571	0.137696	3.75398	1358.41	0.0282	k__Bacteria;p__Cyanobacteria;c__Oscillatoriophycideae;o__Chroococcales;Other;Other
Positive	Mucus	Host identity	seq37342	1.53848	0.101325	3.02111	1776.28	0.0289	k__Bacteria;p__Bacteroidetes;c__[Rhodothermi];o__[Rhodothermales];f__[Balneolaceae];g__Balneola
Negative	Mucus	Host identity	seq71174	-0.957412	-1.83649	-0.0694054	15686.8	0.0289	k__Bacteria;p__Bacteroidetes;c__Flavobacteriia;o__Flavobacteriales;f__;g__
Positive	Mucus	Host identity	seq89163a	1.46571	0.0997508	2.84176	2771.7	0.0293	k__Bacteria;p__Bacteroidetes;c__Cytophagia;o__Cytophagales;f__Flammeovirgaceae;g__Flammeovirga
Positive	Mucus	Host identity	seq1470145b	2.38267	0.187107	4.58902	7928.89	0.0293	k__Bacteria;p__Bacteroidetes;c__Cytophagia;o__Cytophagales;f__Flammeovirgaceae;g__JTB248
Positive	Mucus	Host identity	seq94759	1.71518	0.0984787	3.34283	1207.59	0.0293	k__Bacteria;p__Cyanobacteria;c__;o__;f__;g__
Positive	Mucus	Host identity	seq2333580	3.57146	0.382831	6.82965	2315.17	0.0295	k__Bacteria;p__Bacteroidetes;c__Flavobacteriia;o__Flavobacteriales;f__NS9;g__
Positive	Mucus	Host identity	seq71174	1.84531	0.114238	3.7125	593.085	0.0298	k__Bacteria;p__Bacteroidetes;c__[Saprospirae];o__[Saprospirales];f__Chitinophagaceae;g__
Positive	Mucus	Host identity	seq70834	2.75386	0.303586	5.11776	5529.08	0.0299	k__Bacteria;p__Chlamydiae;c__Chlamydiia;o__Chlamydiales;f__;g__
Positive	Mucus	Host identity	seq2318221	5.30528	0.254301	10.5373	139.842	0.0303	k__Bacteria;p__Actinobacteria;c__Actinobacteria;o__Actinomycetales;f__Dietziaceae;g__Dietzia
Negative	Mucus	Host identity	seq71174	-2.44728	-5.23784	-0.164091	611.817	0.0305	k__Bacteria;p__Bacteroidetes;c__Flavobacteriia;o__Flavobacteriales;f__Flavobacteriaceae;g__Tenacibaculum
Negative	Mucus	Host identity	seq2127499	-2.48451	-5.0586	-0.125453	4164.56	0.0306	k__Bacteria;p__Actinobacteria;c__Actinobacteria;o__Actinomycetales;f__Corynebacteriaceae;g__Corynebacterium
Positive	Mucus	Host identity	seq128	1.30181	0.083614	2.4816	3886.96	0.0306	k__Bacteria;p__Actinobacteria;c__Acidimicrobiia;o__Acidimicrobiales;f__;g__
Positive	Mucus	Host identity	seq181992	1.96888	0.190548	3.78792	6678.29	0.0306	k__Bacteria;p__Cyanobacteria;c__Oscillatoriophycideae;o__Chroococcales;f__Xenococcaceae;Other
Positive	Mucus	Host identity	seq150121	0.974965	0.0698476	1.88463	11506.4	0.0308	k__Bacteria;p__Bacteroidetes;c__Flavobacteriia;o__Flavobacteriales;f__;g__
Positive	Mucus	Host identity	seq511510	2.38724	0.0781942	4.84911	1958.51	0.0311	k__Bacteria;p__Bacteroidetes;c__Cytophagia;o__Cytophagales;f__Flammeovirgaceae;g__Flammeovirga
Negative	Mucus	Host identity	seq233836	-2.03625	-3.97147	-0.164538	12273.5	0.0314	k__Archaea;p__Euryarchaeota;c__Thermoplasmata;o__E2;f__Marine group II;g__
Positive	Mucus	Host identity	seq860622	1.8011	0.0586558	3.60779	777.194	0.0315	k__Archaea;p__[Parvarchaeota];c__[Parvarchaea];o__YLA114;f__;g__
Negative	Mucus	Host identity	seq71174	-2.26382	-4.65749	-0.161982	1184.52	0.0316	k__Bacteria;p__Bacteroidetes;c__BME43;o__;f__;g__
Positive	Mucus	Host identity	seq28104	4.34811	0.0443456	9.23884	70.9874	0.0318	k__Bacteria;p__Cyanobacteria;c__4C0d-2;o__SM2F09;f__;g__
Positive	Mucus	Host identity	seq37344	2.62586	0.117971	5.58412	390.738	0.0323	k__Bacteria;p__Bacteroidetes;c__Bacteroidia;o__Bacteroidales;f__SB-1;g__
Positive	Mucus	Host identity	seq1017684	2.16333	0.159786	4.23657	8676.82	0.0331	k__Bacteria;p__Cyanobacteria;c__Oscillatoriophycideae;o__Chroococcales;f__Xenococcaceae;g__
Positive	Mucus	Host identity	seq257597b	1.8164	0.0937911	3.51609	9345.04	0.0337	k__Bacteria;p__Actinobacteria;c__Actinobacteria;o__Actinomycetales;f__Corynebacteriaceae;g__Corynebacterium
Positive	Mucus	Host identity	seq94759	40.2765	3.36876	66.4908	9.29576	0.0337	k__Bacteria;p__Actinobacteria;c__Actinobacteria;o__Actinomycetales;f__Propionibacteriaceae;g__Propionibacterium
Positive	Mucus	Host identity	seq2396145	2.55436	0.157169	5.054	1329.5	0.0341	k__Bacteria;p__Cyanobacteria;c__Oscillatoriophycideae;o__Chroococcales;Other;Other
Positive	Mucus	Host identity	seq4179602	2.86994	0.115862	5.72681	532.638	0.0346	k__Bacteria;p__Cyanobacteria;c__Oscillatoriophycideae;o__Oscillatoriales;f__Phormidiaceae;g__Hydrocoleum
Positive	Mucus	Host identity	seq2333580	2.33312	0.111549	4.55492	7822.5	0.0348	k__Archaea;p__Crenarchaeota;c__Thaumarchaeota;o__Cenarchaeales;f__Cenarchaeaceae;g__
Positive	Mucus	Host identity	seq155791	1.83407	0.0245409	3.59848	1358.19	0.035	k__Bacteria;p__Bacteroidetes;c__Bacteroidia;o__Bacteroidales;f__SB-1;g__
Positive	Mucus	Host identity	seq257597a	2.21992	0.169879	4.34815	1634.75	0.0351	k__Bacteria;p__Bacteroidetes;c__Cytophagia;o__Cytophagales;f__Flammeovirgaceae;Other
Positive	Mucus	Host identity	seq291421	5.1486	0.380041	10.9201	460.519	0.036	k__Bacteria;p__Cyanobacteria;c__Oscillatoriophycideae;o__Chroococcales;f__Cyanobacteriaceae;g__Cyanobacterium
Positive	Mucus	Host identity	seq76488	2.40072	0.0459997	4.82855	2543.3	0.0362	k__Bacteria;p__Cyanobacteria;c__Oscillatoriophycideae;o__Chroococcales;f__Xenococcaceae;g__
Positive	Mucus	Host identity	seq89163b	1.83916	0.0269851	3.64621	2927.42	0.0372	k__Bacteria;p__Bacteroidetes;c__Flavobacteriia;o__Flavobacteriales;f__Flavobacteriaceae;g__Tenacibaculum
Positive	Mucus	Host identity	seq233836	1.30551	0.0476845	2.53495	2372.8	0.0374	k__Bacteria;p__Bacteroidetes;c__Bacteroidia;o__Bacteroidales;f__;g__
[truncated: 4,217 more rows]

## Sheet: S6f latitude_GLMM_genera
Supplementary data S6f: Genera significantly associated with latitude (Phylogenetic GLMMs)
Raw results listing genera positively associated with latitude in GLMM analysis
Positive or negative	compartment	factor	factor level	mean effect of factor	lower 95% CI	upper 95% CI	eff.samp	pMCMC	Greengenes_taxon_id
Positive	Skeleton	Latitude	Latitude	0.964103	0.644352	1.29311	166.549	5e-05	k__Bacteria;p__Proteobacteria;c__Gammaproteobacteria;o__Oceanospirillales;f__Halomonadaceae;g__Haererehalobacter
Positive	Skeleton	Latitude	Latitude	1.45375	0.599455	2.23648	25.1932	5e-05	k__Bacteria;p__Firmicutes;c__Clostridia;o__Clostridiales;f__Lachnospiraceae;g__Dorea
Positive	Skeleton	Latitude	Latitude	1.28912	0.518913	2.07806	31.9651	5e-05	k__Bacteria;p__Proteobacteria;c__Alphaproteobacteria;o__Rhizobiales;f__Bradyrhizobiaceae;g__Balneimonas
Positive	Skeleton	Latitude	Latitude	1.20018	0.461665	2.00835	30.6477	5e-05	k__Bacteria;p__Verrucomicrobia;c__Verrucomicrobiae;o__Verrucomicrobiales;f__Verrucomicrobiaceae;g__Prosthecobacter
Positive	Skeleton	Latitude	Latitude	1.43539	0.423572	2.63875	13.0631	5e-05	k__Bacteria;p__Proteobacteria;c__Alphaproteobacteria;o__Rhodospirillales;f__Acetobacteraceae;g__Acidisoma
Positive	Skeleton	Latitude	Latitude	0.642864	0.404031	0.886901	244.731	5e-05	k__Bacteria;p__Proteobacteria;c__Betaproteobacteria;o__Rhodocyclales;f__Rhodocyclaceae;Other
Positive	Skeleton	Latitude	Latitude	1.66274	0.388375	3.41658	7.25892	5e-05	k__Bacteria;p__Tenericutes;c__Mollicutes;o__Mycoplasmatales;f__Mycoplasmataceae;g__Candidatus Hepatoplasma
Positive	Skeleton	Latitude	Latitude	0.576448	0.359947	0.816633	241.814	5e-05	k__Archaea;p__Euryarchaeota;c__Halobacteria;o__Halobacteriales;f__Halobacteriaceae;Other
Positive	Skeleton	Latitude	Latitude	0.581672	0.35986	0.804386	348.552	5e-05	k__Bacteria;p__Firmicutes;c__Clostridia;o__Natranaerobiales;f__ML1228J-1;g__
Positive	Skeleton	Latitude	Latitude	0.6132	0.352977	0.873086	227.571	5e-05	k__Bacteria;p__Proteobacteria;c__Gammaproteobacteria;o__Salinisphaerales;f__Salinisphaeraceae;g__Salinisphaera
Positive	Skeleton	Latitude	Latitude	0.450027	0.297692	0.607255	997.625	5e-05	k__Bacteria;p__Firmicutes;c__Clostridia;o__Clostridiales;f__Peptococcaceae;g__Desulfitobacter
Positive	Skeleton	Latitude	Latitude	0.443708	0.295242	0.604942	526.682	5e-05	k__Bacteria;p__Proteobacteria;c__Alphaproteobacteria;o__Rhodospirillales;f__Rhodospirillaceae;g__Azospirillum
Positive	Skeleton	Latitude	Latitude	0.806788	0.290696	1.48478	54.0599	0.0002	k__Bacteria;p__Proteobacteria;c__Gammaproteobacteria;o__Alteromonadales;f__Idiomarinaceae;g__Pseudidiomarina
Positive	Skeleton	Latitude	Latitude	1.17057	0.2616	2.15004	14.7059	5e-05	k__Bacteria;p__Proteobacteria;c__Gammaproteobacteria;o__Xanthomonadales;f__Xanthomonadaceae;g__Luteimonas
Positive	Skeleton	Latitude	Latitude	0.740394	0.247651	1.23768	42.531	0.0002	k__Bacteria;p__Chloroflexi;c__Chloroflexi;o__Chloroflexales;f__[Chlorothrixaceae];g__Candidatus Chlorothrix
Positive	Skeleton	Latitude	Latitude	0.2981	0.193183	0.404572	3791.59	5e-05	k__Archaea;p__Euryarchaeota;c__Halobacteria;o__Halobacteriales;f__Halobacteriaceae;g__Halococcus
Positive	Skeleton	Latitude	Latitude	0.588133	0.191263	1.01264	100.597	5e-05	k__Bacteria;p__Firmicutes;c__Bacilli;o__Lactobacillales;f__Aerococcaceae;g__
Positive	Skeleton	Latitude	Latitude	0.544028	0.186996	0.932296	141.192	0.0004	k__Bacteria;p__Bacteroidetes;c__Sphingobacteriia;o__Sphingobacteriales;f__Sphingobacteriaceae;g__Sphingobacterium
Positive	Skeleton	Latitude	Latitude	0.313252	0.182319	0.448673	733.217	5e-05	k__Bacteria;p__Firmicutes;c__Clostridia;o__Halanaerobiales;f__;g__
Positive	Skeleton	Latitude	Latitude	0.319053	0.166771	0.466973	589.155	5e-05	k__Bacteria;p__Spirochaetes;c__Spirochaetes;o__M2PT2-76;f__;g__
Positive	Skeleton	Latitude	Latitude	0.281215	0.136068	0.425305	509.161	5e-05	k__Bacteria;p__OP3;c__koll11;o__;f__;g__
Positive	Skeleton	Latitude	Latitude	0.289743	0.13126	0.455044	385.338	5e-05	k__Bacteria;p__Chloroflexi;c__Anaerolineae;o__Anaerolineales;f__Anaerolinaceae;g__C1_B004
Positive	Skeleton	Latitude	Latitude	0.497358	0.128756	0.89039	83.4969	0.0012	k__Bacteria;p__Proteobacteria;c__Epsilonproteobacteria;o__Campylobacterales;f__Helicobacteraceae;g__Sulfurimonas
Positive	Skeleton	Latitude	Latitude	0.251132	0.127723	0.384796	1207.72	5e-05	k__Bacteria;p__Cyanobacteria;c__Nostocophycideae;o__Stigonematales;f__Rivulariaceae;g__Rivularia
Positive	Skeleton	Latitude	Latitude	0.90349	0.126834	1.74678	28.2166	0.0036	k__Bacteria;p__Bacteroidetes;c__Sphingobacteriia;o__Sphingobacteriales;f__Sphingobacteriaceae;g__
Positive	Skeleton	Latitude	Latitude	0.200604	0.104182	0.28969	1823.24	5e-05	k__Bacteria;p__Verrucomicrobia;c__Opitutae;o__[Cerasicoccales];f__[Cerasicoccaceae];g__
Positive	Skeleton	Latitude	Latitude	0.176337	0.10059	0.252657	4826.29	5e-05	k__Bacteria;p__Proteobacteria;c__Deltaproteobacteria;o__Desulfobacterales;f__Desulfobacteraceae;g__
Positive	Skeleton	Latitude	Latitude	0.185025	0.0938605	0.284904	2084.5	5e-05	k__Bacteria;p__[Thermi];c__Deinococci;o__Deinococcales;f__Trueperaceae;g__
Positive	Skeleton	Latitude	Latitude	0.196433	0.0919711	0.301835	1106.48	5e-05	k__Bacteria;p__Proteobacteria;c__Deltaproteobacteria;Other;Other;Other
Positive	Skeleton	Latitude	Latitude	0.285666	0.0877264	0.506068	323.806	0.0032	k__Bacteria;p__Chloroflexi;c__Anaerolineae;o__MSB-1E9;f__;g__
Positive	Skeleton	Latitude	Latitude	0.341663	0.0851292	0.626364	275.467	0.0014	k__Bacteria;p__Proteobacteria;c__Alphaproteobacteria;o__Rhizobiales;f__Brucellaceae;g__Ochrobactrum
Positive	Skeleton	Latitude	Latitude	0.220384	0.0832146	0.35911	741.95	0.0003	k__Bacteria;p__Cyanobacteria;c__Oscillatoriophycideae;o__Chroococcales;f__Spirulinaceae;g__Spirulina
Positive	Skeleton	Latitude	Latitude	0.149015	0.0823815	0.219074	2996.49	5e-05	k__Bacteria;p__Planctomycetes;c__BD7-11;o__;f__;g__
Positive	Skeleton	Latitude	Latitude	0.17888	0.0793176	0.273469	2201.74	0.0002	k__Bacteria;p__Proteobacteria;c__Deltaproteobacteria;o__Desulfobacterales;f__Desulfobacteraceae;g__Desulfococcus
Positive	Skeleton	Latitude	Latitude	0.147406	0.0742274	0.223739	4893.82	0.0001	k__Bacteria;p__Cyanobacteria;c__Oscillatoriophycideae;o__Oscillatoriales;f__Phormidiaceae;Other
Positive	Skeleton	Latitude	Latitude	0.134989	0.073681	0.200271	10573.8	0.0001	k__Bacteria;p__Cyanobacteria;c__Synechococcophycideae;o__Synechococcales;f__Synechococcaceae;g__Synechococcus
Positive	Skeleton	Latitude	Latitude	0.247752	0.0732382	0.440328	599.718	0.0022	k__Bacteria;p__Proteobacteria;c__Gammaproteobacteria;o__Aeromonadales;f__Aeromonadaceae;g__
Positive	Skeleton	Latitude	Latitude	0.176968	0.0713375	0.281295	1524.41	0.0001	k__Bacteria;p__Proteobacteria;c__Epsilonproteobacteria;o__Campylobacterales;f__Campylobacteraceae;g__Arcobacter
Positive	Skeleton	Latitude	Latitude	0.177205	0.0675292	0.291298	1506.89	0.0008	k__Bacteria;p__Cyanobacteria;c__Oscillatoriophycideae;o__Oscillatoriales;f__Phormidiaceae;g__Microcoleus
Positive	Skeleton	Latitude	Latitude	0.152735	0.0667064	0.242674	2200.28	0.0006	k__Bacteria;p__Proteobacteria;c__Deltaproteobacteria;o__Desulfovibrionales;f__Desulfovibrionaceae;g__Desulfovibrio
Positive	Skeleton	Latitude	Latitude	0.140728	0.0661667	0.21584	4365.2	0.0001	k__Bacteria;p__Verrucomicrobia;c__Opitutae;o__Puniceicoccales;f__Puniceicoccaceae;g__Coraliomargarita
Positive	Skeleton	Latitude	Latitude	0.188878	0.0614671	0.315266	684.503	0.0017	k__Bacteria;p__Spirochaetes;c__[Leptospirae];o__[Leptospirales];f__Sediment-4;g__
Positive	Skeleton	Latitude	Latitude	0.143638	0.0574103	0.232059	2357.78	0.0008	k__Bacteria;p__Proteobacteria;c__Deltaproteobacteria;o__[Entotheonellales];f__;g__
Positive	Skeleton	Latitude	Latitude	0.143725	0.0569593	0.228667	2280.8	0.0004	k__Bacteria;p__Chloroflexi;c__Anaerolineae;o__S0208;f__;g__
Positive	Skeleton	Latitude	Latitude	0.124932	0.0547893	0.193394	3736.41	0.0001	k__Bacteria;p__Proteobacteria;c__Gammaproteobacteria;o__Chromatiales;Other;Other
Positive	Skeleton	Latitude	Latitude	0.21117	0.0540739	0.363857	573.961	0.0054	k__Archaea;p__Euryarchaeota;c__Thermoplasmata;o__E2;f__DHVEG-1;g__
Positive	Skeleton	Latitude	Latitude	0.15664	0.0528336	0.262585	1443.67	0.0016	k__Bacteria;p__Cyanobacteria;c__Oscillatoriophycideae;o__Chroococcales;Other;Other
Positive	Skeleton	Latitude	Latitude	0.13044	0.052638	0.211777	2228	0.0008	k__Bacteria;p__Proteobacteria;c__Alphaproteobacteria;o__Rhizobiales;f__Rhodobiaceae;g__Afifella
Positive	Skeleton	Latitude	Latitude	0.141292	0.0522834	0.232053	2348.72	0.0013	k__Bacteria;p__Cyanobacteria;c__Gloeobacterophycideae;o__Gloeobacterales;f__Gloeobacteraceae;g__Gloeobacter
Positive	Skeleton	Latitude	Latitude	0.249604	0.050625	0.450039	478.64	0.0065	k__Bacteria;p__Actinobacteria;c__Actinobacteria;o__Actinomycetales;f__Dermabacteraceae;g__Brachybacterium
Positive	Skeleton	Latitude	Latitude	0.150508	0.0492623	0.246546	1517.56	0.002	k__Bacteria;p__Planctomycetes;c__Phycisphaerae;o__mle1-8;f__;g__
Positive	Skeleton	Latitude	Latitude	0.104243	0.0491973	0.161675	5792.61	5e-05	k__Bacteria;p__Planctomycetes;c__;o__;f__;g__
Positive	Skeleton	Latitude	Latitude	0.178442	0.0480989	0.322178	1265.24	0.0059	k__Bacteria;p__Proteobacteria;c__Gammaproteobacteria;o__Alteromonadales;f__[Chromatiaceae];g__
Positive	Skeleton	Latitude	Latitude	0.121812	0.0479034	0.199042	2802.05	0.0005	k__Bacteria;p__Proteobacteria;c__Alphaproteobacteria;o__Rhodospirillales;f__Rhodospirillaceae;Other
Positive	Skeleton	Latitude	Latitude	0.105347	0.0477853	0.161559	5911.3	0.0004	k__Bacteria;p__Acidobacteria;c__RB25;o__;f__;g__
Positive	Skeleton	Latitude	Latitude	0.110187	0.0477396	0.172719	4410.07	0.0001	k__Bacteria;p__Acidobacteria;c__BPC102;o__B110;f__;g__
Positive	Skeleton	Latitude	Latitude	0.124088	0.0456055	0.197774	966.744	0.0026	k__Bacteria;p__OP3;c__PBS-25;o__;f__;g__
Positive	Skeleton	Latitude	Latitude	0.109819	0.0453967	0.177825	6413.84	0.0012	k__Bacteria;p__Proteobacteria;c__Gammaproteobacteria;o__Chromatiales;f__Ectothiorhodospiraceae;g__
Positive	Skeleton	Latitude	Latitude	0.204822	0.0453009	0.363925	671.74	0.005	k__Bacteria;p__Firmicutes;c__Clostridia;o__Clostridiales;f__Peptococcaceae;g__Sporotomaculum
Positive	Skeleton	Latitude	Latitude	0.109109	0.0451346	0.177337	6432.63	0.0005	k__Bacteria;p__Proteobacteria;c__Gammaproteobacteria;o__Alteromonadales;f__Alteromonadaceae;Other
Positive	Skeleton	Latitude	Latitude	0.163526	0.0436398	0.284095	1286.28	0.004	k__Bacteria;p__SAR406;c__AB16;o__Arctic96B-7;f__A714017;g__so4B24
Positive	Skeleton	Latitude	Latitude	0.107094	0.0435084	0.168947	5751.02	0.0006	k__Bacteria;p__Proteobacteria;c__Alphaproteobacteria;o__Rhodospirillales;f__Rhodospirillaceae;g__Inquilinus
Positive	Skeleton	Latitude	Latitude	0.10107	0.042534	0.161824	10840.4	0.001	k__Bacteria;p__Bacteroidetes;c__Bacteroidia;o__Bacteroidales;f__;g__
Positive	Skeleton	Latitude	Latitude	0.163228	0.0412279	0.296008	553.054	0.0054	k__Bacteria;p__Firmicutes;c__Clostridia;o__Clostridiales;f__Christensenellaceae;g__
Positive	Skeleton	Latitude	Latitude	0.120558	0.0402041	0.200544	3989.38	0.0034	k__Bacteria;p__Proteobacteria;c__Deltaproteobacteria;o__[Entotheonellales];f__[Entotheonellaceae];g__
Positive	Skeleton	Latitude	Latitude	0.140772	0.0397526	0.250235	1800.85	0.0068	k__Bacteria;p__Proteobacteria;c__Alphaproteobacteria;o__Kiloniellales;f__Kiloniellaceae;g__Thalassospira
Positive	Skeleton	Latitude	Latitude	0.107429	0.0379987	0.178855	8071.26	0.0018	k__Bacteria;p__Proteobacteria;c__Betaproteobacteria;o__EC94;f__;g__
Positive	Skeleton	Latitude	Latitude	0.101613	0.0378201	0.165132	9060.05	0.0014	k__Bacteria;p__Chloroflexi;c__SAR202;o__;f__;g__
Positive	Skeleton	Latitude	Latitude	0.185172	0.0371147	0.339062	1107.22	0.0047	k__Bacteria;p__Proteobacteria;c__Gammaproteobacteria;o__Xanthomonadales;f__Xanthomonadaceae;Other
Positive	Skeleton	Latitude	Latitude	0.126396	0.0370779	0.218491	1713.91	0.0072	k__Bacteria;p__Planctomycetes;c__OM190;o__;f__;g__
Positive	Skeleton	Latitude	Latitude	0.190626	0.0361257	0.347008	772.817	0.0096	k__Bacteria;p__Proteobacteria;c__Gammaproteobacteria;o__Pseudomonadales;f__Moraxellaceae;g__Enhydrobacter
Positive	Skeleton	Latitude	Latitude	0.118818	0.034693	0.205757	1784.84	0.0066	k__Bacteria;p__Chloroflexi;c__S085;o__;f__;g__
Positive	Skeleton	Latitude	Latitude	0.156028	0.0334216	0.285713	583.62	0.0066	k__Bacteria;p__Bacteroidetes;c__Bacteroidia;o__Bacteroidales;f__SB-1;g__
Positive	Skeleton	Latitude	Latitude	0.280984	0.0328827	0.548698	222.193	0.0144	k__Bacteria;p__Proteobacteria;c__Alphaproteobacteria;o__Sphingomonadales;f__Sphingomonadaceae;g__Kaistobacter
Positive	Skeleton	Latitude	Latitude	0.129935	0.0324363	0.226888	1694.15	0.0046	k__Bacteria;p__GN04;c__GN15;o__;f__;g__
Positive	Skeleton	Latitude	Latitude	0.0828263	0.032138	0.133174	4133.05	0.0025	k__Bacteria;p__Proteobacteria;c__Gammaproteobacteria;Other;Other;Other
Positive	Skeleton	Latitude	Latitude	0.119119	0.0319119	0.209243	2392.66	0.0071	k__Bacteria;p__Proteobacteria;c__Alphaproteobacteria;o__Rhizobiales;f__Hyphomicrobiaceae;g__Rhodoplanes
Positive	Skeleton	Latitude	Latitude	0.0974106	0.0314158	0.16785	3128.33	0.004	k__Bacteria;p__NKB19;c__;o__;f__;g__
Positive	Skeleton	Latitude	Latitude	0.120983	0.0313136	0.202797	4646.67	0.0038	k__Bacteria;p__Proteobacteria;c__Gammaproteobacteria;o__Oceanospirillales;f__Halomonadaceae;g__Halomonas
Positive	Skeleton	Latitude	Latitude	0.138596	0.030871	0.244971	1691.5	0.0079	k__Bacteria;p__Chloroflexi;c__Chloroflexi;o__Chloroflexales;f__[Chlorothrixaceae];g__
Positive	Skeleton	Latitude	Latitude	0.105765	0.0296283	0.18801	3578.07	0.006	k__Bacteria;p__Planctomycetes;c__Phycisphaerae;o__MSBL9;f__;g__
Positive	Skeleton	Latitude	Latitude	0.11733	0.0294984	0.213089	1983.48	0.0081	k__Bacteria;p__Cyanobacteria;c__;o__;f__;g__
Positive	Skeleton	Latitude	Latitude	0.108067	0.0286538	0.194261	2100.72	0.0067	k__Archaea;p__Crenarchaeota;c__Thaumarchaeota;o__Cenarchaeales;f__Cenarchaeaceae;Other
Positive	Skeleton	Latitude	Latitude	0.087444	0.0274496	0.146457	5719.06	0.0041	k__Bacteria;p__Planctomycetes;c__Phycisphaerae;o__CCM11a;f__;g__
Positive	Skeleton	Latitude	Latitude	0.109991	0.0272182	0.198105	1988.21	0.0072	k__Bacteria;p__;c__;o__;f__;g__
Positive	Skeleton	Latitude	Latitude	0.0943854	0.0261289	0.161685	3887.16	0.004	k__Bacteria;p__Verrucomicrobia;c__Opitutae;o__;f__;g__
Positive	Skeleton	Latitude	Latitude	0.086953	0.0258824	0.153377	4518.65	0.0053	k__Bacteria;p__Proteobacteria;c__Deltaproteobacteria;o__Desulfobacterales;f__Nitrospinaceae;g__Nitrospina
Positive	Skeleton	Latitude	Latitude	0.108668	0.024242	0.186652	3213.36	0.0074	k__Bacteria;p__Verrucomicrobia;c__Opitutae;o__Puniceicoccales;f__Puniceicoccaceae;g__
Positive	Skeleton	Latitude	Latitude	0.0959788	0.0238126	0.167056	7739.15	0.0087	k__Archaea;p__Crenarchaeota;c__Thaumarchaeota;o__Cenarchaeales;f__Cenarchaeaceae;g__
Positive	Skeleton	Latitude	Latitude	0.126119	0.0226158	0.23015	1542.94	0.0159	k__Bacteria;p__Gemmatimonadetes;c__Gemm-1;o__;f__;g__
Positive	Skeleton	Latitude	Latitude	0.155145	0.0223686	0.290581	602.402	0.015	k__Bacteria;p__Chloroflexi;c__Anaerolineae;o__SB-34;f__;g__
Positive	Skeleton	Latitude	Latitude	0.0946051	0.0220064	0.168217	6350.06	0.0109	k__Archaea;p__Crenarchaeota;c__Thaumarchaeota;o__Cenarchaeales;f__Cenarchaeaceae;g__Cenarchaeum
Positive	Skeleton	Latitude	Latitude	0.0980335	0.0210587	0.175724	5061.74	0.0113	k__Bacteria;p__Nitrospirae;c__Nitrospira;o__Nitrospirales;f__Nitrospiraceae;g__
Positive	Skeleton	Latitude	Latitude	0.0943977	0.0206249	0.167107	2536.52	0.0099	k__Bacteria;p__Lentisphaerae;c__[Lentisphaeria];o__Lentisphaerales;f__Arctic95B-10;g__
Positive	Skeleton	Latitude	Latitude	0.115045	0.0194244	0.217299	2437.69	0.0207	k__Bacteria;p__Firmicutes;c__Clostridia;o__Clostridiales;f__[Acidaminobacteraceae];g__
Positive	Skeleton	Latitude	Latitude	0.0734235	0.0194019	0.126465	3923	0.0058	k__Bacteria;p__Bacteroidetes;c__[Rhodothermi];o__[Rhodothermales];f__Rhodothermaceae;g__
Positive	Skeleton	Latitude	Latitude	0.0861803	0.0192386	0.151945	10411.1	0.0107	k__Bacteria;p__Chlamydiae;c__Chlamydiia;o__Chlamydiales;f__;g__
Positive	Skeleton	Latitude	Latitude	0.0709667	0.0181596	0.125978	10098.6	0.0093	k__Bacteria;p__Proteobacteria;c__Deltaproteobacteria;o__Syntrophobacterales;f__Syntrophobacteraceae;g__
Positive	Skeleton	Latitude	Latitude	0.117144	0.017857	0.218318	1745.04	0.0171	k__Bacteria;p__Spirochaetes;c__[Leptospirae];o__[Leptospirales];f__Sediment-4;g__SJA-88
Positive	Skeleton	Latitude	Latitude	0.1102	0.0171111	0.204394	2167.68	0.0182	k__Bacteria;p__AncK6;c__;o__;f__;g__
Positive	Skeleton	Latitude	Latitude	0.0687927	0.0166806	0.122351	1571.45	0.0129	k__Bacteria;p__Gemmatimonadetes;c__Gemm-2;o__;f__;g__
Positive	Skeleton	Latitude	Latitude	0.0776922	0.0148135	0.135194	10141.8	0.0105	k__Bacteria;p__Proteobacteria;c__Gammaproteobacteria;o__Oceanospirillales;f__Halomonadaceae;g__Candidatus Portiera
Positive	Skeleton	Latitude	Latitude	0.0994164	0.0146232	0.188457	2286.5	0.0211	k__Bacteria;p__Proteobacteria;c__Deltaproteobacteria;o__Sva0853;f__JTB36;g__
Positive	Skeleton	Latitude	Latitude	0.085844	0.0144002	0.16295	2787.04	0.0221	k__Bacteria;p__[Thermi];c__Deinococci;o__Deinococcales;f__Trueperaceae;g__B-42
Positive	Skeleton	Latitude	Latitude	0.0774955	0.0137541	0.145863	8041.76	0.021	k__Bacteria;p__Proteobacteria;c__Deltaproteobacteria;o__Desulfobacterales;f__Desulfobulbaceae;g__
Positive	Skeleton	Latitude	Latitude	0.150712	0.0136813	0.293562	833.056	0.0235	k__Bacteria;p__OP1;c__MSBL6;o__;f__;g__
Positive	Skeleton	Latitude	Latitude	0.0753661	0.0130481	0.14059	9666.34	0.02	k__Bacteria;p__Bacteroidetes;c__Cytophagia;o__Cytophagales;f__Flammeovirgaceae;g__Roseivirga
Positive	Skeleton	Latitude	Latitude	0.0878314	0.0129228	0.163495	4175.39	0.02	k__Bacteria;p__PAUC34f;c__;o__;f__;g__
Positive	Skeleton	Latitude	Latitude	0.106369	0.0127955	0.203414	2896.58	0.0251	k__Bacteria;p__Proteobacteria;c__Gammaproteobacteria;o__Alteromonadales;f__Idiomarinaceae;g__Idiomarina
Positive	Skeleton	Latitude	Latitude	0.100604	0.0126744	0.195987	1524.27	0.0199	k__Bacteria;p__Proteobacteria;c__Gammaproteobacteria;o__Chromatiales;f__Chromatiaceae;g__
Positive	Skeleton	Latitude	Latitude	0.0747857	0.0124899	0.135129	11474.7	0.0164	k__Bacteria;p__Spirochaetes;c__Spirochaetes;o__Spirochaetales;f__Spirochaetaceae;g__
Positive	Skeleton	Latitude	Latitude	0.0941626	0.0121049	0.176059	4127.11	0.0199	k__Bacteria;p__Cyanobacteria;c__Oscillatoriophycideae;o__Oscillatoriales;f__Phormidiaceae;g__
Positive	Skeleton	Latitude	Latitude	0.0988477	0.0105126	0.193333	1840.82	0.0262	k__Bacteria;p__Verrucomicrobia;c__Verruco-5;o__R76-B128;f__;g__
Positive	Skeleton	Latitude	Latitude	0.0633714	0.0104798	0.115665	7722.96	0.016	k__Bacteria;p__Planctomycetes;c__OM190;o__CL500-15;f__;g__
Positive	Skeleton	Latitude	Latitude	0.0552443	0.0101327	0.101443	16570.1	0.0203	k__Bacteria;p__Proteobacteria;c__Gammaproteobacteria;o__Thiotrichales;f__Piscirickettsiaceae;g__
Positive	Skeleton	Latitude	Latitude	0.0819918	0.0100705	0.15265	6229.75	0.0201	k__Bacteria;p__Cyanobacteria;c__Synechococcophycideae;o__Pseudanabaenales;f__Pseudanabaenaceae;g__
Positive	Skeleton	Latitude	Latitude	0.0947323	0.00945102	0.176526	5799.64	0.0237	k__Bacteria;p__Proteobacteria;c__Gammaproteobacteria;o__Alteromonadales;f__Alteromonadaceae;g__Alteromonas
Positive	Skeleton	Latitude	Latitude	0.0895394	0.00928733	0.169219	2998.09	0.025	k__Bacteria;p__Proteobacteria;c__Gammaproteobacteria;o__Alteromonadales;f__Alteromonadaceae;g__nsmpVI18
Positive	Skeleton	Latitude	Latitude	0.0985394	0.00915279	0.187018	2120.61	0.0232	k__Bacteria;p__Verrucomicrobia;c__[Pedosphaerae];o__[Pedosphaerales];f__;g__
Positive	Skeleton	Latitude	Latitude	0.116699	0.00844286	0.23368	552.211	0.0359	k__Bacteria;p__Bacteroidetes;c__Bacteroidia;o__Bacteroidales;f__VC21_Bac22;g__
Positive	Skeleton	Latitude	Latitude	0.0871394	0.00799579	0.170657	3301.63	0.0322	k__Archaea;p__Euryarchaeota;c__Thermoplasmata;o__E2;f__Marine group II;g__
Positive	Skeleton	Latitude	Latitude	0.0796771	0.00793671	0.147321	8547.1	0.0254	k__Bacteria;p__Bacteroidetes;c__Cytophagia;o__Cytophagales;f__[Amoebophilaceae];g__SC3-56
Positive	Skeleton	Latitude	Latitude	0.0603373	0.00733787	0.111593	11871.9	0.0218	k__Bacteria;p__Proteobacteria;c__Alphaproteobacteria;Other;Other;Other
Positive	Skeleton	Latitude	Latitude	0.0564128	0.00723121	0.108542	9057.83	0.0297	k__Bacteria;p__Proteobacteria;c__Deltaproteobacteria;o__NB1-j;f__NB1-i;g__
Positive	Skeleton	Latitude	Latitude	0.0668336	0.00658118	0.124903	5653.58	0.0247	k__Bacteria;p__Proteobacteria;c__Deltaproteobacteria;o__[Entotheonellales];f__[Entotheonellaceae];g__Candidatus Entotheonella
Positive	Skeleton	Latitude	Latitude	0.108156	0.0059808	0.207163	2561.25	0.0319	k__Bacteria;p__Cyanobacteria;c__Nostocophycideae;o__Nostocales;f__Nostocaceae;Other
Positive	Skeleton	Latitude	Latitude	0.115908	0.00580655	0.231575	1457.38	0.0365	k__Bacteria;p__Proteobacteria;c__Alphaproteobacteria;o__Sphingomonadales;f__Sphingomonadaceae;Other
Positive	Skeleton	Latitude	Latitude	0.0713071	0.00577793	0.136062	7403.94	0.0329	k__Bacteria;p__Proteobacteria;c__Deltaproteobacteria;o__Bdellovibrionales;f__Bacteriovoracaceae;g__
Positive	Skeleton	Latitude	Latitude	0.0540935	0.00550152	0.101752	10696.5	0.0271	k__Bacteria;p__Proteobacteria;c__Deltaproteobacteria;o__NB1-j;f__JTB38;g__
Positive	Skeleton	Latitude	Latitude	0.0838679	0.00259335	0.16749	2867.48	0.0425	k__Bacteria;p__BRC1;c__PRR-11;o__;f__;g__
Positive	Skeleton	Latitude	Latitude	0.103031	0.0021044	0.204737	1721	0.0375	k__Bacteria;p__Cyanobacteria;c__Oscillatoriophycideae;o__Oscillatoriales;f__Phormidiaceae;g__Symploca
Positive	Skeleton	Latitude	Latitude	0.117267	0.0014751	0.243847	533.383	0.0441	k__Bacteria;p__Proteobacteria;c__Deltaproteobacteria;o__Desulfarculales;f__Desulfarculaceae;g__
Positive	Skeleton	Latitude	Latitude	0.0652521	0.00120609	0.127968	3007.7	0.0494	k__Bacteria;p__Planctomycetes;c__Pla3;o__;f__;g__
Positive	Skeleton	Latitude	Latitude	0.110828	0.000538369	0.214565	1852.27	0.036	k__Bacteria;p__Proteobacteria;c__Alphaproteobacteria;o__Rhodobacterales;f__Hyphomonadaceae;g__Oceanicaulis
Positive	Skeleton	Latitude	Latitude	0.0674086	0.000441174	0.1344	5663.31	0.0453	k__Archaea;p__[Parvarchaeota];c__[Parvarchaea];o__YLA114;f__;g__
Negative	Skeleton	Latitude	Latitude	-0.0586378	-0.109692	-0.00802072	12946.6	0.024	k__Bacteria;p__Verrucomicrobia;c__Verrucomicrobiae;o__Verrucomicrobiales;f__Verrucomicrobiaceae;g__
Negative	Skeleton	Latitude	Latitude	-0.0568351	-0.112639	-0.000212001	15951.3	0.0486	k__Bacteria;p__Bacteroidetes;c__Flavobacteriia;o__Flavobacteriales;f__Flavobacteriaceae;g__Flavobacterium
Negative	Skeleton	Latitude	Latitude	-0.0637706	-0.119496	-0.00444931	10289.6	0.0288	k__Bacteria;p__Proteobacteria;c__Alphaproteobacteria;o__Rhodospirillales;f__;g__
Negative	Skeleton	Latitude	Latitude	-0.0723803	-0.121621	-0.0249165	11630.5	0.0026	k__Bacteria;p__Proteobacteria;c__Alphaproteobacteria;o__Rhizobiales;f__Hyphomicrobiaceae;g__
Negative	Skeleton	Latitude	Latitude	-0.0659453	-0.128996	-0.00435807	12623.2	0.0369	k__Bacteria;p__Proteobacteria;c__Alphaproteobacteria;o__Sphingomonadales;f__Sphingomonadaceae;g__
Negative	Skeleton	Latitude	Latitude	-0.0759801	-0.141937	-0.0076555	12678.9	0.027	k__Bacteria;p__Proteobacteria;c__Betaproteobacteria;o__Burkholderiales;f__Oxalobacteraceae;g__Ralstonia
Negative	Skeleton	Latitude	Latitude	-0.0778532	-0.149734	-0.00786545	3648.79	0.0267	k__Bacteria;p__Bacteroidetes;c__Cytophagia;o__Cytophagales;f__Flammeovirgaceae;g__Reichenbachiella
Negative	Skeleton	Latitude	Latitude	-0.0803247	-0.153327	-0.00646024	7397.39	0.0315	k__Bacteria;p__Cyanobacteria;c__Nostocophycideae;o__Nostocales;f__Nostocaceae;g__
Negative	Skeleton	Latitude	Latitude	-0.0944849	-0.155509	-0.0300823	10254.2	0.003	k__Bacteria;p__Proteobacteria;c__Alphaproteobacteria;o__Sphingomonadales;f__;g__
Negative	Skeleton	Latitude	Latitude	-0.0810019	-0.156694	-0.00717077	5590.55	0.0321	k__Bacteria;p__Chlamydiae;c__Chlamydiia;o__Chlamydiales;Other;Other
Negative	Skeleton	Latitude	Latitude	-0.0919147	-0.158554	-0.0274684	6395.91	0.0067	k__Bacteria;p__Proteobacteria;c__Alphaproteobacteria;o__Rhodobacterales;f__Hyphomonadaceae;g__Hyphomonas
Negative	Skeleton	Latitude	Latitude	-0.0887953	-0.159077	-0.0144678	5920.3	0.0146	k__Bacteria;p__Proteobacteria;c__Alphaproteobacteria;o__Sphingomonadales;f__Erythrobacteraceae;Other
Negative	Skeleton	Latitude	Latitude	-0.0970578	-0.159596	-0.0345056	4604.92	0.0023	k__Bacteria;p__TM6;c__SJA-4;o__;f__;g__
Negative	Skeleton	Latitude	Latitude	-0.0917122	-0.161675	-0.0245506	10427.6	0.0079	k__Bacteria;p__Proteobacteria;c__Gammaproteobacteria;o__Alteromonadales;f__Alteromonadaceae;g__BD2-13
Negative	Skeleton	Latitude	Latitude	-0.0901989	-0.169867	-0.0111179	6132.9	0.0275	k__Bacteria;p__Proteobacteria;c__Betaproteobacteria;o__Burkholderiales;f__Comamonadaceae;Other
Negative	Skeleton	Latitude	Latitude	-0.10266	-0.172425	-0.0351327	6182.45	0.0043	k__Bacteria;p__Spirochaetes;c__Spirochaetes;o__Spirochaetales;f__Spirochaetaceae;Other
Negative	Skeleton	Latitude	Latitude	-0.100364	-0.180409	-0.0271511	5863.73	0.0124	k__Bacteria;p__Proteobacteria;c__Gammaproteobacteria;o__Pseudomonadales;f__Moraxellaceae;g__
Negative	Skeleton	Latitude	Latitude	-0.0926628	-0.181291	-0.00461637	2878.03	0.0399	k__Bacteria;p__Verrucomicrobia;c__Verruco-5;o__SS1-B-03-39;f__;g__
Negative	Skeleton	Latitude	Latitude	-0.113552	-0.181416	-0.0423512	6665.85	0.001	k__Bacteria;p__Planctomycetes;c__Planctomycetia;o__Gemmatales;f__Isosphaeraceae;g__
Negative	Skeleton	Latitude	Latitude	-0.132905	-0.190872	-0.0741984	13998.3	5e-05	k__Bacteria;p__Cyanobacteria;c__Oscillatoriophycideae;o__Chroococcales;f__Xenococcaceae;g__
Negative	Skeleton	Latitude	Latitude	-0.103739	-0.193586	-0.0216654	2835.51	0.0163	k__Bacteria;p__Firmicutes;c__Bacilli;o__Bacillales;f__;g__
Negative	Skeleton	Latitude	Latitude	-0.1103	-0.197812	-0.0324249	5474.38	0.008	k__Bacteria;p__Proteobacteria;c__Gammaproteobacteria;o__Enterobacteriales;f__Enterobacteriaceae;Other
Negative	Skeleton	Latitude	Latitude	-0.136847	-0.200285	-0.0752434	7823.3	0.0002	k__Bacteria;p__Proteobacteria;c__Alphaproteobacteria;o__Rhizobiales;f__Phyllobacteriaceae;g__Nitratireductor
Negative	Skeleton	Latitude	Latitude	-0.131244	-0.201509	-0.0607224	7359.18	0.0004	k__Bacteria;p__Actinobacteria;c__Actinobacteria;o__Actinomycetales;f__Nocardioidaceae;g__
Negative	Skeleton	Latitude	Latitude	-0.104656	-0.206457	-0.00674719	1274.49	0.0382	k__Bacteria;p__Nitrospirae;c__Nitrospira;o__Nitrospirales;f__Nitrospiraceae;g__Nitrospira
Negative	Skeleton	Latitude	Latitude	-0.135376	-0.2097	-0.0637453	7384.36	0.0002	k__Bacteria;p__Firmicutes;c__Bacilli;o__Turicibacterales;f__Turicibacteraceae;g__Turicibacter
Negative	Skeleton	Latitude	Latitude	-0.142441	-0.214698	-0.0702856	5732.72	0.0001	k__Bacteria;p__Firmicutes;c__Bacilli;o__Bacillales;f__Bacillaceae;g__
Negative	Skeleton	Latitude	Latitude	-0.111111	-0.215543	-0.00463413	2107.06	0.0405	k__Bacteria;p__Proteobacteria;c__Alphaproteobacteria;o__Rhizobiales;f__Aurantimonadaceae;Other
Negative	Skeleton	Latitude	Latitude	-0.138661	-0.222615	-0.0566678	3986.09	0.0012	k__Bacteria;p__Actinobacteria;c__Actinobacteria;o__Actinomycetales;f__Pseudonocardiaceae;g__Pseudonocardia
Negative	Skeleton	Latitude	Latitude	-0.151486	-0.226003	-0.0723291	5734.22	0.0003	k__Bacteria;p__Actinobacteria;c__Actinobacteria;o__Actinomycetales;f__Micrococcaceae;g__Micrococcus
Negative	Skeleton	Latitude	Latitude	-0.137205	-0.230063	-0.0379224	3214.6	0.0044	k__Bacteria;p__Proteobacteria;c__Alphaproteobacteria;o__Caulobacterales;f__Caulobacteraceae;g__Brevundimonas
Negative	Skeleton	Latitude	Latitude	-0.158111	-0.239203	-0.0806558	6312.09	0.0001	k__Bacteria;p__Proteobacteria;c__Alphaproteobacteria;o__Rhizobiales;f__Methylobacteriaceae;g__
Negative	Skeleton	Latitude	Latitude	-0.15723	-0.239512	-0.078784	4993.17	0.0003	k__Bacteria;p__Firmicutes;c__Bacilli;o__Lactobacillales;f__Lactobacillaceae;g__Lactobacillus
Negative	Skeleton	Latitude	Latitude	-0.156059	-0.241162	-0.0677317	3755.8	0.0008	k__Bacteria;p__Bacteroidetes;c__Cytophagia;o__Cytophagales;f__Cytophagaceae;g__Hymenobacter
Negative	Skeleton	Latitude	Latitude	-0.134512	-0.241239	-0.030789	2275.12	0.0099	k__Bacteria;p__Actinobacteria;c__Actinobacteria;o__Actinomycetales;f__Geodermatophilaceae;g__
Negative	Skeleton	Latitude	Latitude	-0.189137	-0.247772	-0.133954	17051.5	5e-05	k__Bacteria;p__Proteobacteria;c__Alphaproteobacteria;o__Rhizobiales;f__Methylobacteriaceae;g__Methylobacterium
Negative	Skeleton	Latitude	Latitude	-0.15268	-0.249088	-0.062365	2644.08	0.0014	k__Bacteria;p__Proteobacteria;c__Alphaproteobacteria;o__Rhizobiales;f__Rhizobiaceae;g__Agrobacterium
Negative	Skeleton	Latitude	Latitude	-0.157997	-0.249311	-0.0710901	3923.86	0.0006	k__Bacteria;p__Fusobacteria;c__Fusobacteriia;o__Fusobacteriales;f__Fusobacteriaceae;g__Cetobacterium
Negative	Skeleton	Latitude	Latitude	-0.168791	-0.249781	-0.0918028	4594.05	0.0001	k__Bacteria;p__Firmicutes;c__Bacilli;o__Bacillales;Other;Other
Negative	Skeleton	Latitude	Latitude	-0.134133	-0.250219	-0.0206693	1997	0.0213	k__Bacteria;p__Proteobacteria;c__Gammaproteobacteria;o__Xanthomonadales;f__Xanthomonadaceae;g__Pseudoxanthomonas
Negative	Skeleton	Latitude	Latitude	-0.137932	-0.253755	-0.0245957	993.146	0.0167	k__Bacteria;p__Actinobacteria;c__Actinobacteria;o__Actinomycetales;f__Propionibacteriaceae;g__Propionibacterium
Negative	Skeleton	Latitude	Latitude	-0.173023	-0.254453	-0.0926545	3809.12	5e-05	k__Bacteria;p__[Thermi];c__Deinococci;o__Deinococcales;f__Trueperaceae;g__Truepera
Negative	Skeleton	Latitude	Latitude	-0.172595	-0.254877	-0.0891422	5488.05	0.0001	k__Bacteria;p__Actinobacteria;c__Actinobacteria;o__Actinomycetales;f__Micrococcaceae;g__
Negative	Skeleton	Latitude	Latitude	-0.16311	-0.259034	-0.0679827	3200.66	0.0006	k__Bacteria;p__Proteobacteria;c__Alphaproteobacteria;o__Caulobacterales;f__Caulobacteraceae;g__Mycoplana
Negative	Skeleton	Latitude	Latitude	-0.175993	-0.264382	-0.0884102	3824.12	0.0001	k__Bacteria;p__Actinobacteria;c__Actinobacteria;o__Actinomycetales;f__Microbacteriaceae;g__
Negative	Skeleton	Latitude	Latitude	-0.164414	-0.269647	-0.0611987	2142.53	0.0014	k__Bacteria;p__Actinobacteria;c__Rubrobacteria;o__Rubrobacterales;f__Rubrobacteraceae;g__Rubrobacter
Negative	Skeleton	Latitude	Latitude	-0.165626	-0.279379	-0.0497083	1930.95	0.0046	k__Bacteria;p__Proteobacteria;c__Betaproteobacteria;o__Rhodocyclales;f__Rhodocyclaceae;g__Dechloromonas
Negative	Skeleton	Latitude	Latitude	-0.173915	-0.292756	-0.0571724	1102.27	0.0029	k__Bacteria;p__Proteobacteria;c__Gammaproteobacteria;o__Pasteurellales;f__Pasteurellaceae;g__Aggregatibacter
Negative	Skeleton	Latitude	Latitude	-0.195815	-0.295714	-0.0895136	1976.5	0.0001	k__Bacteria;p__Actinobacteria;c__Actinobacteria;o__Actinomycetales;f__Micrococcaceae;g__Arthrobacter
Negative	Skeleton	Latitude	Latitude	-0.155902	-0.295959	-0.00964353	922.214	0.0366	k__Bacteria;p__Firmicutes;c__Clostridia;o__Clostridiales;f__[Mogibacteriaceae];g__Anaerovorax
Negative	Skeleton	Latitude	Latitude	-0.180708	-0.318721	-0.0425577	1149.83	0.0105	k__Bacteria;p__Bacteroidetes;c__Sphingobacteriia;o__Sphingobacteriales;f__Sphingobacteriaceae;g__Olivibacter
Negative	Skeleton	Latitude	Latitude	-0.192387	-0.319613	-0.0661129	1146.77	0.002	k__Bacteria;p__[Thermi];c__Deinococci;o__Deinococcales;f__Deinococcaceae;g__Deinococcus
Negative	Skeleton	Latitude	Latitude	-0.224686	-0.331195	-0.121954	2722.84	0.0001	k__Bacteria;p__Bacteroidetes;c__Bacteroidia;o__Bacteroidales;f__Prevotellaceae;g__Prevotella
Negative	Skeleton	Latitude	Latitude	-0.267392	-0.350224	-0.183455	2672.24	5e-05	k__Bacteria;p__Actinobacteria;c__Actinobacteria;o__Actinomycetales;f__;g__
Negative	Skeleton	Latitude	Latitude	-0.286811	-0.384125	-0.193672	2012.64	5e-05	k__Bacteria;p__Actinobacteria;c__Actinobacteria;o__Actinomycetales;f__Pseudonocardiaceae;g__Actinomycetospora
[truncated: 985 more rows]

## Sheet: S6g colony_size_GLMM_genera
Supplementary data S6g: Genera significantly associated with colony size (Phylogenetic GLMMs)
[truncated: 1,052 more rows]
