# Supplementary material for: Coral-associated bacteria demonstrate phylosymbiosis and cophylogeny
Source: Nat Commun. 2018 Nov 22;9:4921. doi: 10.1038/s41467-018-07275-x (PMC6250698; doi:10.1038/s41467-018-07275-x)
Supplement: Supplementary file 11 — Supplementary Data 7 [file 41467_2018_7275_MOESM11_ESM.xlsx]

## Sheet: S7a_random_forest_results
Supplementary data S7a: Random Forest prediction of Coral Traits using Microbial Data
Microbial taxa that predict coral host features. To measure the strength of association between the microbiome and coral physiology, we attempted to build supervised classification models using Random Forests analsysis, and then back-predict certain host features. This addresses the question: "given microbial data alone, how much can you say about the coral host?". Random forest models are marked…
Trait	Compartment	Taxonomic level	Accuracy	Error rate (out-of-bag)	Baseline error (random guessing)	Ratio of baseline to observed error	n trees
Coral traits for which mucus microbiomes are informative
binary_turf_contact	Mucus	L2_Phylum	0.81081	0.18919	0.37162	1.96429	500	TRUE	TRUE
binary_turf_contact	Mucus	L4_Order	0.82432	0.17568	0.37162	2.11538	500	TRUE	TRUE
binary_turf_contact	Mucus	L6_Genus	0.82432	0.17568	0.37162	2.11538	500	TRUE	TRUE
geographic_area	Mucus	L6_Genus	0.72146	0.27854	0.50228	1.80328	500	TRUE	TRUE
Symbiodinium_sp._in_propagules	Mucus	L2_Phylum	0.71951	0.28049	0.4878	1.73913	500	TRUE	TRUE
full_location	Mucus	L2_Phylum	0.44749	0.55251	0.68493	1.23967	500	TRUE	FALSE
full_location	Mucus	L4_Order	0.46575	0.53425	0.68493	1.28205	500	TRUE	FALSE
full_location	Mucus	L6_Genus	0.52968	0.47032	0.68493	1.45631	500	TRUE	FALSE
geographic_area	Mucus	L2_Phylum	0.6484	0.3516	0.50228	1.42857	500	TRUE	FALSE
geographic_area	Mucus	L4_Order	0.6621	0.3379	0.50228	1.48649	500	TRUE	FALSE
IUCN_Red_List_category	Mucus	L2_Phylum	0.5	0.5	0.50538	1.01075	500	TRUE	FALSE
IUCN_Red_List_category	Mucus	L6_Genus	0.58602	0.41398	0.50538	1.22078	500	TRUE	FALSE
Symbiodinium_sp._in_propagules	Mucus	L4_Order	0.69512	0.30488	0.4878	1.6	500	TRUE	FALSE
Symbiodinium_sp._in_propagules	Mucus	L6_Genus	0.62195	0.37805	0.4878	1.29032	500	TRUE	FALSE
complex_robust	Mucus	L6_Genus	0.58447	0.41553	0.43379	1.04396	500	TRUE	FALSE
Coral traits for which mucus microbiomes are not informative
binary_macroalgal_contact	Mucus	L2_Phylum	0.88584	0.11416	0.11416	1	500	FALSE	TRUE
binary_macroalgal_contact	Mucus	L4_Order	0.88584	0.11416	0.11416	1	500	FALSE	TRUE
binary_macroalgal_contact	Mucus	L6_Genus	0.88584	0.11416	0.11416	1	500	FALSE	TRUE
complex_robust	Mucus	L2_Phylum	0.45662	0.54338	0.43379	0.79832	500	FALSE	FALSE
complex_robust	Mucus	L4_Order	0.55708	0.44292	0.43379	0.97938	500	FALSE	FALSE
Mode_of_larval_development	Mucus	L2_Phylum	0.86928	0.13072	0.13072	1	500	FALSE	TRUE
Mode_of_larval_development	Mucus	L4_Order	0.86928	0.13072	0.13072	1	500	FALSE	TRUE
Mode_of_larval_development	Mucus	L6_Genus	0.86928	0.13072	0.13072	1	500	FALSE	TRUE
functional_group_sensu_darling	Mucus	L2_Phylum	0.5414	0.4586	0.43312	0.94444	500	FALSE	FALSE
functional_group_sensu_darling	Mucus	L4_Order	0.56051	0.43949	0.43312	0.98551	500	FALSE	FALSE
functional_group_sensu_darling	Mucus	L6_Genus	0.56688	0.43312	0.43312	1	500	FALSE	FALSE
Growth_form_typical	Mucus	L2_Phylum	0.32796	0.67204	0.64516	0.96	500	FALSE	FALSE
Growth_form_typical	Mucus	L4_Order	0.33871	0.66129	0.64516	0.97561	500	FALSE	FALSE
Growth_form_typical	Mucus	L6_Genus	0.34409	0.65591	0.64516	0.98361	500	FALSE	FALSE
IUCN_Red_List_category	Mucus	L4_Order	0.48387	0.51613	0.50538	0.97917	500	FALSE	FALSE
Coral traits for which skeleton microbiomes are informative
binary_turf_contact	Skeleton	L2_Phylum	0.73469	0.26531	0.36735	1.38462	500	TRUE	TRUE
binary_turf_contact	Skeleton	L4_Order	0.73469	0.26531	0.36735	1.38462	500	TRUE	TRUE
binary_turf_contact	Skeleton	L6_Genus	0.7483	0.2517	0.36735	1.45946	500	TRUE	TRUE
functional_group_sensu_darling	Skeleton	L2_Phylum	0.75	0.25	0.44375	1.775	500	TRUE	TRUE
functional_group_sensu_darling	Skeleton	L4_Order	0.79375	0.20625	0.44375	2.15152	500	TRUE	TRUE
functional_group_sensu_darling	Skeleton	L6_Genus	0.775	0.225	0.44375	1.97222	500	TRUE	TRUE
Symbiodinium_sp._in_propagules	Skeleton	L2_Phylum	0.82143	0.17857	0.4881	2.73333	500	TRUE	TRUE
Symbiodinium_sp._in_propagules	Skeleton	L4_Order	0.82143	0.17857	0.4881	2.73333	500	TRUE	TRUE
Symbiodinium_sp._in_propagules	Skeleton	L6_Genus	0.80952	0.19048	0.4881	2.5625	500	TRUE	TRUE
complex_robust	Skeleton	L2_Phylum	0.70909	0.29091	0.42727	1.46875	500	TRUE	TRUE
complex_robust	Skeleton	L4_Order	0.71364	0.28636	0.42727	1.49206	500	TRUE	TRUE
complex_robust	Skeleton	L6_Genus	0.72727	0.27273	0.42727	1.56667	500	TRUE	TRUE
full_location	Skeleton	L2_Phylum	0.39545	0.60455	0.68636	1.13534	500	TRUE	FALSE
full_location	Skeleton	L4_Order	0.36818	0.63182	0.68636	1.08633	500	TRUE	FALSE
full_location	Skeleton	L6_Genus	0.42727	0.57273	0.68636	1.19841	500	TRUE	FALSE
geographic_area	Skeleton	L4_Order	0.55455	0.44545	0.50909	1.14286	500	TRUE	FALSE
geographic_area	Skeleton	L6_Genus	0.56364	0.43636	0.50909	1.16667	500	TRUE	FALSE
Growth_form_typical	Skeleton	L2_Phylum	0.51596	0.48404	0.64894	1.34066	500	TRUE	FALSE
Growth_form_typical	Skeleton	L4_Order	0.54787	0.45213	0.64894	1.43529	500	TRUE	FALSE
Growth_form_typical	Skeleton	L6_Genus	0.54787	0.45213	0.64894	1.43529	500	TRUE	FALSE
IUCN_Red_List_category	Skeleton	L2_Phylum	0.51596	0.48404	0.50532	1.04396	500	TRUE	FALSE
IUCN_Red_List_category	Skeleton	L4_Order	0.55319	0.44681	0.50532	1.13095	500	TRUE	FALSE
IUCN_Red_List_category	Skeleton	L6_Genus	0.57979	0.42021	0.50532	1.20253	500	TRUE	FALSE
Coral traits for which skeleton microbiomes are not informative
binary_macroalgal_contact	Skeleton	L2_Phylum	0.88182	0.11818	0.11818	1	500	FALSE	TRUE
binary_macroalgal_contact	Skeleton	L4_Order	0.88182	0.11818	0.11818	1	500	FALSE	TRUE
binary_macroalgal_contact	Skeleton	L6_Genus	0.88182	0.11818	0.11818	1	500	FALSE	TRUE
Mode_of_larval_development	Skeleton	L2_Phylum	0.86364	0.13636	0.12338	0.90476	500	FALSE	TRUE
Mode_of_larval_development	Skeleton	L4_Order	0.87662	0.12338	0.12338	1	500	FALSE	TRUE
Mode_of_larval_development	Skeleton	L6_Genus	0.87662	0.12338	0.12338	1	500	FALSE	TRUE
geographic_area	Skeleton	L2_Phylum	0.48636	0.51364	0.50909	0.99115	500	FALSE	FALSE
Coral traits for which tissue microbiomes are informative
binary_turf_contact	Tissue	L2_Phylum	0.71724	0.28276	0.37241	1.31707	500	TRUE	TRUE
binary_turf_contact	Tissue	L4_Order	0.70345	0.29655	0.37241	1.25581	500	TRUE	TRUE
binary_turf_contact	Tissue	L6_Genus	0.75862	0.24138	0.37241	1.54286	500	TRUE	TRUE
functional_group_sensu_darling	Tissue	L4_Order	0.72152	0.27848	0.44937	1.61364	500	TRUE	TRUE
functional_group_sensu_darling	Tissue	L6_Genus	0.73418	0.26582	0.44937	1.69048	500	TRUE	TRUE
Symbiodinium_sp._in_propagules	Tissue	L2_Phylum	0.82143	0.17857	0.4881	2.73333	500	TRUE	TRUE
Symbiodinium_sp._in_propagules	Tissue	L4_Order	0.83333	0.16667	0.4881	2.92857	500	TRUE	TRUE
Symbiodinium_sp._in_propagules	Tissue	L6_Genus	0.85714	0.14286	0.4881	3.41667	500	TRUE	TRUE
complex_robust	Tissue	L2_Phylum	0.69266	0.30734	0.43119	1.40299	500	TRUE	FALSE
complex_robust	Tissue	L4_Order	0.6422	0.3578	0.43119	1.20513	500	TRUE	FALSE
complex_robust	Tissue	L6_Genus	0.61927	0.38073	0.43119	1.13253	500	TRUE	FALSE
full_location	Tissue	L2_Phylum	0.35321	0.64679	0.68349	1.05674	500	TRUE	FALSE
full_location	Tissue	L4_Order	0.40367	0.59633	0.68349	1.14615	500	TRUE	FALSE
full_location	Tissue	L6_Genus	0.4633	0.5367	0.68349	1.2735	500	TRUE	FALSE
functional_group_sensu_darling	Tissue	L2_Phylum	0.68354	0.31646	0.44937	1.42	500	TRUE	FALSE
geographic_area	Tissue	L2_Phylum	0.55505	0.44495	0.50459	1.13402	500	TRUE	FALSE
geographic_area	Tissue	L4_Order	0.56422	0.43578	0.50459	1.15789	500	TRUE	FALSE
geographic_area	Tissue	L6_Genus	0.62844	0.37156	0.50459	1.35802	500	TRUE	FALSE
Growth_form_typical	Tissue	L2_Phylum	0.50538	0.49462	0.65591	1.32609	500	TRUE	FALSE
Growth_form_typical	Tissue	L4_Order	0.46774	0.53226	0.65591	1.23232	500	TRUE	FALSE
Growth_form_typical	Tissue	L6_Genus	0.5	0.5	0.65591	1.31183	500	TRUE	FALSE
IUCN_Red_List_category	Tissue	L6_Genus	0.55914	0.44086	0.5	1.13415	500	TRUE	FALSE
Coral traits for which tissue microbiomes are not informative
binary_macroalgal_contact	Tissue	L2_Phylum	0.88532	0.11468	0.11468	1	500	FALSE	TRUE
binary_macroalgal_contact	Tissue	L4_Order	0.88532	0.11468	0.11468	1	500	FALSE	TRUE
binary_macroalgal_contact	Tissue	L6_Genus	0.88532	0.11468	0.11468	1	500	FALSE	TRUE
Mode_of_larval_development	Tissue	L2_Phylum	0.875	0.125	0.125	1	500	FALSE	TRUE
Mode_of_larval_development	Tissue	L4_Order	0.875	0.125	0.125	1	500	FALSE	TRUE
Mode_of_larval_development	Tissue	L6_Genus	0.875	0.125	0.125	1	500	FALSE	TRUE
IUCN_Red_List_category	Tissue	L2_Phylum	0.49462	0.50538	0.5	0.98936	500	FALSE	FALSE
IUCN_Red_List_category	Tissue	L4_Order	0.5	0.5	0.5	1	500	FALSE	FALSE

## Sheet: S7b_random_forest_summary
Supplementary data S7b: Summary of Best Microbial Data for Predicting Each Coral Trait
Summary of the best models for each coral trait. Results summarize the ability of Random Forest models built from coral mucus, tissue or skeleton microbiome data (only) to make informative predictions about coral traits. Y, informative predictions with >70% accuracy; y, informative predictions with <70% accuracy; n uninformative predictions.
trait	predicted by mucus	predicted by tissue	predicted by skeleton	most accurate model(s)	best absolute accuracy	best error ratio	Notes
binary_macroalgal_contact	n	n	n	None	0.89	1	Highly unbalanced classes mean even random guesses are 89% accurate. More data needed to build a model for macroalgal contact
binary_turf_contact	Y	Y	Y	genera in mucus; orders in mucus	0.82	2.11
full_location	y	y	y	genera in mucus	0.53	1.46
functional_group_sensu_darling	n	Y	Y	orders in skeleton	0.79	2.15	Well predicted by skeleton and tissue at the order or genus level.
geographic_area	Y	y	y	genera in mucus	0.72	1.8	While all compartments are informative (error ratios >1.0) only the bacterial genera in mucus achieve >70% absolute prediction accuracy
Growth_form_typical	n	y	y	orders in skeleton; genera in skeleton	0.55	1.44
IUCN_Red_List_category	y	y	y	genera in mucus	0.59	1.22
Mode_of_larval_development	n	n	n	None	0.87	1
Symbiodinium_sp._in_propagules	Y	Y	Y	genera in tissue	0.86	3.42
Complex_Robust	n	y	Y	genera in skeleton	0.73	1.57
