# Supplementary material for: Coral-associated bacteria demonstrate phylosymbiosis and cophylogeny
Source: Nat Commun. 2018 Nov 22;9:4921. doi: 10.1038/s41467-018-07275-x (PMC6250698; doi:10.1038/s41467-018-07275-x)
Supplement: Supplementary file 12 — Supplementary Data 8 [file 41467_2018_7275_MOESM12_ESM.xlsx]

## Sheet: S8
Supplementary Data S8. Mantel Tests of Coral Phylogenetic Distance vs. Microbiome Beta-Diversity Distances
Mantel test results. Results presented here pertain to Mantel tests and Mantel correlograms (Methods). These permutation-based tests assess the degree of correlation between two distance matrices (e.g. geographic distance and genetic distance, etc). Here, they were applied to test the extent to which host evolutionary distances corresponded to differences in microbiome composition, as reflected b…
	r						p
	Mantel r (Bray-Curtis)			Mantel r (Weighted UniFrac)			Mantel p (Bray-Curtis)			Mantel p (Weighted UniFrac)
Mantel test results by distance class (distance-range)	Mucus	Tissue	Skeleton	Mucus	Tissue	Skeleton	Mucus	Tissue	Skeleton	Mucus	Tissue	Skeleton
Class 1 (<0.04)	0.079139	0.17394	0.13851	0.079305	0.13284	0.13617	0.0001	0.0001	0.0001	0.0001	0.0001	0.0001
Class 2 (0.04-0.08)	-0.044421	0.024467	0.055547	-0.038263	-0.040463	0.043087	0.0073	0.0637	0.0008	0.0212	0.0257	0.0108
Class 3 (0.08-0.12)	-0.0084029	0.057389	0.10191	-0.053737	-0.027002	0.035739	0.3416	0.0006	0.0003	0.0084	0.1145	0.0376
Class 4 (0.12-0.16)	0.022644	0.057177	0.073034	-0.0025733	-0.02289	-0.071539	0.365	0.0034	0.0004	0.4641	0.229	0.0036
Class 5 (0.16-0.20)	0.041688	-0.043022	-0.070805	0.063991	0.031103	0.017829	0.1626	0.0396	0.0014	0.0168	0.3435	0.2359
Class 6 (0.20-0.24)	0.0010144	0.027917	0.011347	-0.024113	-0.081502	-0.069861	0.6832	0.1298	0.3397	0.447	0.079	0.0432
Class 7 (0.24-0.35)	-0.021097	-0.006146	-0.012057	-0.021893	-0.038736	0.0034724	0.6988	0.3683	0.5296	0.4992	0.2812	0.4718
Class 8 (0.35-0.44)	0.0094189	-0.080146	-0.10462	0.029869	-0.01135	-0.045776	0.8735	0.0008	0.0008	0.1424	0.458	0.0204
Class 9 (0.44-0.51)	0.010906	0.041063	0.001187	-0.024822	0.047434	-0.011883	1	0.3894	0.7944	0.6705	0.5725	0.7616
Class 10 (0.51-0.58)	-0.0329	-0.0219	-0.0136	-0.0141	0.0113	-0.0371	1	0.5226	1	0.894	0.7476	0.8248
Class 11 (>0.58)	-0.1241	-0.1501	-0.0489	-0.0748	0.0114	0.0295	0.0828	0.0018	0.545	0.4134	0.9345	1
Overall results	0.02	0.16	0.18	-0.007	-0.001	0.07	0.18	0.0001	0.0001	0.59	0.5	0.007
